# Supplementary material for: Linking microbial taxonomy and function in N and P metabolism: a study of organic amendments in semiarid restored soils
Source: Environ Microbiome. 2026 Jan 8;21:23. doi: 10.1186/s40793-025-00845-9 (PMC12874732; doi:10.1186/s40793-025-00845-9)
Supplement: Supplementary file 1 — Supplementary Material 1 [file 40793_2025_845_MOESM1_ESM.xlsx]

## Sheet: General matrix P metabolism
Sample	Treatment	Taxon	Potential function	Contribution (RPKM)	General metabolic process associated with the potential function	Specific metabolic process associated with the potential function	Gene associated with the potential function	Name of the Enzyme encoded by the potential function	Phylum	Class	Order	Family	Genus	Superior Order Identified
N1	Natural	p__NA;c__NA;o__NA;f__NA;g__NA;s__NA	EC:2.7.8.23	4.29179	Phosphonate biosynthesis	Bialaphos pathway (Phosphonate biosynthesis)	phpI | EC:2.7.8.23	Carboxyvinyl-carboxyphosphonate phosphorylmutase
N1	Natural	p__Actinomycetota;c__Actinomycetes;o__Kitasatosporales;f__Streptomycetaceae;g__Streptomyces;s__Streptomyces sp. WAC 04229	EC:2.3.1.183	2.35626	Phosphonate biosynthesis	Bialaphos pathway (Phosphonate biosynthesis)	PPT acetyltransferase | EC:2.3.1.183	phosphinothricin acetyltransferase	p. Actinomycetota	c. Actinomycetes	o. Kitasatosporales	f. Streptomycetaceae	g. Streptomyces	g. Streptomyces
N1	Natural	p__Pseudomonadota;c__Alphaproteobacteria;o__Rhodospirillales;f__Acetobacteraceae;g__Roseomonas;s__NA	EC:2.6.1.37	2.29654	Phosphonate degradation	Phosphonate degradation	phnW | EC:2.6.1.37	2-aminoethylphosphonate-pyruvate transaminase	p. Pseudomonadota	c. Alphaproteobacteria	o. Rhodospirillales	f. Acetobacteraceae	g. Roseomonas	g. Roseomonas
N1	Natural	p__Pseudomonadota;c__Alphaproteobacteria;o__NA;f__NA;g__NA;s__alpha proteobacterium L41A	EC:2.6.1.37	2.28117	Phosphonate degradation	Phosphonate degradation	phnW | EC:2.6.1.37	2-aminoethylphosphonate-pyruvate transaminase	p. Pseudomonadota	c. Alphaproteobacteria				c. Alphaproteobacteria
N1	Natural	p__Pseudomonadota;c__Alphaproteobacteria;o__Rhodospirillales;f__NA;g__NA;s__Rhodospirillales bacterium URHD0088	EC:2.6.1.37	2.26624	Phosphonate degradation	Phosphonate degradation	phnW | EC:2.6.1.37	2-aminoethylphosphonate-pyruvate transaminase	p. Pseudomonadota	c. Alphaproteobacteria	o. Rhodospirillales			o. Rhodospirillales
N1	Natural	p__Actinomycetota;c__Actinomycetes;o__Kitasatosporales;f__Streptomycetaceae;g__Streptomyces;s__NA	EC:2.3.1.183	2.26552	Phosphonate biosynthesis	Bialaphos pathway (Phosphonate biosynthesis)	PPT acetyltransferase | EC:2.3.1.183	phosphinothricin acetyltransferase	p. Actinomycetota	c. Actinomycetes	o. Kitasatosporales	f. Streptomycetaceae	g. Streptomyces	g. Streptomyces
N1	Natural	p__Pseudomonadota;c__Alphaproteobacteria;o__Rhodospirillales;f__Rhodospirillaceae;g__NA;s__Rhodospirillaceae bacterium SYSU D60014	EC:2.3.1.183	2.25831	Phosphonate biosynthesis	Bialaphos pathway (Phosphonate biosynthesis)	PPT acetyltransferase | EC:2.3.1.183	phosphinothricin acetyltransferase	p. Pseudomonadota	c. Alphaproteobacteria	o. Rhodospirillales	f. Rhodospirillaceae		f. Rhodospirillaceae
N1	Natural	p__Chloroflexota;c__Ktedonobacteria;o__Ktedonobacterales;f__Ktedonobacteraceae;g__Ktedonobacter;s__Ktedonobacter racemifer	EC:2.3.3.18	1.94649	Phosphonate biosynthesis	Bialaphos pathway (Phosphonate biosynthesis)	pmmS | EC:2.3.3.18	2-phosphinomethylmalate synthase	p. Chloroflexota	c. Ktedonobacteria	o. Ktedonobacterales	f. Ktedonobacteraceae	g. Ktedonobacter	g. Ktedonobacter
N1	Natural	p__Pseudomonadota;c__Alphaproteobacteria;o__Hyphomicrobiales;f__Boseaceae;g__Bosea;s__Bosea sp. Root483D1	EC:4.7.1.1	1.44949	Phosphonate degradation	C-P lyase patway (Phosphonate degradation)	phnJ | EC:4.7.1.1	alpha-D-ribose 1-methylphosphonate 5-phosphate C-P-lyase	p. Pseudomonadota	c. Alphaproteobacteria	o. Hyphomicrobiales	f. Boseaceae	g. Bosea	g. Bosea
N1	Natural	p__Pseudomonadota;c__Alphaproteobacteria;o__Hyphomicrobiales;f__NA;g__NA;s__NA	EC:4.7.1.1	1.43891	Phosphonate degradation	C-P lyase patway (Phosphonate degradation)	phnJ | EC:4.7.1.1	alpha-D-ribose 1-methylphosphonate 5-phosphate C-P-lyase	p. Pseudomonadota	c. Alphaproteobacteria	o. Hyphomicrobiales			o. Hyphomicrobiales
N1	Natural	p__Pseudomonadota;c__Betaproteobacteria;o__Burkholderiales;f__Sphaerotilaceae;g__Rubrivivax;s__NA	EC:2.7.8.23	1.39847	Phosphonate biosynthesis	Bialaphos pathway (Phosphonate biosynthesis)	phpI | EC:2.7.8.23	Carboxyvinyl-carboxyphosphonate phosphorylmutase	p. Pseudomonadota	c. Betaproteobacteria	o. Burkholderiales	f. Sphaerotilaceae	g. Rubrivivax	g. Rubrivivax
N1	Natural	p__Pseudomonadota;c__Gammaproteobacteria;o__Oceanospirillales;f__Halomonadaceae;g__Halomonas;s__Halomonas endophytica	EC:2.7.8.23	1.3981	Phosphonate biosynthesis	Bialaphos pathway (Phosphonate biosynthesis)	phpI | EC:2.7.8.23	Carboxyvinyl-carboxyphosphonate phosphorylmutase	p. Pseudomonadota	c. Gammaproteobacteria	o. Oceanospirillales	f. Halomonadaceae	g. Halomonas	g. Halomonas
N1	Natural	p__Pseudomonadota;c__Alphaproteobacteria;o__NA;f__NA;g__NA;s__NA	EC:4.7.1.1	1.38087	Phosphonate degradation	C-P lyase patway (Phosphonate degradation)	phnJ | EC:4.7.1.1	alpha-D-ribose 1-methylphosphonate 5-phosphate C-P-lyase	p. Pseudomonadota	c. Alphaproteobacteria				c. Alphaproteobacteria
N1	Natural	p__Actinomycetota;c__Actinomycetes;o__Mycobacteriales;f__Mycobacteriaceae;g__Mycobacterium;s__Mycobacterium shigaense	EC:2.6.1.37	1.16307	Phosphonate degradation	Phosphonate degradation	phnW | EC:2.6.1.37	2-aminoethylphosphonate-pyruvate transaminase	p. Actinomycetota	c. Actinomycetes	o. Mycobacteriales	f. Mycobacteriaceae	g. Mycobacterium	g. Mycobacterium
N1	Natural	p__NA;c__NA;o__NA;f__NA;g__NA;s__NA	EC:5.4.2.9	1.15187	Phosphonate biosynthesis	Phosphonate biosynthesis	PepM | EC:5.4.2.9	fosfoenolpiruvato mutasa
N1	Natural	p__Pseudomonadota;c__Betaproteobacteria;o__Burkholderiales;f__Burkholderiaceae;g__Pandoraea;s__Pandoraea oxalativorans	EC:2.6.1.37	1.14889	Phosphonate degradation	Phosphonate degradation	phnW | EC:2.6.1.37	2-aminoethylphosphonate-pyruvate transaminase	p. Pseudomonadota	c. Betaproteobacteria	o. Burkholderiales	f. Burkholderiaceae	g. Pandoraea	g. Pandoraea
N1	Natural	p__Pseudomonadota;c__Betaproteobacteria;o__Burkholderiales;f__Burkholderiaceae;g__Paraburkholderia;s__Paraburkholderia sp. SOS3	EC:2.6.1.37	1.14877	Phosphonate degradation	Phosphonate degradation	phnW | EC:2.6.1.37	2-aminoethylphosphonate-pyruvate transaminase	p. Pseudomonadota	c. Betaproteobacteria	o. Burkholderiales	f. Burkholderiaceae	g. Paraburkholderia	g. Paraburkholderia
N1	Natural	p__Pseudomonadota;c__NA;o__NA;f__NA;g__NA;s__NA	EC:2.6.1.37	1.12736	Phosphonate degradation	Phosphonate degradation	phnW | EC:2.6.1.37	2-aminoethylphosphonate-pyruvate transaminase	p. Pseudomonadota					p. Pseudomonadota
N1	Natural	p__Pseudomonadota;c__Alphaproteobacteria;o__NA;f__NA;g__NA;s__NA	EC:3.11.1.2	1.04106	Phosphonate degradation	Phosphonate degradation	phnA | EC:3.11.1.2	phosphonoacetate hydrolase	p. Pseudomonadota	c. Alphaproteobacteria				c. Alphaproteobacteria
N1	Natural	p__Actinomycetota;c__Actinomycetes;o__Kitasatosporales;f__Streptomycetaceae;g__Streptomyces;s__NA	EC:2.3.3.18	0.988406	Phosphonate biosynthesis	Bialaphos pathway (Phosphonate biosynthesis)	pmmS | EC:2.3.3.18	2-phosphinomethylmalate synthase	p. Actinomycetota	c. Actinomycetes	o. Kitasatosporales	f. Streptomycetaceae	g. Streptomyces	g. Streptomyces
N1	Natural	p__Deinococcota;c__Deinococci;o__Deinococcales;f__Deinococcaceae;g__Deinococcus;s__Deinococcus geothermalis	EC:2.3.3.18	0.973476	Phosphonate biosynthesis	Bialaphos pathway (Phosphonate biosynthesis)	pmmS | EC:2.3.3.18	2-phosphinomethylmalate synthase	p. Deinococcota	c. Deinococci	o. Deinococcales	f. Deinococcaceae	g. Deinococcus	g. Deinococcus
N1	Natural	p__Deinococcota;c__Deinococci;o__Deinococcales;f__Deinococcaceae;g__Deinococcus;s__Deinococcus yavapaiensis	EC:2.3.3.18	0.959273	Phosphonate biosynthesis	Bialaphos pathway (Phosphonate biosynthesis)	pmmS | EC:2.3.3.18	2-phosphinomethylmalate synthase	p. Deinococcota	c. Deinococci	o. Deinococcales	f. Deinococcaceae	g. Deinococcus	g. Deinococcus
N1	Natural	p__Deinococcota;c__Deinococci;o__Deinococcales;f__Deinococcaceae;g__Deinococcus;s__Deinococcus indicus	EC:2.3.3.18	0.957289	Phosphonate biosynthesis	Bialaphos pathway (Phosphonate biosynthesis)	pmmS | EC:2.3.3.18	2-phosphinomethylmalate synthase	p. Deinococcota	c. Deinococci	o. Deinococcales	f. Deinococcaceae	g. Deinococcus	g. Deinococcus
N2	Natural	p__Pseudomonadota;c__Alphaproteobacteria;o__Hyphomicrobiales;f__Nitrobacteraceae;g__Bradyrhizobium;s__NA	EC:4.7.1.1	2.82433	Phosphonate degradation	C-P lyase patway (Phosphonate degradation)	phnJ | EC:4.7.1.1	alpha-D-ribose 1-methylphosphonate 5-phosphate C-P-lyase	p. Pseudomonadota	c. Alphaproteobacteria	o. Hyphomicrobiales	f. Nitrobacteraceae	g. Bradyrhizobium	g. Bradyrhizobium
N2	Natural	p__Pseudomonadota;c__Betaproteobacteria;o__Burkholderiales;f__Burkholderiaceae;g__NA;s__NA	EC:2.6.1.37	2.25219	Phosphonate degradation	Phosphonate degradation	phnW | EC:2.6.1.37	2-aminoethylphosphonate-pyruvate transaminase	p. Pseudomonadota	c. Betaproteobacteria	o. Burkholderiales	f. Burkholderiaceae		f. Burkholderiaceae
N2	Natural	p__Pseudomonadota;c__NA;o__NA;f__NA;g__NA;s__NA	EC:2.6.1.37	2.22979	Phosphonate degradation	Phosphonate degradation	phnW | EC:2.6.1.37	2-aminoethylphosphonate-pyruvate transaminase	p. Pseudomonadota					p. Pseudomonadota
N2	Natural	p__Pseudomonadota;c__Alphaproteobacteria;o__Hyphomicrobiales;f__Rhizobiaceae;g__Rhizobium;s__NA	EC:4.7.1.1	1.4597	Phosphonate degradation	C-P lyase patway (Phosphonate degradation)	phnJ | EC:4.7.1.1	alpha-D-ribose 1-methylphosphonate 5-phosphate C-P-lyase	p. Pseudomonadota	c. Alphaproteobacteria	o. Hyphomicrobiales	f. Rhizobiaceae	g. Rhizobium	g. Rhizobium
N2	Natural	p__Pseudomonadota;c__Alphaproteobacteria;o__Hyphomicrobiales;f__Phyllobacteriaceae;g__Mesorhizobium;s__Mesorhizobium erdmanii	EC:4.7.1.1	1.42629	Phosphonate degradation	C-P lyase patway (Phosphonate degradation)	phnJ | EC:4.7.1.1	alpha-D-ribose 1-methylphosphonate 5-phosphate C-P-lyase	p. Pseudomonadota	c. Alphaproteobacteria	o. Hyphomicrobiales	f. Phyllobacteriaceae	g. Mesorhizobium	g. Mesorhizobium
N2	Natural	p__Pseudomonadota;c__Alphaproteobacteria;o__Hyphomicrobiales;f__Nitrobacteraceae;g__Bradyrhizobium;s__Bradyrhizobium sp. STM 3809	EC:4.7.1.1	1.40842	Phosphonate degradation	C-P lyase patway (Phosphonate degradation)	phnJ | EC:4.7.1.1	alpha-D-ribose 1-methylphosphonate 5-phosphate C-P-lyase	p. Pseudomonadota	c. Alphaproteobacteria	o. Hyphomicrobiales	f. Nitrobacteraceae	g. Bradyrhizobium	g. Bradyrhizobium
N2	Natural	p__Pseudomonadota;c__Gammaproteobacteria;o__Xanthomonadales;f__Xanthomonadaceae;g__Xanthomonas;s__Xanthomonas fragariae	EC:2.7.8.23	1.39965	Phosphonate biosynthesis	Bialaphos pathway (Phosphonate biosynthesis)	phpI | EC:2.7.8.23	Carboxyvinyl-carboxyphosphonate phosphorylmutase	p. Pseudomonadota	c. Gammaproteobacteria	o. Xanthomonadales	f. Xanthomonadaceae	g. Xanthomonas	g. Xanthomonas
N2	Natural	p__Actinomycetota;c__Actinomycetes;o__Propionibacteriales;f__Nocardioidaceae;g__Nocardioides;s__Nocardioides speluncae	EC:2.7.8.23	1.38207	Phosphonate biosynthesis	Bialaphos pathway (Phosphonate biosynthesis)	phpI | EC:2.7.8.23	Carboxyvinyl-carboxyphosphonate phosphorylmutase	p. Actinomycetota	c. Actinomycetes	o. Propionibacteriales	f. Nocardioidaceae	g. Nocardioides	g. Nocardioides
N2	Natural	p__Actinomycetota;c__Actinomycetes;o__Kitasatosporales;f__Streptomycetaceae;g__Streptomyces;s__NA	EC:3.11.1.3	1.33446	Phosphonate degradation	Phosphonate degradation	pphA | EC:3.11.1.3	Phosphonopyruvate hydrolase	p. Actinomycetota	c. Actinomycetes	o. Kitasatosporales	f. Streptomycetaceae	g. Streptomyces	g. Streptomyces
N2	Natural	p__Planctomycetota;c__Planctomycetia;o__Planctomycetales;f__Planctomycetaceae;g__Schlesneria;s__Schlesneria paludicola	EC:2.6.1.37	1.17312	Phosphonate degradation	Phosphonate degradation	phnW | EC:2.6.1.37	2-aminoethylphosphonate-pyruvate transaminase	p. Planctomycetota	c. Planctomycetia	o. Planctomycetales	f. Planctomycetaceae	g. Schlesneria	g. Schlesneria
N2	Natural	p__Pseudomonadota;c__Alphaproteobacteria;o__Hyphomicrobiales;f__Phyllobacteriaceae;g__Chelativorans;s__Chelativorans sp. J32	EC:2.7.8.37	1.16415	Phosphonate degradation	C-P lyase patway (Phosphonate degradation)	phnGHIL | EC:2.7.8.37	alpha-D-ribose 1-methylphosphonate 5-triphosphate synthase	p. Pseudomonadota	c. Alphaproteobacteria	o. Hyphomicrobiales	f. Phyllobacteriaceae	g. Chelativorans	g. Chelativorans
N2	Natural	p__Pseudomonadota;c__Betaproteobacteria;o__Burkholderiales;f__Oxalobacteraceae;g__Collimonas;s__NA	EC:2.6.1.37	1.11954	Phosphonate degradation	Phosphonate degradation	phnW | EC:2.6.1.37	2-aminoethylphosphonate-pyruvate transaminase	p. Pseudomonadota	c. Betaproteobacteria	o. Burkholderiales	f. Oxalobacteraceae	g. Collimonas	g. Collimonas
N2	Natural	p__Pseudomonadota;c__Betaproteobacteria;o__Burkholderiales;f__Burkholderiaceae;g__Paraburkholderia;s__NA	EC:2.6.1.37	1.11773	Phosphonate degradation	Phosphonate degradation	phnW | EC:2.6.1.37	2-aminoethylphosphonate-pyruvate transaminase	p. Pseudomonadota	c. Betaproteobacteria	o. Burkholderiales	f. Burkholderiaceae	g. Paraburkholderia	g. Paraburkholderia
N2	Natural	p__Pseudomonadota;c__Alphaproteobacteria;o__Rhodospirillales;f__NA;g__NA;s__NA	EC:2.6.1.37	1.11471	Phosphonate degradation	Phosphonate degradation	phnW | EC:2.6.1.37	2-aminoethylphosphonate-pyruvate transaminase	p. Pseudomonadota	c. Alphaproteobacteria	o. Rhodospirillales			o. Rhodospirillales
N2	Natural	p__Pseudomonadota;c__Betaproteobacteria;o__Burkholderiales;f__Burkholderiaceae;g__Paraburkholderia;s__Paraburkholderia xenovorans	EC:2.6.1.37	1.11076	Phosphonate degradation	Phosphonate degradation	phnW | EC:2.6.1.37	2-aminoethylphosphonate-pyruvate transaminase	p. Pseudomonadota	c. Betaproteobacteria	o. Burkholderiales	f. Burkholderiaceae	g. Paraburkholderia	g. Paraburkholderia
N2	Natural	p__Chlorophyta;c__Trebouxiophyceae;o__Chlorellales;f__Chlorellaceae;g__Chlorella;s__Chlorella variabilis	EC:2.3.3.19	1.08592	Phosphonate biosynthesis	FR 900098 (Phosphonate biosynthesis)	frbC | EC:2.3.3.19	2-phosphonomethylmalate synthase	p. Chlorophyta	c. Trebouxiophyceae	o. Chlorellales	f. Chlorellaceae	g. Chlorella	g. Chlorella
N2	Natural	p__Chordata;c__NA;o__NA;f__NA;g__NA;s__NA	EC:2.7.7.14	1.06756	Phospholipids biosynthesis	Phospholipids biosynthesis	PCYT2 | EC:2.7.7.14	Ethanolamine-phosphate cytidylyltransferase	p. Chordata					p. Chordata
N2	Natural	p__Pseudomonadota;c__NA;o__NA;f__NA;g__NA;s__NA	EC:3.11.1.2	1.00882	Phosphonate degradation	Phosphonate degradation	phnA | EC:3.11.1.2	phosphonoacetate hydrolase	p. Pseudomonadota					p. Pseudomonadota
N2	Natural	p__Pseudomonadota;c__Alphaproteobacteria;o__Hyphomicrobiales;f__Rhizobiaceae;g__Xaviernesmea;s__Xaviernesmea rhizosphaerae	EC:3.11.1.2	0.998514	Phosphonate degradation	Phosphonate degradation	phnA | EC:3.11.1.2	phosphonoacetate hydrolase	p. Pseudomonadota	c. Alphaproteobacteria	o. Hyphomicrobiales	f. Rhizobiaceae	g. Xaviernesmea	g. Xaviernesmea
N3	Natural	p__Pseudomonadota;c__Gammaproteobacteria;o__Enterobacterales;f__Erwiniaceae;g__Pantoea;s__NA	EC:4.7.1.1	3.80096	Phosphonate degradation	C-P lyase patway (Phosphonate degradation)	phnJ | EC:4.7.1.1	alpha-D-ribose 1-methylphosphonate 5-phosphate C-P-lyase	p. Pseudomonadota	c. Gammaproteobacteria	o. Enterobacterales	f. Erwiniaceae	g. Pantoea	g. Pantoea
N3	Natural	p__Pseudomonadota;c__Alphaproteobacteria;o__Hyphomicrobiales;f__Phyllobacteriaceae;g__Nitratireductor;s__Nitratireductor pacificus	EC:4.7.1.1	3.58313	Phosphonate degradation	C-P lyase patway (Phosphonate degradation)	phnJ | EC:4.7.1.1	alpha-D-ribose 1-methylphosphonate 5-phosphate C-P-lyase	p. Pseudomonadota	c. Alphaproteobacteria	o. Hyphomicrobiales	f. Phyllobacteriaceae	g. Nitratireductor	g. Nitratireductor
N3	Natural	p__Pseudomonadota;c__Betaproteobacteria;o__NA;f__NA;g__NA;s__Betaproteobacteria bacterium	EC:2.6.1.37	2.96717	Phosphonate degradation	Phosphonate degradation	phnW | EC:2.6.1.37	2-aminoethylphosphonate-pyruvate transaminase	p. Pseudomonadota	c. Betaproteobacteria				c. Betaproteobacteria
N3	Natural	p__Chordata;c__Aves;o__Passeriformes;f__Estrildidae;g__Taeniopygia;s__Taeniopygia guttata	EC:3.11.1.1	1.96979	Phosphonate degradation	Phosphonate degradation	phnX | EC:3.11.1.1	phosphonoacetaldehyde hydrolase	p. Chordata	c. Aves	o. Passeriformes	f. Estrildidae	g. Taeniopygia	g. Taeniopygia
N3	Natural	p__Pseudomonadota;c__Alphaproteobacteria;o__Hyphomicrobiales;f__NA;g__NA;s__NA	EC:4.7.1.1	1.83715	Phosphonate degradation	C-P lyase patway (Phosphonate degradation)	phnJ | EC:4.7.1.1	alpha-D-ribose 1-methylphosphonate 5-phosphate C-P-lyase	p. Pseudomonadota	c. Alphaproteobacteria	o. Hyphomicrobiales			o. Hyphomicrobiales
N3	Natural	p__Pseudomonadota;c__Alphaproteobacteria;o__Hyphomicrobiales;f__Nitrobacteraceae;g__NA;s__NA	EC:4.7.1.1	1.81477	Phosphonate degradation	C-P lyase patway (Phosphonate degradation)	phnJ | EC:4.7.1.1	alpha-D-ribose 1-methylphosphonate 5-phosphate C-P-lyase	p. Pseudomonadota	c. Alphaproteobacteria	o. Hyphomicrobiales	f. Nitrobacteraceae		f. Nitrobacteraceae
N3	Natural	p__Actinomycetota;c__Actinomycetes;o__Kitasatosporales;f__Streptomycetaceae;g__Streptomyces;s__Streptomyces sp. HGB0020	EC:2.7.8.23	1.79012	Phosphonate biosynthesis	Bialaphos pathway (Phosphonate biosynthesis)	phpI | EC:2.7.8.23	Carboxyvinyl-carboxyphosphonate phosphorylmutase	p. Actinomycetota	c. Actinomycetes	o. Kitasatosporales	f. Streptomycetaceae	g. Streptomyces	g. Streptomyces
N3	Natural	p__Actinomycetota;c__Actinomycetes;o__Kitasatosporales;f__Streptomycetaceae;g__Streptomyces;s__NA	EC:2.7.8.23	1.76749	Phosphonate biosynthesis	Bialaphos pathway (Phosphonate biosynthesis)	phpI | EC:2.7.8.23	Carboxyvinyl-carboxyphosphonate phosphorylmutase	p. Actinomycetota	c. Actinomycetes	o. Kitasatosporales	f. Streptomycetaceae	g. Streptomyces	g. Streptomyces
N3	Natural	p__Pseudomonadota;c__Alphaproteobacteria;o__Hyphomicrobiales;f__Rhizobiaceae;g__Neorhizobium;s__Neorhizobium sp. T6_25	EC:3.6.1.63	1.52278	Phosphonate degradation	C-P lyase patway (Phosphonate degradation)	phnM | EC:3.6.1.63	alpha-D-ribose 1-methylphosphonate 5-triphosphate diphosphatase	p. Pseudomonadota	c. Alphaproteobacteria	o. Hyphomicrobiales	f. Rhizobiaceae	g. Neorhizobium	g. Neorhizobium
N3	Natural	p__Pseudomonadota;c__Gammaproteobacteria;o__Pseudomonadales;f__Pseudomonadaceae;g__Pseudomonas;s__NA	EC:2.6.1.37	1.50416	Phosphonate degradation	Phosphonate degradation	phnW | EC:2.6.1.37	2-aminoethylphosphonate-pyruvate transaminase	p. Pseudomonadota	c. Gammaproteobacteria	o. Pseudomonadales	f. Pseudomonadaceae	g. Pseudomonas	g. Pseudomonas
N3	Natural	p__Pseudomonadota;c__Betaproteobacteria;o__Burkholderiales;f__Burkholderiaceae;g__Pandoraea;s__Pandoraea oxalativorans	EC:2.6.1.37	1.49317	Phosphonate degradation	Phosphonate degradation	phnW | EC:2.6.1.37	2-aminoethylphosphonate-pyruvate transaminase	p. Pseudomonadota	c. Betaproteobacteria	o. Burkholderiales	f. Burkholderiaceae	g. Pandoraea	g. Pandoraea
N3	Natural	p__Pseudomonadota;c__Betaproteobacteria;o__Burkholderiales;f__Burkholderiaceae;g__NA;s__NA	EC:2.6.1.37	1.43651	Phosphonate degradation	Phosphonate degradation	phnW | EC:2.6.1.37	2-aminoethylphosphonate-pyruvate transaminase	p. Pseudomonadota	c. Betaproteobacteria	o. Burkholderiales	f. Burkholderiaceae		f. Burkholderiaceae
N3	Natural	p__Pseudomonadota;c__Betaproteobacteria;o__Burkholderiales;f__NA;g__NA;s__NA	EC:2.6.1.37	1.42434	Phosphonate degradation	Phosphonate degradation	phnW | EC:2.6.1.37	2-aminoethylphosphonate-pyruvate transaminase	p. Pseudomonadota	c. Betaproteobacteria	o. Burkholderiales			o. Burkholderiales
N3	Natural	p__Pseudomonadota;c__Betaproteobacteria;o__Burkholderiales;f__Burkholderiaceae;g__Paraburkholderia;s__Paraburkholderia xenovorans	EC:2.6.1.37	1.42419	Phosphonate degradation	Phosphonate degradation	phnW | EC:2.6.1.37	2-aminoethylphosphonate-pyruvate transaminase	p. Pseudomonadota	c. Betaproteobacteria	o. Burkholderiales	f. Burkholderiaceae	g. Paraburkholderia	g. Paraburkholderia
N3	Natural	p__Deinococcota;c__Deinococci;o__Thermales;f__Thermaceae;g__Calidithermus;s__Calidithermus chliarophilus	EC:2.3.3.18	1.21148	Phosphonate biosynthesis	Bialaphos pathway (Phosphonate biosynthesis)	pmmS | EC:2.3.3.18	2-phosphinomethylmalate synthase	p. Deinococcota	c. Deinococci	o. Thermales	f. Thermaceae	g. Calidithermus	g. Calidithermus
P10O	COVG+SS	p__Pseudomonadota;c__Alphaproteobacteria;o__Hyphomicrobiales;f__Phyllobacteriaceae;g__Mesorhizobium;s__NA	EC:4.7.1.1	8.20374	Phosphonate degradation	C-P lyase patway (Phosphonate degradation)	phnJ | EC:4.7.1.1	alpha-D-ribose 1-methylphosphonate 5-phosphate C-P-lyase	p. Pseudomonadota	c. Alphaproteobacteria	o. Hyphomicrobiales	f. Phyllobacteriaceae	g. Mesorhizobium	g. Mesorhizobium
P10O	COVG+SS	p__Pseudomonadota;c__Gammaproteobacteria;o__Pseudomonadales;f__Pseudomonadaceae;g__Pseudomonas;s__NA	EC:2.6.1.37	6.34101	Phosphonate degradation	Phosphonate degradation	phnW | EC:2.6.1.37	2-aminoethylphosphonate-pyruvate transaminase	p. Pseudomonadota	c. Gammaproteobacteria	o. Pseudomonadales	f. Pseudomonadaceae	g. Pseudomonas	g. Pseudomonas
P10O	COVG+SS	p__Pseudomonadota;c__Alphaproteobacteria;o__Hyphomicrobiales;f__Phyllobacteriaceae;g__Aminobacter;s__Aminobacter sp. AP02	EC:4.7.1.1	4.01945	Phosphonate degradation	C-P lyase patway (Phosphonate degradation)	phnJ | EC:4.7.1.1	alpha-D-ribose 1-methylphosphonate 5-phosphate C-P-lyase	p. Pseudomonadota	c. Alphaproteobacteria	o. Hyphomicrobiales	f. Phyllobacteriaceae	g. Aminobacter	g. Aminobacter
P10O	COVG+SS	p__Pseudomonadota;c__Alphaproteobacteria;o__Hyphomicrobiales;f__NA;g__NA;s__NA	EC:4.7.1.1	4.01435	Phosphonate degradation	C-P lyase patway (Phosphonate degradation)	phnJ | EC:4.7.1.1	alpha-D-ribose 1-methylphosphonate 5-phosphate C-P-lyase	p. Pseudomonadota	c. Alphaproteobacteria	o. Hyphomicrobiales			o. Hyphomicrobiales
P10O	COVG+SS	p__Pseudomonadota;c__Betaproteobacteria;o__Burkholderiales;f__Burkholderiaceae;g__Burkholderia;s__Burkholderia sp. 9120	EC:2.6.1.37	3.59402	Phosphonate degradation	Phosphonate degradation	phnW | EC:2.6.1.37	2-aminoethylphosphonate-pyruvate transaminase	p. Pseudomonadota	c. Betaproteobacteria	o. Burkholderiales	f. Burkholderiaceae	g. Burkholderia	g. Burkholderia
P10O	COVG+SS	p__Pseudomonadota;c__Alphaproteobacteria;o__Hyphomicrobiales;f__NA;g__NA;s__NA	EC:2.7.8.37	3.34672	Phosphonate degradation	C-P lyase patway (Phosphonate degradation)	phnGHIL | EC:2.7.8.37	alpha-D-ribose 1-methylphosphonate 5-triphosphate synthase	p. Pseudomonadota	c. Alphaproteobacteria	o. Hyphomicrobiales			o. Hyphomicrobiales
P10O	COVG+SS	p__Pseudomonadota;c__Gammaproteobacteria;o__Pseudomonadales;f__Pseudomonadaceae;g__Pseudomonas;s__NA	EC:2.7.8.37	3.28884	Phosphonate degradation	C-P lyase patway (Phosphonate degradation)	phnGHIL | EC:2.7.8.37	alpha-D-ribose 1-methylphosphonate 5-triphosphate synthase	p. Pseudomonadota	c. Gammaproteobacteria	o. Pseudomonadales	f. Pseudomonadaceae	g. Pseudomonas	g. Pseudomonas
P10O	COVG+SS	p__Pseudomonadota;c__NA;o__NA;f__NA;g__NA;s__NA	EC:2.6.1.37	3.20237	Phosphonate degradation	Phosphonate degradation	phnW | EC:2.6.1.37	2-aminoethylphosphonate-pyruvate transaminase	p. Pseudomonadota					p. Pseudomonadota
P10O	COVG+SS	p__Deinococcota;c__Deinococci;o__Deinococcales;f__Deinococcaceae;g__Deinococcus;s__NA	EC:2.3.3.18	2.69405	Phosphonate biosynthesis	Bialaphos pathway (Phosphonate biosynthesis)	pmmS | EC:2.3.3.18	2-phosphinomethylmalate synthase	p. Deinococcota	c. Deinococci	o. Deinococcales	f. Deinococcaceae	g. Deinococcus	g. Deinococcus
P11O	COHort+SS	p__Pseudomonadota;c__Alphaproteobacteria;o__Hyphomicrobiales;f__Rhizobiaceae;g__Pseudorhizobium;s__Pseudorhizobium banfieldiae	EC:2.7.8.37	9.11989	Phosphonate degradation	C-P lyase patway (Phosphonate degradation)	phnGHIL | EC:2.7.8.37	alpha-D-ribose 1-methylphosphonate 5-triphosphate synthase	p. Pseudomonadota	c. Alphaproteobacteria	o. Hyphomicrobiales	f. Rhizobiaceae	g. Pseudorhizobium	g. Pseudorhizobium
P11O	COHort+SS	p__Pseudomonadota;c__Alphaproteobacteria;o__Hyphomicrobiales;f__Nitrobacteraceae;g__NA;s__NA	EC:4.7.1.1	5.68262	Phosphonate degradation	C-P lyase patway (Phosphonate degradation)	phnJ | EC:4.7.1.1	alpha-D-ribose 1-methylphosphonate 5-phosphate C-P-lyase	p. Pseudomonadota	c. Alphaproteobacteria	o. Hyphomicrobiales	f. Nitrobacteraceae		f. Nitrobacteraceae
P11O	COHort+SS	p__Actinomycetota;c__Actinomycetes;o__Geodermatophilales;f__Geodermatophilaceae;g__Blastococcus;s__Blastococcus sp. URHD0036	EC:1.13.11.73	5.11001	Phosphonate biosynthesis	Phosphonate biosynthesis	mpnS | EC:1.13.11.73	Methylphosphonate synthase	p. Actinomycetota	c. Actinomycetes	o. Geodermatophilales	f. Geodermatophilaceae	g. Blastococcus	g. Blastococcus
P11O	COHort+SS	p__Pseudomonadota;c__Alphaproteobacteria;o__Hyphomicrobiales;f__Brucellaceae;g__NA;s__NA	EC:2.7.8.37	4.48383	Phosphonate degradation	C-P lyase patway (Phosphonate degradation)	phnGHIL | EC:2.7.8.37	alpha-D-ribose 1-methylphosphonate 5-triphosphate synthase	p. Pseudomonadota	c. Alphaproteobacteria	o. Hyphomicrobiales	f. Brucellaceae		f. Brucellaceae
P11O	COHort+SS	p__Actinomycetota;c__Actinomycetes;o__Kitasatosporales;f__Streptomycetaceae;g__Streptomyces;s__NA	EC:2.6.1.37	4.08343	Phosphonate degradation	Phosphonate degradation	phnW | EC:2.6.1.37	2-aminoethylphosphonate-pyruvate transaminase	p. Actinomycetota	c. Actinomycetes	o. Kitasatosporales	f. Streptomycetaceae	g. Streptomyces	g. Streptomyces
P11O	COHort+SS	p__Chloroflexota;c__Ktedonobacteria;o__Ktedonobacterales;f__Dictyobacteraceae;g__Dictyobacter;s__Dictyobacter aurantiacus	EC:2.3.3.18	3.77014	Phosphonate biosynthesis	Bialaphos pathway (Phosphonate biosynthesis)	pmmS | EC:2.3.3.18	2-phosphinomethylmalate synthase	p. Chloroflexota	c. Ktedonobacteria	o. Ktedonobacterales	f. Dictyobacteraceae	g. Dictyobacter	g. Dictyobacter
P11O	COHort+SS	p__Pseudomonadota;c__Betaproteobacteria;o__Burkholderiales;f__Alcaligenaceae;g__Alcaligenes;s__Alcaligenes faecalis	EC:3.11.1.1	3.70485	Phosphonate degradation	Phosphonate degradation	phnX | EC:3.11.1.1	phosphonoacetaldehyde hydrolase	p. Pseudomonadota	c. Betaproteobacteria	o. Burkholderiales	f. Alcaligenaceae	g. Alcaligenes	g. Alcaligenes
P11O	COHort+SS	p__Pseudomonadota;c__Gammaproteobacteria;o__Pseudomonadales;f__Pseudomonadaceae;g__Pseudomonas;s__NA	EC:3.11.1.1	2.94987	Phosphonate degradation	Phosphonate degradation	phnX | EC:3.11.1.1	phosphonoacetaldehyde hydrolase	p. Pseudomonadota	c. Gammaproteobacteria	o. Pseudomonadales	f. Pseudomonadaceae	g. Pseudomonas	g. Pseudomonas
P11O	COHort+SS	p__Pseudomonadota;c__Gammaproteobacteria;o__Enterobacterales;f__Pectobacteriaceae;g__Lonsdalea;s__Lonsdalea populi	EC:4.7.1.1	2.94946	Phosphonate degradation	C-P lyase patway (Phosphonate degradation)	phnJ | EC:4.7.1.1	alpha-D-ribose 1-methylphosphonate 5-phosphate C-P-lyase	p. Pseudomonadota	c. Gammaproteobacteria	o. Enterobacterales	f. Pectobacteriaceae	g. Lonsdalea	g. Lonsdalea
P11O	COHort+SS	p__Pseudomonadota;c__Alphaproteobacteria;o__NA;f__NA;g__NA;s__NA	EC:4.7.1.1	2.91426	Phosphonate degradation	C-P lyase patway (Phosphonate degradation)	phnJ | EC:4.7.1.1	alpha-D-ribose 1-methylphosphonate 5-phosphate C-P-lyase	p. Pseudomonadota	c. Alphaproteobacteria				c. Alphaproteobacteria
P11O	COHort+SS	p__Pseudomonadota;c__Alphaproteobacteria;o__Hyphomicrobiales;f__Devosiaceae;g__Devosia;s__Devosia sp. A16	EC:4.7.1.1	2.83087	Phosphonate degradation	C-P lyase patway (Phosphonate degradation)	phnJ | EC:4.7.1.1	alpha-D-ribose 1-methylphosphonate 5-phosphate C-P-lyase	p. Pseudomonadota	c. Alphaproteobacteria	o. Hyphomicrobiales	f. Devosiaceae	g. Devosia	g. Devosia
P11O	COHort+SS	p__Pseudomonadota;c__Alphaproteobacteria;o__Hyphomicrobiales;f__Rhizobiaceae;g__NA;s__NA	EC:4.7.1.1	2.75773	Phosphonate degradation	C-P lyase patway (Phosphonate degradation)	phnJ | EC:4.7.1.1	alpha-D-ribose 1-methylphosphonate 5-phosphate C-P-lyase	p. Pseudomonadota	c. Alphaproteobacteria	o. Hyphomicrobiales	f. Rhizobiaceae		f. Rhizobiaceae
P11O	COHort+SS	p__Pseudomonadota;c__Alphaproteobacteria;o__Rhodospirillales;f__Rhodospirillaceae;g__NA;s__Rhodospirillaceae bacterium SYSU D60014	EC:2.6.1.37	2.3244	Phosphonate degradation	Phosphonate degradation	phnW | EC:2.6.1.37	2-aminoethylphosphonate-pyruvate transaminase	p. Pseudomonadota	c. Alphaproteobacteria	o. Rhodospirillales	f. Rhodospirillaceae		f. Rhodospirillaceae
P11O	COHort+SS	p__Chordata;c__Actinopteri;o__Carangiformes;f__Carangidae;g__Seriola;s__NA	EC:2.7.7.14	2.29546	Phospholipids biosynthesis	Phospholipids biosynthesis	PCYT2 | EC:2.7.7.14	Ethanolamine-phosphate cytidylyltransferase	p. Chordata	c. Actinopteri	o. Carangiformes	f. Carangidae	g. Seriola	g. Seriola
P11O	COHort+SS	p__NA;c__NA;o__Rotosphaerida;f__Fonticulaceae;g__Fonticula;s__Fonticula alba	EC:2.7.7.14	2.27486	Phospholipids biosynthesis	Phospholipids biosynthesis	PCYT2 | EC:2.7.7.14	Ethanolamine-phosphate cytidylyltransferase			o. Rotosphaerida	f. Fonticulaceae	g. Fonticula	g. Fonticula
P11O	COHort+SS	p__Pseudomonadota;c__Alphaproteobacteria;o__Hyphomicrobiales;f__Rhizobiaceae;g__Rhizobium;s__Rhizobium sp. PDO1-076	EC:2.7.8.37	2.25513	Phosphonate degradation	C-P lyase patway (Phosphonate degradation)	phnGHIL | EC:2.7.8.37	alpha-D-ribose 1-methylphosphonate 5-triphosphate synthase	p. Pseudomonadota	c. Alphaproteobacteria	o. Hyphomicrobiales	f. Rhizobiaceae	g. Rhizobium	g. Rhizobium
P11O	COHort+SS	p__Pseudomonadota;c__Alphaproteobacteria;o__Hyphomicrobiales;f__Rhizobiaceae;g__Rhizobium;s__Rhizobium sp. TH135	EC:2.7.8.37	2.2008	Phosphonate degradation	C-P lyase patway (Phosphonate degradation)	phnGHIL | EC:2.7.8.37	alpha-D-ribose 1-methylphosphonate 5-triphosphate synthase	p. Pseudomonadota	c. Alphaproteobacteria	o. Hyphomicrobiales	f. Rhizobiaceae	g. Rhizobium	g. Rhizobium
P11O	COHort+SS	p__Actinomycetota;c__Actinomycetes;o__Pseudonocardiales;f__Pseudonocardiaceae;g__Saccharomonospora;s__Saccharomonospora viridis	EC:2.6.1.37	2.18614	Phosphonate degradation	Phosphonate degradation	phnW | EC:2.6.1.37	2-aminoethylphosphonate-pyruvate transaminase	p. Actinomycetota	c. Actinomycetes	o. Pseudonocardiales	f. Pseudonocardiaceae	g. Saccharomonospora	g. Saccharomonospora
P11O	COHort+SS	p__Pseudomonadota;c__Alphaproteobacteria;o__NA;f__NA;g__NA;s__alpha proteobacterium BAL199	EC:2.6.1.37	2.17881	Phosphonate degradation	Phosphonate degradation	phnW | EC:2.6.1.37	2-aminoethylphosphonate-pyruvate transaminase	p. Pseudomonadota	c. Alphaproteobacteria				c. Alphaproteobacteria
P11O	COHort+SS	p__Actinomycetota;c__Actinomycetes;o__Actinomycetales;f__Actinomycetaceae;g__Schaalia;s__Schaalia canis	EC:2.3.3.19	2.12568	Phosphonate biosynthesis	FR 900098 (Phosphonate biosynthesis)	frbC | EC:2.3.3.19	2-phosphonomethylmalate synthase	p. Actinomycetota	c. Actinomycetes	o. Actinomycetales	f. Actinomycetaceae	g. Schaalia	g. Schaalia
P11O	COHort+SS	p__Pseudomonadota;c__Alphaproteobacteria;o__Hyphomicrobiales;f__Phyllobacteriaceae;g__Mesorhizobium;s__Mesorhizobium loti	EC:2.6.1.37	2.08324	Phosphonate degradation	Phosphonate degradation	phnW | EC:2.6.1.37	2-aminoethylphosphonate-pyruvate transaminase	p. Pseudomonadota	c. Alphaproteobacteria	o. Hyphomicrobiales	f. Phyllobacteriaceae	g. Mesorhizobium	g. Mesorhizobium
P11O	COHort+SS	p__Pseudomonadota;c__Alphaproteobacteria;o__Rhodospirillales;f__Dongiaceae;g__Dongia;s__Dongia sp. URHE0060	EC:2.6.1.37	2.06626	Phosphonate degradation	Phosphonate degradation	phnW | EC:2.6.1.37	2-aminoethylphosphonate-pyruvate transaminase	p. Pseudomonadota	c. Alphaproteobacteria	o. Rhodospirillales	f. Dongiaceae	g. Dongia	g. Dongia
P11O	COHort+SS	p__Pseudomonadota;c__Betaproteobacteria;o__Burkholderiales;f__Burkholderiaceae;g__Paraburkholderia;s__Paraburkholderia sacchari	EC:2.6.1.37	2.05808	Phosphonate degradation	Phosphonate degradation	phnW | EC:2.6.1.37	2-aminoethylphosphonate-pyruvate transaminase	p. Pseudomonadota	c. Betaproteobacteria	o. Burkholderiales	f. Burkholderiaceae	g. Paraburkholderia	g. Paraburkholderia
P11O	COHort+SS	p__Pseudomonadota;c__Alphaproteobacteria;o__Hyphomicrobiales;f__Phyllobacteriaceae;g__Mesorhizobium;s__NA	EC:2.6.1.37	2.05537	Phosphonate degradation	Phosphonate degradation	phnW | EC:2.6.1.37	2-aminoethylphosphonate-pyruvate transaminase	p. Pseudomonadota	c. Alphaproteobacteria	o. Hyphomicrobiales	f. Phyllobacteriaceae	g. Mesorhizobium	g. Mesorhizobium
P11O	COHort+SS	p__Chordata;c__Aves;o__Cuculiformes;f__Cuculidae;g__Cuculus;s__Cuculus canorus	EC:2.7.7.14	2.00597	Phospholipids biosynthesis	Phospholipids biosynthesis	PCYT2 | EC:2.7.7.14	Ethanolamine-phosphate cytidylyltransferase	p. Chordata	c. Aves	o. Cuculiformes	f. Cuculidae	g. Cuculus	g. Cuculus
P11O	COHort+SS	p__Actinomycetota;c__NA;o__NA;f__NA;g__NA;s__NA	EC:2.3.3.18	1.85993	Phosphonate biosynthesis	Bialaphos pathway (Phosphonate biosynthesis)	pmmS | EC:2.3.3.18	2-phosphinomethylmalate synthase	p. Actinomycetota					p. Actinomycetota
P11O	COHort+SS	p__Deinococcota;c__Deinococci;o__Deinococcales;f__Deinococcaceae;g__Deinococcus;s__Deinococcus radiopugnans	EC:2.3.3.18	1.85367	Phosphonate biosynthesis	Bialaphos pathway (Phosphonate biosynthesis)	pmmS | EC:2.3.3.18	2-phosphinomethylmalate synthase	p. Deinococcota	c. Deinococci	o. Deinococcales	f. Deinococcaceae	g. Deinococcus	g. Deinococcus
P12OR1	Control	p__Pseudomonadota;c__Alphaproteobacteria;o__Hyphomicrobiales;f__NA;g__NA;s__Hyphomicrobiales bacterium	EC:2.7.8.37	5.21909	Phosphonate degradation	C-P lyase patway (Phosphonate degradation)	phnGHIL | EC:2.7.8.37	alpha-D-ribose 1-methylphosphonate 5-triphosphate synthase	p. Pseudomonadota	c. Alphaproteobacteria	o. Hyphomicrobiales			o. Hyphomicrobiales
P12OR1	Control	p__Pseudomonadota;c__Betaproteobacteria;o__Burkholderiales;f__Burkholderiaceae;g__Cupriavidus;s__NA	EC:2.6.1.37	4.3895	Phosphonate degradation	Phosphonate degradation	phnW | EC:2.6.1.37	2-aminoethylphosphonate-pyruvate transaminase	p. Pseudomonadota	c. Betaproteobacteria	o. Burkholderiales	f. Burkholderiaceae	g. Cupriavidus	g. Cupriavidus
P12OR1	Control	p__Actinomycetota;c__Actinomycetes;o__Mycobacteriales;f__Mycobacteriaceae;g__Mycobacterium;s__Mycobacterium simiae	EC:2.6.1.37	3.28721	Phosphonate degradation	Phosphonate degradation	phnW | EC:2.6.1.37	2-aminoethylphosphonate-pyruvate transaminase	p. Actinomycetota	c. Actinomycetes	o. Mycobacteriales	f. Mycobacteriaceae	g. Mycobacterium	g. Mycobacterium
P12OR1	Control	p__Pseudomonadota;c__Alphaproteobacteria;o__Hyphomicrobiales;f__Phyllobacteriaceae;g__Mesorhizobium;s__Mesorhizobium alhagi	EC:4.7.1.1	2.77759	Phosphonate degradation	C-P lyase patway (Phosphonate degradation)	phnJ | EC:4.7.1.1	alpha-D-ribose 1-methylphosphonate 5-phosphate C-P-lyase	p. Pseudomonadota	c. Alphaproteobacteria	o. Hyphomicrobiales	f. Phyllobacteriaceae	g. Mesorhizobium	g. Mesorhizobium
P12OR1	Control	p__Pseudomonadota;c__Alphaproteobacteria;o__Hyphomicrobiales;f__Phyllobacteriaceae;g__Mesorhizobium;s__NA	EC:4.7.1.1	2.74738	Phosphonate degradation	C-P lyase patway (Phosphonate degradation)	phnJ | EC:4.7.1.1	alpha-D-ribose 1-methylphosphonate 5-phosphate C-P-lyase	p. Pseudomonadota	c. Alphaproteobacteria	o. Hyphomicrobiales	f. Phyllobacteriaceae	g. Mesorhizobium	g. Mesorhizobium
P12OR1	Control	p__Pseudomonadota;c__Alphaproteobacteria;o__Hyphomicrobiales;f__NA;g__NA;s__NA	EC:2.7.8.37	2.33566	Phosphonate degradation	C-P lyase patway (Phosphonate degradation)	phnGHIL | EC:2.7.8.37	alpha-D-ribose 1-methylphosphonate 5-triphosphate synthase	p. Pseudomonadota	c. Alphaproteobacteria	o. Hyphomicrobiales			o. Hyphomicrobiales
P12OR1	Control	p__Pseudomonadota;c__Alphaproteobacteria;o__Rhodobacterales;f__Paracoccaceae;g__Acidimangrovimonas;s__Acidimangrovimonas sediminis	EC:2.6.1.37	2.32167	Phosphonate degradation	Phosphonate degradation	phnW | EC:2.6.1.37	2-aminoethylphosphonate-pyruvate transaminase	p. Pseudomonadota	c. Alphaproteobacteria	o. Rhodobacterales	f. Paracoccaceae	g. Acidimangrovimonas	g. Acidimangrovimonas
P12OR1	Control	p__Pseudomonadota;c__Betaproteobacteria;o__Burkholderiales;f__Comamonadaceae;g__Variovorax;s__NA	EC:3.11.1.2	2.12498	Phosphonate degradation	Phosphonate degradation	phnA | EC:3.11.1.2	phosphonoacetate hydrolase	p. Pseudomonadota	c. Betaproteobacteria	o. Burkholderiales	f. Comamonadaceae	g. Variovorax	g. Variovorax
P12OR1	Control	p__Pseudomonadota;c__Alphaproteobacteria;o__Hyphomicrobiales;f__Phyllobacteriaceae;g__Paramesorhizobium;s__Paramesorhizobium deserti	EC:4.7.1.1	1.41631	Phosphonate degradation	C-P lyase patway (Phosphonate degradation)	phnJ | EC:4.7.1.1	alpha-D-ribose 1-methylphosphonate 5-phosphate C-P-lyase	p. Pseudomonadota	c. Alphaproteobacteria	o. Hyphomicrobiales	f. Phyllobacteriaceae	g. Paramesorhizobium	g. Paramesorhizobium
P12OR1	Control	p__Chloroflexota;c__Thermoflexia;o__Thermoflexales;f__Thermoflexaceae;g__Thermoflexus;s__Thermoflexus hugenholtzii	EC:2.7.8.23	1.41125	Phosphonate biosynthesis	Bialaphos pathway (Phosphonate biosynthesis)	phpI | EC:2.7.8.23	Carboxyvinyl-carboxyphosphonate phosphorylmutase	p. Chloroflexota	c. Thermoflexia	o. Thermoflexales	f. Thermoflexaceae	g. Thermoflexus	g. Thermoflexus
P12OR1	Control	p__Pseudomonadota;c__Alphaproteobacteria;o__Hyphomicrobiales;f__Phyllobacteriaceae;g__Pseudaminobacter;s__Pseudaminobacter salicylatoxidans	EC:4.7.1.1	1.39214	Phosphonate degradation	C-P lyase patway (Phosphonate degradation)	phnJ | EC:4.7.1.1	alpha-D-ribose 1-methylphosphonate 5-phosphate C-P-lyase	p. Pseudomonadota	c. Alphaproteobacteria	o. Hyphomicrobiales	f. Phyllobacteriaceae	g. Pseudaminobacter	g. Pseudaminobacter
P12OR1	Control	p__Actinomycetota;c__Actinomycetes;o__Streptosporangiales;f__Streptosporangiaceae;g__Streptosporangium;s__Streptosporangium amethystogenes	EC:2.7.8.23	1.32959	Phosphonate biosynthesis	Bialaphos pathway (Phosphonate biosynthesis)	phpI | EC:2.7.8.23	Carboxyvinyl-carboxyphosphonate phosphorylmutase	p. Actinomycetota	c. Actinomycetes	o. Streptosporangiales	f. Streptosporangiaceae	g. Streptosporangium	g. Streptosporangium
P12OR1	Control	p__NA;c__NA;o__NA;f__NA;g__NA;s__NA	EC:1.14.11.46	1.2564	Phosphonate degradation	Phosphonate degradation	phnY | EC:1.14.11.46	2-aminoethylphosphonate dioxygenase
P12OR1	Control	p__Pseudomonadota;c__Alphaproteobacteria;o__NA;f__NA;g__NA;s__NA	EC:1.14.11.46	1.24907	Phosphonate degradation	Phosphonate degradation	phnY | EC:1.14.11.46	2-aminoethylphosphonate dioxygenase	p. Pseudomonadota	c. Alphaproteobacteria				c. Alphaproteobacteria
P12OR1	Control	p__Pseudomonadota;c__Alphaproteobacteria;o__Hyphomicrobiales;f__NA;g__NA;s__NA	EC:2.6.1.37	1.13105	Phosphonate degradation	Phosphonate degradation	phnW | EC:2.6.1.37	2-aminoethylphosphonate-pyruvate transaminase	p. Pseudomonadota	c. Alphaproteobacteria	o. Hyphomicrobiales			o. Hyphomicrobiales
P12OR1	Control	p__Actinomycetota;c__Actinomycetes;o__Nakamurellales;f__Nakamurellaceae;g__Nakamurella;s__Nakamurella deserti	EC:4.1.1.82	1.09267	Phosphonate biosynthesis	Phosphonate biosynthesis	ppd | EC:4.1.1.82	phosphonopyruvate decarboxylase	p. Actinomycetota	c. Actinomycetes	o. Nakamurellales	f. Nakamurellaceae	g. Nakamurella	g. Nakamurella
P12OR1	Control	p__Pseudomonadota;c__Alphaproteobacteria;o__Hyphomicrobiales;f__Rhizobiaceae;g__Metarhizobium;s__Metarhizobium album	EC:2.6.1.37	1.07427	Phosphonate degradation	Phosphonate degradation	phnW | EC:2.6.1.37	2-aminoethylphosphonate-pyruvate transaminase	p. Pseudomonadota	c. Alphaproteobacteria	o. Hyphomicrobiales	f. Rhizobiaceae	g. Metarhizobium	g. Metarhizobium
P12OR1	Control	p__NA;c__NA;o__NA;f__NA;g__NA;s__NA	EC:2.3.3.18	0.938801	Phosphonate biosynthesis	Bialaphos pathway (Phosphonate biosynthesis)	pmmS | EC:2.3.3.18	2-phosphinomethylmalate synthase
P12OR1	Control	p__Pseudomonadota;c__Gammaproteobacteria;o__Xanthomonadales;f__Xanthomonadaceae;g__Xanthomonas;s__Xanthomonas arboricola	EC:2.3.3.18	0.936544	Phosphonate biosynthesis	Bialaphos pathway (Phosphonate biosynthesis)	pmmS | EC:2.3.3.18	2-phosphinomethylmalate synthase	p. Pseudomonadota	c. Gammaproteobacteria	o. Xanthomonadales	f. Xanthomonadaceae	g. Xanthomonas	g. Xanthomonas
P12OR2	Control	p__Pseudomonadota;c__Alphaproteobacteria;o__Hyphomicrobiales;f__Rhizobiaceae;g__Rhizobium;s__Rhizobium sp. Root482	EC:4.7.1.1	3.9151	Phosphonate degradation	C-P lyase patway (Phosphonate degradation)	phnJ | EC:4.7.1.1	alpha-D-ribose 1-methylphosphonate 5-phosphate C-P-lyase	p. Pseudomonadota	c. Alphaproteobacteria	o. Hyphomicrobiales	f. Rhizobiaceae	g. Rhizobium	g. Rhizobium
P12OR2	Control	p__Pseudomonadota;c__NA;o__NA;f__NA;g__NA;s__NA	EC:2.6.1.37	3.18282	Phosphonate degradation	Phosphonate degradation	phnW | EC:2.6.1.37	2-aminoethylphosphonate-pyruvate transaminase	p. Pseudomonadota					p. Pseudomonadota
P12OR2	Control	p__Actinomycetota;c__Actinomycetes;o__Micromonosporales;f__Micromonosporaceae;g__Micromonospora;s__NA	EC:2.7.7.14	3.17982	Phospholipids biosynthesis	Phospholipids biosynthesis	PCYT2 | EC:2.7.7.14	Ethanolamine-phosphate cytidylyltransferase	p. Actinomycetota	c. Actinomycetes	o. Micromonosporales	f. Micromonosporaceae	g. Micromonospora	g. Micromonospora
P12OR2	Control	p__NA;c__NA;o__NA;f__NA;g__NA;s__NA	EC:4.7.1.1	1.84008	Phosphonate degradation	C-P lyase patway (Phosphonate degradation)	phnJ | EC:4.7.1.1	alpha-D-ribose 1-methylphosphonate 5-phosphate C-P-lyase
P12OR2	Control	p__Pseudomonadota;c__Alphaproteobacteria;o__Hyphomicrobiales;f__Rhizobiaceae;g__Rhizobium;s__Rhizobium gallicum	EC:4.7.1.1	1.80044	Phosphonate degradation	C-P lyase patway (Phosphonate degradation)	phnJ | EC:4.7.1.1	alpha-D-ribose 1-methylphosphonate 5-phosphate C-P-lyase	p. Pseudomonadota	c. Alphaproteobacteria	o. Hyphomicrobiales	f. Rhizobiaceae	g. Rhizobium	g. Rhizobium
P12OR2	Control	p__Pseudomonadota;c__Alphaproteobacteria;o__Hyphomicrobiales;f__Aurantimonadaceae;g__Aurantimonas;s__Aurantimonas sp. 22II-16-19i	EC:2.7.8.37	1.54949	Phosphonate degradation	C-P lyase patway (Phosphonate degradation)	phnGHIL | EC:2.7.8.37	alpha-D-ribose 1-methylphosphonate 5-triphosphate synthase	p. Pseudomonadota	c. Alphaproteobacteria	o. Hyphomicrobiales	f. Aurantimonadaceae	g. Aurantimonas	g. Aurantimonas
P12OR2	Control	p__NA;c__NA;o__NA;f__NA;g__NA;s__NA	EC:2.6.1.37	1.52977	Phosphonate degradation	Phosphonate degradation	phnW | EC:2.6.1.37	2-aminoethylphosphonate-pyruvate transaminase
P12OR2	Control	p__Pseudomonadota;c__Alphaproteobacteria;o__Hyphomicrobiales;f__Rhizobiaceae;g__NA;s__NA	EC:2.7.8.37	1.52429	Phosphonate degradation	C-P lyase patway (Phosphonate degradation)	phnGHIL | EC:2.7.8.37	alpha-D-ribose 1-methylphosphonate 5-triphosphate synthase	p. Pseudomonadota	c. Alphaproteobacteria	o. Hyphomicrobiales	f. Rhizobiaceae		f. Rhizobiaceae
P12OR2	Control	p__Pseudomonadota;c__Betaproteobacteria;o__Burkholderiales;f__Comamonadaceae;g__Alicycliphilus;s__NA	EC:2.6.1.37	1.50843	Phosphonate degradation	Phosphonate degradation	phnW | EC:2.6.1.37	2-aminoethylphosphonate-pyruvate transaminase	p. Pseudomonadota	c. Betaproteobacteria	o. Burkholderiales	f. Comamonadaceae	g. Alicycliphilus	g. Alicycliphilus
P12OR2	Control	p__Pseudomonadota;c__Gammaproteobacteria;o__Enterobacterales;f__Erwiniaceae;g__Pantoea;s__Pantoea sp. NGS-ED-1003	EC:2.6.1.37	1.50054	Phosphonate degradation	Phosphonate degradation	phnW | EC:2.6.1.37	2-aminoethylphosphonate-pyruvate transaminase	p. Pseudomonadota	c. Gammaproteobacteria	o. Enterobacterales	f. Erwiniaceae	g. Pantoea	g. Pantoea
P12OR2	Control	p__Pseudomonadota;c__Betaproteobacteria;o__Burkholderiales;f__Burkholderiaceae;g__Burkholderia;s__NA	EC:2.6.1.37	1.49767	Phosphonate degradation	Phosphonate degradation	phnW | EC:2.6.1.37	2-aminoethylphosphonate-pyruvate transaminase	p. Pseudomonadota	c. Betaproteobacteria	o. Burkholderiales	f. Burkholderiaceae	g. Burkholderia	g. Burkholderia
P12OR2	Control	p__Pseudomonadota;c__Alphaproteobacteria;o__Rhodobacterales;f__Paracoccaceae;g__Roseibaca;s__Roseibaca calidilacus	EC:2.6.1.37	1.48548	Phosphonate degradation	Phosphonate degradation	phnW | EC:2.6.1.37	2-aminoethylphosphonate-pyruvate transaminase	p. Pseudomonadota	c. Alphaproteobacteria	o. Rhodobacterales	f. Paracoccaceae	g. Roseibaca	g. Roseibaca
P12OR2	Control	p__Pseudomonadota;c__Alphaproteobacteria;o__Rhodobacterales;f__Paracoccaceae;g__Defluviimonas;s__Defluviimonas aquaemixtae	EC:2.6.1.37	1.45339	Phosphonate degradation	Phosphonate degradation	phnW | EC:2.6.1.37	2-aminoethylphosphonate-pyruvate transaminase	p. Pseudomonadota	c. Alphaproteobacteria	o. Rhodobacterales	f. Paracoccaceae	g. Defluviimonas	g. Defluviimonas
P12OR2	Control	p__Actinomycetota;c__Actinomycetes;o__Kitasatosporales;f__Streptomycetaceae;g__Streptomyces;s__Streptomyces viridochromogenes	EC:2.3.3.18	1.28239	Phosphonate biosynthesis	Bialaphos pathway (Phosphonate biosynthesis)	pmmS | EC:2.3.3.18	2-phosphinomethylmalate synthase	p. Actinomycetota	c. Actinomycetes	o. Kitasatosporales	f. Streptomycetaceae	g. Streptomyces	g. Streptomyces
P13O	COHort	p__Pseudomonadota;c__Alphaproteobacteria;o__Hyphomicrobiales;f__NA;g__NA;s__NA	EC:4.7.1.1	11.7244	Phosphonate degradation	C-P lyase patway (Phosphonate degradation)	phnJ | EC:4.7.1.1	alpha-D-ribose 1-methylphosphonate 5-phosphate C-P-lyase	p. Pseudomonadota	c. Alphaproteobacteria	o. Hyphomicrobiales			o. Hyphomicrobiales
P13O	COHort	p__Pseudomonadota;c__Alphaproteobacteria;o__Hyphomicrobiales;f__Rhizobiaceae;g__Allorhizobium;s__Allorhizobium taibaishanense	EC:4.7.1.1	7.89884	Phosphonate degradation	C-P lyase patway (Phosphonate degradation)	phnJ | EC:4.7.1.1	alpha-D-ribose 1-methylphosphonate 5-phosphate C-P-lyase	p. Pseudomonadota	c. Alphaproteobacteria	o. Hyphomicrobiales	f. Rhizobiaceae	g. Allorhizobium	g. Allorhizobium
P13O	COHort	p__Pseudomonadota;c__Alphaproteobacteria;o__Hyphomicrobiales;f__NA;g__NA;s__NA	EC:2.7.8.37	6.30897	Phosphonate degradation	C-P lyase patway (Phosphonate degradation)	phnGHIL | EC:2.7.8.37	alpha-D-ribose 1-methylphosphonate 5-triphosphate synthase	p. Pseudomonadota	c. Alphaproteobacteria	o. Hyphomicrobiales			o. Hyphomicrobiales
P13O	COHort	p__Actinomycetota;c__Actinomycetes;o__Kitasatosporales;f__Streptomycetaceae;g__Streptomyces;s__Streptomyces noursei	EC:1.13.11.73	5.23937	Phosphonate biosynthesis	Phosphonate biosynthesis	mpnS | EC:1.13.11.73	Methylphosphonate synthase	p. Actinomycetota	c. Actinomycetes	o. Kitasatosporales	f. Streptomycetaceae	g. Streptomyces	g. Streptomyces
P13O	COHort	p__Pseudomonadota;c__Alphaproteobacteria;o__Rhodobacterales;f__Roseobacteraceae;g__Loktanella;s__Loktanella sp. S4079	EC:4.7.1.1	3.90216	Phosphonate degradation	C-P lyase patway (Phosphonate degradation)	phnJ | EC:4.7.1.1	alpha-D-ribose 1-methylphosphonate 5-phosphate C-P-lyase	p. Pseudomonadota	c. Alphaproteobacteria	o. Rhodobacterales	f. Roseobacteraceae	g. Loktanella	g. Loktanella
P13O	COHort	p__Pseudomonadota;c__NA;o__NA;f__NA;g__NA;s__NA	EC:2.7.8.37	3.14702	Phosphonate degradation	C-P lyase patway (Phosphonate degradation)	phnGHIL | EC:2.7.8.37	alpha-D-ribose 1-methylphosphonate 5-triphosphate synthase	p. Pseudomonadota					p. Pseudomonadota
P13O	COHort	p__Chloroflexota;c__Ktedonobacteria;o__Ktedonobacterales;f__Dictyobacteraceae;g__Dictyobacter;s__Dictyobacter aurantiacus	EC:2.3.3.18	2.65617	Phosphonate biosynthesis	Bialaphos pathway (Phosphonate biosynthesis)	pmmS | EC:2.3.3.18	2-phosphinomethylmalate synthase	p. Chloroflexota	c. Ktedonobacteria	o. Ktedonobacterales	f. Dictyobacteraceae	g. Dictyobacter	g. Dictyobacter
P13O	COHort	p__Actinomycetota;c__Actinomycetes;o__Bifidobacteriales;f__Bifidobacteriaceae;g__Bifidobacterium;s__NA	EC:2.3.3.18	2.61499	Phosphonate biosynthesis	Bialaphos pathway (Phosphonate biosynthesis)	pmmS | EC:2.3.3.18	2-phosphinomethylmalate synthase	p. Actinomycetota	c. Actinomycetes	o. Bifidobacteriales	f. Bifidobacteriaceae	g. Bifidobacterium	g. Bifidobacterium
P14O	COVG	p__Pseudomonadota;c__Alphaproteobacteria;o__Hyphomicrobiales;f__NA;g__NA;s__NA	EC:4.7.1.1	4.42283	Phosphonate degradation	C-P lyase patway (Phosphonate degradation)	phnJ | EC:4.7.1.1	alpha-D-ribose 1-methylphosphonate 5-phosphate C-P-lyase	p. Pseudomonadota	c. Alphaproteobacteria	o. Hyphomicrobiales			o. Hyphomicrobiales
P14O	COVG	p__Pseudomonadota;c__Alphaproteobacteria;o__Rhodospirillales;f__Rhodospirillaceae;g__Inquilinus;s__Inquilinus limosus	EC:2.6.1.37	3.59453	Phosphonate degradation	Phosphonate degradation	phnW | EC:2.6.1.37	2-aminoethylphosphonate-pyruvate transaminase	p. Pseudomonadota	c. Alphaproteobacteria	o. Rhodospirillales	f. Rhodospirillaceae	g. Inquilinus	g. Inquilinus
P14O	COVG	p__Pseudomonadota;c__Alphaproteobacteria;o__Hyphomicrobiales;f__Phyllobacteriaceae;g__Aquamicrobium;s__Aquamicrobium sp. LC103	EC:4.7.1.1	2.96649	Phosphonate degradation	C-P lyase patway (Phosphonate degradation)	phnJ | EC:4.7.1.1	alpha-D-ribose 1-methylphosphonate 5-phosphate C-P-lyase	p. Pseudomonadota	c. Alphaproteobacteria	o. Hyphomicrobiales	f. Phyllobacteriaceae	g. Aquamicrobium	g. Aquamicrobium
P14O	COVG	p__Actinomycetota;c__Actinomycetes;o__Mycobacteriales;f__Mycobacteriaceae;g__Mycolicibacterium;s__Mycolicibacterium thermoresistibile	EC:2.7.8.37	2.24896	Phosphonate degradation	C-P lyase patway (Phosphonate degradation)	phnGHIL | EC:2.7.8.37	alpha-D-ribose 1-methylphosphonate 5-triphosphate synthase	p. Actinomycetota	c. Actinomycetes	o. Mycobacteriales	f. Mycobacteriaceae	g. Mycolicibacterium	g. Mycolicibacterium
P14O	COVG	p__Pseudomonadota;c__Alphaproteobacteria;o__Hyphomicrobiales;f__Rhizobiaceae;g__Sinorhizobium;s__Sinorhizobium fredii	EC:2.7.8.37	2.14185	Phosphonate degradation	C-P lyase patway (Phosphonate degradation)	phnGHIL | EC:2.7.8.37	alpha-D-ribose 1-methylphosphonate 5-triphosphate synthase	p. Pseudomonadota	c. Alphaproteobacteria	o. Hyphomicrobiales	f. Rhizobiaceae	g. Sinorhizobium	g. Sinorhizobium
P14O	COVG	p__Pseudomonadota;c__Alphaproteobacteria;o__Hyphomicrobiales;f__Phyllobacteriaceae;g__NA;s__Phyllobacteriaceae bacterium SYSU D60012	EC:4.7.1.1	1.63028	Phosphonate degradation	C-P lyase patway (Phosphonate degradation)	phnJ | EC:4.7.1.1	alpha-D-ribose 1-methylphosphonate 5-phosphate C-P-lyase	p. Pseudomonadota	c. Alphaproteobacteria	o. Hyphomicrobiales	f. Phyllobacteriaceae		f. Phyllobacteriaceae
P14O	COVG	p__Actinomycetota;c__Actinomycetes;o__NA;f__NA;g__NA;s__NA	EC:1.14.11.46	1.56131	Phosphonate degradation	Phosphonate degradation	phnY | EC:1.14.11.46	2-aminoethylphosphonate dioxygenase	p. Actinomycetota	c. Actinomycetes				c. Actinomycetes
P14O	COVG	p__Chordata;c__Actinopteri;o__Cypriniformes;f__Cyprinidae;g__Sinocyclocheilus;s__NA	EC:5.4.2.9	1.5516	Phosphonate biosynthesis	Phosphonate biosynthesis	PepM | EC:5.4.2.9	fosfoenolpiruvato mutasa	p. Chordata	c. Actinopteri	o. Cypriniformes	f. Cyprinidae	g. Sinocyclocheilus	g. Sinocyclocheilus
P14O	COVG	p__Pseudomonadota;c__Alphaproteobacteria;o__Hyphomicrobiales;f__Methylobacteriaceae;g__Methylobacterium;s__NA	EC:4.7.1.1	1.4998	Phosphonate degradation	C-P lyase patway (Phosphonate degradation)	phnJ | EC:4.7.1.1	alpha-D-ribose 1-methylphosphonate 5-phosphate C-P-lyase	p. Pseudomonadota	c. Alphaproteobacteria	o. Hyphomicrobiales	f. Methylobacteriaceae	g. Methylobacterium	g. Methylobacterium
P14O	COVG	p__Pseudomonadota;c__Alphaproteobacteria;o__Hyphomicrobiales;f__Devosiaceae;g__Cucumibacter;s__Cucumibacter marinus	EC:4.7.1.1	1.49039	Phosphonate degradation	C-P lyase patway (Phosphonate degradation)	phnJ | EC:4.7.1.1	alpha-D-ribose 1-methylphosphonate 5-phosphate C-P-lyase	p. Pseudomonadota	c. Alphaproteobacteria	o. Hyphomicrobiales	f. Devosiaceae	g. Cucumibacter	g. Cucumibacter
P14O	COVG	p__Pseudomonadota;c__Betaproteobacteria;o__Neisseriales;f__Chromobacteriaceae;g__Chromobacterium;s__NA	EC:4.7.1.1	1.48995	Phosphonate degradation	C-P lyase patway (Phosphonate degradation)	phnJ | EC:4.7.1.1	alpha-D-ribose 1-methylphosphonate 5-phosphate C-P-lyase	p. Pseudomonadota	c. Betaproteobacteria	o. Neisseriales	f. Chromobacteriaceae	g. Chromobacterium	g. Chromobacterium
P14O	COVG	p__Pseudomonadota;c__Alphaproteobacteria;o__Hyphomicrobiales;f__NA;g__NA;s__Hyphomicrobiales bacterium	EC:4.7.1.1	1.48628	Phosphonate degradation	C-P lyase patway (Phosphonate degradation)	phnJ | EC:4.7.1.1	alpha-D-ribose 1-methylphosphonate 5-phosphate C-P-lyase	p. Pseudomonadota	c. Alphaproteobacteria	o. Hyphomicrobiales			o. Hyphomicrobiales
P14O	COVG	p__Pseudomonadota;c__Alphaproteobacteria;o__Hyphomicrobiales;f__Rhizobiaceae;g__Ensifer;s__Ensifer sp. Root142	EC:4.7.1.1	1.47352	Phosphonate degradation	C-P lyase patway (Phosphonate degradation)	phnJ | EC:4.7.1.1	alpha-D-ribose 1-methylphosphonate 5-phosphate C-P-lyase	p. Pseudomonadota	c. Alphaproteobacteria	o. Hyphomicrobiales	f. Rhizobiaceae	g. Ensifer	g. Ensifer
P14O	COVG	p__Pseudomonadota;c__Alphaproteobacteria;o__Hyphomicrobiales;f__Nitrobacteraceae;g__Bradyrhizobium;s__Bradyrhizobium paxllaeri	EC:4.7.1.1	1.47294	Phosphonate degradation	C-P lyase patway (Phosphonate degradation)	phnJ | EC:4.7.1.1	alpha-D-ribose 1-methylphosphonate 5-phosphate C-P-lyase	p. Pseudomonadota	c. Alphaproteobacteria	o. Hyphomicrobiales	f. Nitrobacteraceae	g. Bradyrhizobium	g. Bradyrhizobium
P14O	COVG	p__Pseudomonadota;c__Alphaproteobacteria;o__Hyphomicrobiales;f__Rhizobiaceae;g__Sinorhizobium;s__Sinorhizobium alkalisoli	EC:4.7.1.1	1.47027	Phosphonate degradation	C-P lyase patway (Phosphonate degradation)	phnJ | EC:4.7.1.1	alpha-D-ribose 1-methylphosphonate 5-phosphate C-P-lyase	p. Pseudomonadota	c. Alphaproteobacteria	o. Hyphomicrobiales	f. Rhizobiaceae	g. Sinorhizobium	g. Sinorhizobium
P14O	COVG	p__Pseudomonadota;c__Alphaproteobacteria;o__Hyphomicrobiales;f__Phyllobacteriaceae;g__NA;s__NA	EC:2.7.8.37	1.21929	Phosphonate degradation	C-P lyase patway (Phosphonate degradation)	phnGHIL | EC:2.7.8.37	alpha-D-ribose 1-methylphosphonate 5-triphosphate synthase	p. Pseudomonadota	c. Alphaproteobacteria	o. Hyphomicrobiales	f. Phyllobacteriaceae		f. Phyllobacteriaceae
P14O	COVG	p__Pseudomonadota;c__Gammaproteobacteria;o__Pseudomonadales;f__Pseudomonadaceae;g__Pseudomonas;s__Pseudomonas endophytica	EC:2.6.1.37	1.19756	Phosphonate degradation	Phosphonate degradation	phnW | EC:2.6.1.37	2-aminoethylphosphonate-pyruvate transaminase	p. Pseudomonadota	c. Gammaproteobacteria	o. Pseudomonadales	f. Pseudomonadaceae	g. Pseudomonas	g. Pseudomonas
P14O	COVG	p__Pseudomonadota;c__Betaproteobacteria;o__Burkholderiales;f__Burkholderiaceae;g__Cupriavidus;s__NA	EC:2.6.1.37	1.17052	Phosphonate degradation	Phosphonate degradation	phnW | EC:2.6.1.37	2-aminoethylphosphonate-pyruvate transaminase	p. Pseudomonadota	c. Betaproteobacteria	o. Burkholderiales	f. Burkholderiaceae	g. Cupriavidus	g. Cupriavidus
P14O	COVG	p__Pseudomonadota;c__Alphaproteobacteria;o__Rhodospirillales;f__Rhodospirillaceae;g__Telmatospirillum;s__Telmatospirillum siberiense	EC:5.4.2.9	1.00092	Phosphonate biosynthesis	Phosphonate biosynthesis	PepM | EC:5.4.2.9	fosfoenolpiruvato mutasa	p. Pseudomonadota	c. Alphaproteobacteria	o. Rhodospirillales	f. Rhodospirillaceae	g. Telmatospirillum	g. Telmatospirillum
P14O	COVG	p__Deinococcota;c__Deinococci;o__Thermales;f__Thermaceae;g__Meiothermus;s__NA	EC:2.3.3.18	0.995101	Phosphonate biosynthesis	Bialaphos pathway (Phosphonate biosynthesis)	pmmS | EC:2.3.3.18	2-phosphinomethylmalate synthase	p. Deinococcota	c. Deinococci	o. Thermales	f. Thermaceae	g. Meiothermus	g. Meiothermus
P14O	COVG	p__Actinomycetota;c__Actinomycetes;o__Frankiales;f__Frankiaceae;g__Parafrankia;s__Parafrankia elaeagni	EC:2.3.3.18	0.994941	Phosphonate biosynthesis	Bialaphos pathway (Phosphonate biosynthesis)	pmmS | EC:2.3.3.18	2-phosphinomethylmalate synthase	p. Actinomycetota	c. Actinomycetes	o. Frankiales	f. Frankiaceae	g. Parafrankia	g. Parafrankia
P15O	SS	p__Pseudomonadota;c__Gammaproteobacteria;o__Pseudomonadales;f__Pseudomonadaceae;g__Pseudomonas;s__NA	EC:3.11.1.1	7.56237	Phosphonate degradation	Phosphonate degradation	phnX | EC:3.11.1.1	phosphonoacetaldehyde hydrolase	p. Pseudomonadota	c. Gammaproteobacteria	o. Pseudomonadales	f. Pseudomonadaceae	g. Pseudomonas	g. Pseudomonas
P15O	SS	p__Pseudomonadota;c__Gammaproteobacteria;o__Oceanospirillales;f__Halomonadaceae;g__Halomonas;s__Halomonas muralis	EC:4.7.1.1	6.86254	Phosphonate degradation	C-P lyase patway (Phosphonate degradation)	phnJ | EC:4.7.1.1	alpha-D-ribose 1-methylphosphonate 5-phosphate C-P-lyase	p. Pseudomonadota	c. Gammaproteobacteria	o. Oceanospirillales	f. Halomonadaceae	g. Halomonas	g. Halomonas
P15O	SS	p__Pseudomonadota;c__Alphaproteobacteria;o__Hyphomicrobiales;f__NA;g__NA;s__NA	EC:4.7.1.1	5.24036	Phosphonate degradation	C-P lyase patway (Phosphonate degradation)	phnJ | EC:4.7.1.1	alpha-D-ribose 1-methylphosphonate 5-phosphate C-P-lyase	p. Pseudomonadota	c. Alphaproteobacteria	o. Hyphomicrobiales			o. Hyphomicrobiales
P15O	SS	p__Pseudomonadota;c__Gammaproteobacteria;o__Pseudomonadales;f__Pseudomonadaceae;g__Pseudomonas;s__NA	EC:4.7.1.1	3.84772	Phosphonate degradation	C-P lyase patway (Phosphonate degradation)	phnJ | EC:4.7.1.1	alpha-D-ribose 1-methylphosphonate 5-phosphate C-P-lyase	p. Pseudomonadota	c. Gammaproteobacteria	o. Pseudomonadales	f. Pseudomonadaceae	g. Pseudomonas	g. Pseudomonas
P15O	SS	p__Pseudomonadota;c__Alphaproteobacteria;o__Hyphomicrobiales;f__Rhizobiaceae;g__Rhizobium;s__Rhizobium sp. TH135	EC:2.7.8.37	2.66053	Phosphonate degradation	C-P lyase patway (Phosphonate degradation)	phnGHIL | EC:2.7.8.37	alpha-D-ribose 1-methylphosphonate 5-triphosphate synthase	p. Pseudomonadota	c. Alphaproteobacteria	o. Hyphomicrobiales	f. Rhizobiaceae	g. Rhizobium	g. Rhizobium
P15O	SS	p__NA;c__NA;o__NA;f__NA;g__NA;s__NA	EC:4.7.1.1	1.77627	Phosphonate degradation	C-P lyase patway (Phosphonate degradation)	phnJ | EC:4.7.1.1	alpha-D-ribose 1-methylphosphonate 5-phosphate C-P-lyase
P15O	SS	p__Pseudomonadota;c__NA;o__NA;f__NA;g__NA;s__NA	EC:4.7.1.1	1.71881	Phosphonate degradation	C-P lyase patway (Phosphonate degradation)	phnJ | EC:4.7.1.1	alpha-D-ribose 1-methylphosphonate 5-phosphate C-P-lyase	p. Pseudomonadota					p. Pseudomonadota
P15O	SS	p__Pseudomonadota;c__Alphaproteobacteria;o__Hyphomicrobiales;f__Phyllobacteriaceae;g__Mesorhizobium;s__Mesorhizobium alhagi	EC:4.7.1.1	1.71454	Phosphonate degradation	C-P lyase patway (Phosphonate degradation)	phnJ | EC:4.7.1.1	alpha-D-ribose 1-methylphosphonate 5-phosphate C-P-lyase	p. Pseudomonadota	c. Alphaproteobacteria	o. Hyphomicrobiales	f. Phyllobacteriaceae	g. Mesorhizobium	g. Mesorhizobium
P15O	SS	p__Pseudomonadota;c__Gammaproteobacteria;o__Enterobacterales;f__Erwiniaceae;g__Pantoea;s__Pantoea sp. AS-PWVM4	EC:4.7.1.1	1.70477	Phosphonate degradation	C-P lyase patway (Phosphonate degradation)	phnJ | EC:4.7.1.1	alpha-D-ribose 1-methylphosphonate 5-phosphate C-P-lyase	p. Pseudomonadota	c. Gammaproteobacteria	o. Enterobacterales	f. Erwiniaceae	g. Pantoea	g. Pantoea
P15O	SS	p__Pseudomonadota;c__Gammaproteobacteria;o__Oceanospirillales;f__Halomonadaceae;g__Halomonas;s__Halomonas zincidurans	EC:4.7.1.1	1.67291	Phosphonate degradation	C-P lyase patway (Phosphonate degradation)	phnJ | EC:4.7.1.1	alpha-D-ribose 1-methylphosphonate 5-phosphate C-P-lyase	p. Pseudomonadota	c. Gammaproteobacteria	o. Oceanospirillales	f. Halomonadaceae	g. Halomonas	g. Halomonas
P15O	SS	p__Pseudomonadota;c__Alphaproteobacteria;o__Hyphomicrobiales;f__Brucellaceae;g__Brucella;s__[Ochrobactrum] soli	EC:4.7.1.1	1.66513	Phosphonate degradation	C-P lyase patway (Phosphonate degradation)	phnJ | EC:4.7.1.1	alpha-D-ribose 1-methylphosphonate 5-phosphate C-P-lyase	p. Pseudomonadota	c. Alphaproteobacteria	o. Hyphomicrobiales	f. Brucellaceae	g. Brucella	g. Brucella
P15O	SS	p__Pseudomonadota;c__Alphaproteobacteria;o__Hyphomicrobiales;f__Rhizobiaceae;g__NA;s__NA	EC:4.7.1.1	1.65898	Phosphonate degradation	C-P lyase patway (Phosphonate degradation)	phnJ | EC:4.7.1.1	alpha-D-ribose 1-methylphosphonate 5-phosphate C-P-lyase	p. Pseudomonadota	c. Alphaproteobacteria	o. Hyphomicrobiales	f. Rhizobiaceae		f. Rhizobiaceae
P15O	SS	p__Pseudomonadota;c__Gammaproteobacteria;o__Oceanospirillales;f__Halomonadaceae;g__Halomonas;s__NA	EC:2.7.8.37	1.40237	Phosphonate degradation	C-P lyase patway (Phosphonate degradation)	phnGHIL | EC:2.7.8.37	alpha-D-ribose 1-methylphosphonate 5-triphosphate synthase	p. Pseudomonadota	c. Gammaproteobacteria	o. Oceanospirillales	f. Halomonadaceae	g. Halomonas	g. Halomonas
P15O	SS	p__Pseudomonadota;c__Gammaproteobacteria;o__Oceanospirillales;f__Halomonadaceae;g__Halomonas;s__Halomonas salipaludis	EC:2.7.8.37	1.31331	Phosphonate degradation	C-P lyase patway (Phosphonate degradation)	phnGHIL | EC:2.7.8.37	alpha-D-ribose 1-methylphosphonate 5-triphosphate synthase	p. Pseudomonadota	c. Gammaproteobacteria	o. Oceanospirillales	f. Halomonadaceae	g. Halomonas	g. Halomonas
P15O	SS	p__Actinomycetota;c__Actinomycetes;o__Kitasatosporales;f__Streptomycetaceae;g__Streptomyces;s__Streptomyces sp. CB02959	EC:3.11.1.2	1.18056	Phosphonate degradation	Phosphonate degradation	phnA | EC:3.11.1.2	phosphonoacetate hydrolase	p. Actinomycetota	c. Actinomycetes	o. Kitasatosporales	f. Streptomycetaceae	g. Streptomyces	g. Streptomyces
P16O	COVG+SS	p__Pseudomonadota;c__Gammaproteobacteria;o__Oceanospirillales;f__Halomonadaceae;g__Halomonas;s__Halomonas muralis	EC:4.7.1.1	3.99962	Phosphonate degradation	C-P lyase patway (Phosphonate degradation)	phnJ | EC:4.7.1.1	alpha-D-ribose 1-methylphosphonate 5-phosphate C-P-lyase	p. Pseudomonadota	c. Gammaproteobacteria	o. Oceanospirillales	f. Halomonadaceae	g. Halomonas	g. Halomonas
P16O	COVG+SS	p__Pseudomonadota;c__Alphaproteobacteria;o__Hyphomicrobiales;f__NA;g__NA;s__NA	EC:4.7.1.1	3.92663	Phosphonate degradation	C-P lyase patway (Phosphonate degradation)	phnJ | EC:4.7.1.1	alpha-D-ribose 1-methylphosphonate 5-phosphate C-P-lyase	p. Pseudomonadota	c. Alphaproteobacteria	o. Hyphomicrobiales			o. Hyphomicrobiales
P16O	COVG+SS	p__Pseudomonadota;c__Alphaproteobacteria;o__Hyphomicrobiales;f__Phyllobacteriaceae;g__Mesorhizobium;s__Mesorhizobium sophorae	EC:4.7.1.1	2.74982	Phosphonate degradation	C-P lyase patway (Phosphonate degradation)	phnJ | EC:4.7.1.1	alpha-D-ribose 1-methylphosphonate 5-phosphate C-P-lyase	p. Pseudomonadota	c. Alphaproteobacteria	o. Hyphomicrobiales	f. Phyllobacteriaceae	g. Mesorhizobium	g. Mesorhizobium
P16O	COVG+SS	p__Pseudomonadota;c__Alphaproteobacteria;o__Hyphomicrobiales;f__Kaistiaceae;g__Prosthecomicrobium;s__Prosthecomicrobium hirschii	EC:4.7.1.1	2.62848	Phosphonate degradation	C-P lyase patway (Phosphonate degradation)	phnJ | EC:4.7.1.1	alpha-D-ribose 1-methylphosphonate 5-phosphate C-P-lyase	p. Pseudomonadota	c. Alphaproteobacteria	o. Hyphomicrobiales	f. Kaistiaceae	g. Prosthecomicrobium	g. Prosthecomicrobium
P16O	COVG+SS	p__Pseudomonadota;c__Alphaproteobacteria;o__Hyphomicrobiales;f__Afifellaceae;g__Afifella;s__Afifella pfennigii	EC:4.7.1.1	2.58605	Phosphonate degradation	C-P lyase patway (Phosphonate degradation)	phnJ | EC:4.7.1.1	alpha-D-ribose 1-methylphosphonate 5-phosphate C-P-lyase	p. Pseudomonadota	c. Alphaproteobacteria	o. Hyphomicrobiales	f. Afifellaceae	g. Afifella	g. Afifella
P16O	COVG+SS	p__Pseudomonadota;c__Alphaproteobacteria;o__Hyphomicrobiales;f__Brucellaceae;g__NA;s__NA	EC:2.7.8.37	2.10797	Phosphonate degradation	C-P lyase patway (Phosphonate degradation)	phnGHIL | EC:2.7.8.37	alpha-D-ribose 1-methylphosphonate 5-triphosphate synthase	p. Pseudomonadota	c. Alphaproteobacteria	o. Hyphomicrobiales	f. Brucellaceae		f. Brucellaceae
P16O	COVG+SS	p__Pseudomonadota;c__Gammaproteobacteria;o__Enterobacterales;f__Pectobacteriaceae;g__Pectobacterium;s__Pectobacterium carotovorum	EC:4.7.1.1	1.51471	Phosphonate degradation	C-P lyase patway (Phosphonate degradation)	phnJ | EC:4.7.1.1	alpha-D-ribose 1-methylphosphonate 5-phosphate C-P-lyase	p. Pseudomonadota	c. Gammaproteobacteria	o. Enterobacterales	f. Pectobacteriaceae	g. Pectobacterium	g. Pectobacterium
P16O	COVG+SS	p__Bacillota;c__Bacilli;o__Bacillales;f__Bacillaceae;g__Bacillus;s__Bacillus bingmayongensis	EC:3.11.1.1	1.44079	Phosphonate degradation	Phosphonate degradation	phnX | EC:3.11.1.1	phosphonoacetaldehyde hydrolase	p. Bacillota	c. Bacilli	o. Bacillales	f. Bacillaceae	g. Bacillus	g. Bacillus
P16O	COVG+SS	p__Pseudomonadota;c__Betaproteobacteria;o__Burkholderiales;f__Alcaligenaceae;g__NA;s__NA	EC:2.7.8.23	1.33959	Phosphonate biosynthesis	Bialaphos pathway (Phosphonate biosynthesis)	phpI | EC:2.7.8.23	Carboxyvinyl-carboxyphosphonate phosphorylmutase	p. Pseudomonadota	c. Betaproteobacteria	o. Burkholderiales	f. Alcaligenaceae		f. Alcaligenaceae
P16O	COVG+SS	p__Pseudomonadota;c__Alphaproteobacteria;o__Hyphomicrobiales;f__Phyllobacteriaceae;g__Aquamicrobium;s__Aquamicrobium sp. LC103	EC:4.7.1.1	1.30088	Phosphonate degradation	C-P lyase patway (Phosphonate degradation)	phnJ | EC:4.7.1.1	alpha-D-ribose 1-methylphosphonate 5-phosphate C-P-lyase	p. Pseudomonadota	c. Alphaproteobacteria	o. Hyphomicrobiales	f. Phyllobacteriaceae	g. Aquamicrobium	g. Aquamicrobium
P16O	COVG+SS	p__Pseudomonadota;c__Alphaproteobacteria;o__Hyphomicrobiales;f__Hyphomicrobiaceae;g__Dichotomicrobium;s__Dichotomicrobium thermohalophilum	EC:4.7.1.1	1.29781	Phosphonate degradation	C-P lyase patway (Phosphonate degradation)	phnJ | EC:4.7.1.1	alpha-D-ribose 1-methylphosphonate 5-phosphate C-P-lyase	p. Pseudomonadota	c. Alphaproteobacteria	o. Hyphomicrobiales	f. Hyphomicrobiaceae	g. Dichotomicrobium	g. Dichotomicrobium
P16O	COVG+SS	p__NA;c__NA;o__NA;f__NA;g__NA;s__NA	EC:2.7.8.37	1.12408	Phosphonate degradation	C-P lyase patway (Phosphonate degradation)	phnGHIL | EC:2.7.8.37	alpha-D-ribose 1-methylphosphonate 5-triphosphate synthase
P16O	COVG+SS	p__Pseudomonadota;c__Alphaproteobacteria;o__Hyphomicrobiales;f__NA;g__NA;s__Hyphomicrobiales bacterium	EC:2.7.8.37	1.03193	Phosphonate degradation	C-P lyase patway (Phosphonate degradation)	phnGHIL | EC:2.7.8.37	alpha-D-ribose 1-methylphosphonate 5-triphosphate synthase	p. Pseudomonadota	c. Alphaproteobacteria	o. Hyphomicrobiales			o. Hyphomicrobiales
P16O	COVG+SS	p__Actinomycetota;c__Actinomycetes;o__Streptosporangiales;f__Nocardiopsaceae;g__Nocardiopsis;s__Nocardiopsis chromatogenes	EC:2.6.1.37	1.02086	Phosphonate degradation	Phosphonate degradation	phnW | EC:2.6.1.37	2-aminoethylphosphonate-pyruvate transaminase	p. Actinomycetota	c. Actinomycetes	o. Streptosporangiales	f. Nocardiopsaceae	g. Nocardiopsis	g. Nocardiopsis
P17O	COHort+SS	p__Pseudomonadota;c__Alphaproteobacteria;o__Hyphomicrobiales;f__Devosiaceae;g__Devosia;s__Devosia submarina	EC:2.7.8.37	4.34791	Phosphonate degradation	C-P lyase patway (Phosphonate degradation)	phnGHIL | EC:2.7.8.37	alpha-D-ribose 1-methylphosphonate 5-triphosphate synthase	p. Pseudomonadota	c. Alphaproteobacteria	o. Hyphomicrobiales	f. Devosiaceae	g. Devosia	g. Devosia
P17O	COHort+SS	p__Actinomycetota;c__Actinomycetes;o__NA;f__NA;g__NA;s__Actinobacteria bacterium OK074	EC:2.3.3.18	3.66394	Phosphonate biosynthesis	Bialaphos pathway (Phosphonate biosynthesis)	pmmS | EC:2.3.3.18	2-phosphinomethylmalate synthase	p. Actinomycetota	c. Actinomycetes				c. Actinomycetes
P17O	COHort+SS	p__Pseudomonadota;c__Alphaproteobacteria;o__Hyphomicrobiales;f__Rhizobiaceae;g__Pseudorhizobium;s__Pseudorhizobium banfieldiae	EC:4.7.1.1	2.81729	Phosphonate degradation	C-P lyase patway (Phosphonate degradation)	phnJ | EC:4.7.1.1	alpha-D-ribose 1-methylphosphonate 5-phosphate C-P-lyase	p. Pseudomonadota	c. Alphaproteobacteria	o. Hyphomicrobiales	f. Rhizobiaceae	g. Pseudorhizobium	g. Pseudorhizobium
P17O	COHort+SS	p__Pseudomonadota;c__Alphaproteobacteria;o__Hyphomicrobiales;f__NA;g__NA;s__Hyphomicrobiales bacterium	EC:4.7.1.1	2.79719	Phosphonate degradation	C-P lyase patway (Phosphonate degradation)	phnJ | EC:4.7.1.1	alpha-D-ribose 1-methylphosphonate 5-phosphate C-P-lyase	p. Pseudomonadota	c. Alphaproteobacteria	o. Hyphomicrobiales			o. Hyphomicrobiales
P17O	COHort+SS	p__Pseudomonadota;c__Alphaproteobacteria;o__Hyphomicrobiales;f__Rhizobiaceae;g__Rhizobium;s__Rhizobium sp. PP-F2F-G20b	EC:4.7.1.1	2.75499	Phosphonate degradation	C-P lyase patway (Phosphonate degradation)	phnJ | EC:4.7.1.1	alpha-D-ribose 1-methylphosphonate 5-phosphate C-P-lyase	p. Pseudomonadota	c. Alphaproteobacteria	o. Hyphomicrobiales	f. Rhizobiaceae	g. Rhizobium	g. Rhizobium
P17O	COHort+SS	p__Pseudomonadota;c__Alphaproteobacteria;o__Hyphomicrobiales;f__Xanthobacteraceae;g__Aquabacter;s__Aquabacter cavernae	EC:4.7.1.1	2.7162	Phosphonate degradation	C-P lyase patway (Phosphonate degradation)	phnJ | EC:4.7.1.1	alpha-D-ribose 1-methylphosphonate 5-phosphate C-P-lyase	p. Pseudomonadota	c. Alphaproteobacteria	o. Hyphomicrobiales	f. Xanthobacteraceae	g. Aquabacter	g. Aquabacter
P17O	COHort+SS	p__Pseudomonadota;c__Alphaproteobacteria;o__Hyphomicrobiales;f__Phyllobacteriaceae;g__Phyllobacterium;s__Phyllobacterium sp. OV277	EC:4.7.1.1	2.70084	Phosphonate degradation	C-P lyase patway (Phosphonate degradation)	phnJ | EC:4.7.1.1	alpha-D-ribose 1-methylphosphonate 5-phosphate C-P-lyase	p. Pseudomonadota	c. Alphaproteobacteria	o. Hyphomicrobiales	f. Phyllobacteriaceae	g. Phyllobacterium	g. Phyllobacterium
P17O	COHort+SS	p__Pseudomonadota;c__Alphaproteobacteria;o__Hyphomicrobiales;f__Aurantimonadaceae;g__Aurantimonas;s__Aurantimonas sp. 22II-16-19i	EC:2.7.8.37	2.27427	Phosphonate degradation	C-P lyase patway (Phosphonate degradation)	phnGHIL | EC:2.7.8.37	alpha-D-ribose 1-methylphosphonate 5-triphosphate synthase	p. Pseudomonadota	c. Alphaproteobacteria	o. Hyphomicrobiales	f. Aurantimonadaceae	g. Aurantimonas	g. Aurantimonas
P17O	COHort+SS	p__Pseudomonadota;c__Alphaproteobacteria;o__Hyphomicrobiales;f__NA;g__NA;s__Hyphomicrobiales bacterium	EC:2.7.8.37	2.1901	Phosphonate degradation	C-P lyase patway (Phosphonate degradation)	phnGHIL | EC:2.7.8.37	alpha-D-ribose 1-methylphosphonate 5-triphosphate synthase	p. Pseudomonadota	c. Alphaproteobacteria	o. Hyphomicrobiales			o. Hyphomicrobiales
P17O	COHort+SS	p__Pseudomonadota;c__Alphaproteobacteria;o__Hyphomicrobiales;f__Rhizobiaceae;g__Rhizobium;s__Rhizobium sp. OK665	EC:2.6.1.37	2.06582	Phosphonate degradation	Phosphonate degradation	phnW | EC:2.6.1.37	2-aminoethylphosphonate-pyruvate transaminase	p. Pseudomonadota	c. Alphaproteobacteria	o. Hyphomicrobiales	f. Rhizobiaceae	g. Rhizobium	g. Rhizobium
P17O	COHort+SS	p__Pseudomonadota;c__NA;o__NA;f__NA;g__NA;s__NA	EC:2.6.1.37	2.03873	Phosphonate degradation	Phosphonate degradation	phnW | EC:2.6.1.37	2-aminoethylphosphonate-pyruvate transaminase	p. Pseudomonadota					p. Pseudomonadota
P17O	COHort+SS	p__Pseudomonadota;c__Alphaproteobacteria;o__Hyphomicrobiales;f__Rhizobiaceae;g__Sinorhizobium;s__Sinorhizobium sp. RAC02	EC:2.6.1.37	2.02925	Phosphonate degradation	Phosphonate degradation	phnW | EC:2.6.1.37	2-aminoethylphosphonate-pyruvate transaminase	p. Pseudomonadota	c. Alphaproteobacteria	o. Hyphomicrobiales	f. Rhizobiaceae	g. Sinorhizobium	g. Sinorhizobium
P17O	COHort+SS	p__Pseudomonadota;c__Alphaproteobacteria;o__Rhodobacterales;f__Roseobacteraceae;g__Shimia;s__Pelagicola sp. LXJ1103	EC:2.6.1.37	2.0272	Phosphonate degradation	Phosphonate degradation	phnW | EC:2.6.1.37	2-aminoethylphosphonate-pyruvate transaminase	p. Pseudomonadota	c. Alphaproteobacteria	o. Rhodobacterales	f. Roseobacteraceae	g. Shimia	g. Shimia
P17O	COHort+SS	p__Pseudomonadota;c__Betaproteobacteria;o__Burkholderiales;f__Sphaerotilaceae;g__Rubrivivax;s__Rubrivivax gelatinosus	EC:2.6.1.37	2.01863	Phosphonate degradation	Phosphonate degradation	phnW | EC:2.6.1.37	2-aminoethylphosphonate-pyruvate transaminase	p. Pseudomonadota	c. Betaproteobacteria	o. Burkholderiales	f. Sphaerotilaceae	g. Rubrivivax	g. Rubrivivax
P17O	COHort+SS	p__Pseudomonadota;c__Betaproteobacteria;o__Burkholderiales;f__Burkholderiaceae;g__Caballeronia;s__NA	EC:5.4.2.9	1.961	Phosphonate biosynthesis	Phosphonate biosynthesis	PepM | EC:5.4.2.9	fosfoenolpiruvato mutasa	p. Pseudomonadota	c. Betaproteobacteria	o. Burkholderiales	f. Burkholderiaceae	g. Caballeronia	g. Caballeronia
P17O	COHort+SS	p__Chloroflexota;c__Ktedonobacteria;o__Ktedonobacterales;f__Dictyobacteraceae;g__Dictyobacter;s__Dictyobacter aurantiacus	EC:2.3.3.18	1.86669	Phosphonate biosynthesis	Bialaphos pathway (Phosphonate biosynthesis)	pmmS | EC:2.3.3.18	2-phosphinomethylmalate synthase	p. Chloroflexota	c. Ktedonobacteria	o. Ktedonobacterales	f. Dictyobacteraceae	g. Dictyobacter	g. Dictyobacter
P17O	COHort+SS	p__Actinomycetota;c__Actinomycetes;o__Bifidobacteriales;f__Bifidobacteriaceae;g__Bifidobacterium;s__NA	EC:2.3.3.18	1.83345	Phosphonate biosynthesis	Bialaphos pathway (Phosphonate biosynthesis)	pmmS | EC:2.3.3.18	2-phosphinomethylmalate synthase	p. Actinomycetota	c. Actinomycetes	o. Bifidobacteriales	f. Bifidobacteriaceae	g. Bifidobacterium	g. Bifidobacterium
P17O	COHort+SS	p__Pseudomonadota;c__Alphaproteobacteria;o__Hyphomicrobiales;f__Devosiaceae;g__Devosia;s__Devosia sp. A16	EC:2.3.3.18	1.83345	Phosphonate biosynthesis	Bialaphos pathway (Phosphonate biosynthesis)	pmmS | EC:2.3.3.18	2-phosphinomethylmalate synthase	p. Pseudomonadota	c. Alphaproteobacteria	o. Hyphomicrobiales	f. Devosiaceae	g. Devosia	g. Devosia
P18O	Control	p__Pseudomonadota;c__Alphaproteobacteria;o__Hyphomicrobiales;f__Stappiaceae;g__Pannonibacter;s__Pannonibacter phragmitetus	EC:2.3.1.183	2.10523	Phosphonate biosynthesis	Bialaphos pathway (Phosphonate biosynthesis)	PPT acetyltransferase | EC:2.3.1.183	phosphinothricin acetyltransferase	p. Pseudomonadota	c. Alphaproteobacteria	o. Hyphomicrobiales	f. Stappiaceae	g. Pannonibacter	g. Pannonibacter
P18O	Control	p__Pseudomonadota;c__Alphaproteobacteria;o__Hyphomicrobiales;f__Rhizobiaceae;g__Rhizobium;s__NA	EC:4.7.1.1	1.37454	Phosphonate degradation	C-P lyase patway (Phosphonate degradation)	phnJ | EC:4.7.1.1	alpha-D-ribose 1-methylphosphonate 5-phosphate C-P-lyase	p. Pseudomonadota	c. Alphaproteobacteria	o. Hyphomicrobiales	f. Rhizobiaceae	g. Rhizobium	g. Rhizobium
P18O	Control	p__NA;c__NA;o__NA;f__NA;g__NA;s__NA	EC:2.7.8.23	1.32369	Phosphonate biosynthesis	Bialaphos pathway (Phosphonate biosynthesis)	phpI | EC:2.7.8.23	Carboxyvinyl-carboxyphosphonate phosphorylmutase
P18O	Control	p__Pseudomonadota;c__Gammaproteobacteria;o__Pseudomonadales;f__Marinobacteraceae;g__Marinobacter;s__Marinobacter halodurans	EC:2.3.1.183	1.11988	Phosphonate biosynthesis	Bialaphos pathway (Phosphonate biosynthesis)	PPT acetyltransferase | EC:2.3.1.183	phosphinothricin acetyltransferase	p. Pseudomonadota	c. Gammaproteobacteria	o. Pseudomonadales	f. Marinobacteraceae	g. Marinobacter	g. Marinobacter
P18O	Control	p__Pseudomonadota;c__Alphaproteobacteria;o__Rhodospirillales;f__Rhodospirillaceae;g__NA;s__Rhodospirillaceae bacterium	EC:2.3.1.183	1.10973	Phosphonate biosynthesis	Bialaphos pathway (Phosphonate biosynthesis)	PPT acetyltransferase | EC:2.3.1.183	phosphinothricin acetyltransferase	p. Pseudomonadota	c. Alphaproteobacteria	o. Rhodospirillales	f. Rhodospirillaceae		f. Rhodospirillaceae
P18O	Control	p__Pseudomonadota;c__Betaproteobacteria;o__Burkholderiales;f__Burkholderiaceae;g__Burkholderia;s__NA	EC:2.6.1.37	1.081	Phosphonate degradation	Phosphonate degradation	phnW | EC:2.6.1.37	2-aminoethylphosphonate-pyruvate transaminase	p. Pseudomonadota	c. Betaproteobacteria	o. Burkholderiales	f. Burkholderiaceae	g. Burkholderia	g. Burkholderia
P18O	Control	p__Pseudomonadota;c__Betaproteobacteria;o__Burkholderiales;f__Burkholderiaceae;g__Caballeronia;s__Caballeronia udeis	EC:2.6.1.37	1.07023	Phosphonate degradation	Phosphonate degradation	phnW | EC:2.6.1.37	2-aminoethylphosphonate-pyruvate transaminase	p. Pseudomonadota	c. Betaproteobacteria	o. Burkholderiales	f. Burkholderiaceae	g. Caballeronia	g. Caballeronia
P18O	Control	p__Pseudomonadota;c__Betaproteobacteria;o__Burkholderiales;f__Burkholderiaceae;g__Burkholderia;s__Burkholderia vietnamiensis	EC:2.3.1.183	1.05827	Phosphonate biosynthesis	Bialaphos pathway (Phosphonate biosynthesis)	PPT acetyltransferase | EC:2.3.1.183	phosphinothricin acetyltransferase	p. Pseudomonadota	c. Betaproteobacteria	o. Burkholderiales	f. Burkholderiaceae	g. Burkholderia	g. Burkholderia
P18O	Control	p__Pseudomonadota;c__NA;o__NA;f__NA;g__NA;s__NA	EC:3.11.1.1	0.77036	Phosphonate degradation	Phosphonate degradation	phnX | EC:3.11.1.1	phosphonoacetaldehyde hydrolase	p. Pseudomonadota					p. Pseudomonadota
P18O	Control	p__Pseudomonadota;c__Betaproteobacteria;o__Burkholderiales;f__Burkholderiaceae;g__Paraburkholderia;s__Paraburkholderia phenazinium	EC:3.11.1.1	0.770242	Phosphonate degradation	Phosphonate degradation	phnX | EC:3.11.1.1	phosphonoacetaldehyde hydrolase	p. Pseudomonadota	c. Betaproteobacteria	o. Burkholderiales	f. Burkholderiaceae	g. Paraburkholderia	g. Paraburkholderia
P18O	Control	p__Pseudomonadota;c__Alphaproteobacteria;o__Hyphomicrobiales;f__Nitrobacteraceae;g__Bradyrhizobium;s__NA	EC:4.7.1.1	0.709066	Phosphonate degradation	C-P lyase patway (Phosphonate degradation)	phnJ | EC:4.7.1.1	alpha-D-ribose 1-methylphosphonate 5-phosphate C-P-lyase	p. Pseudomonadota	c. Alphaproteobacteria	o. Hyphomicrobiales	f. Nitrobacteraceae	g. Bradyrhizobium	g. Bradyrhizobium
P18O	Control	p__Pseudomonadota;c__Alphaproteobacteria;o__Hyphomicrobiales;f__Phyllobacteriaceae;g__Mesorhizobium;s__Mesorhizobium sp. M6A.T.Cr.TU.014.01.1.1	EC:4.7.1.1	0.694198	Phosphonate degradation	C-P lyase patway (Phosphonate degradation)	phnJ | EC:4.7.1.1	alpha-D-ribose 1-methylphosphonate 5-phosphate C-P-lyase	p. Pseudomonadota	c. Alphaproteobacteria	o. Hyphomicrobiales	f. Phyllobacteriaceae	g. Mesorhizobium	g. Mesorhizobium
P18O	Control	p__Pseudomonadota;c__Betaproteobacteria;o__Burkholderiales;f__Alcaligenaceae;g__Achromobacter;s__Achromobacter sp. Root83	EC:2.7.8.23	0.689905	Phosphonate biosynthesis	Bialaphos pathway (Phosphonate biosynthesis)	phpI | EC:2.7.8.23	Carboxyvinyl-carboxyphosphonate phosphorylmutase	p. Pseudomonadota	c. Betaproteobacteria	o. Burkholderiales	f. Alcaligenaceae	g. Achromobacter	g. Achromobacter
P18O	Control	p__Pseudomonadota;c__Alphaproteobacteria;o__Hyphomicrobiales;f__Kaistiaceae;g__Kaistia;s__Kaistia granuli	EC:4.7.1.1	0.686415	Phosphonate degradation	C-P lyase patway (Phosphonate degradation)	phnJ | EC:4.7.1.1	alpha-D-ribose 1-methylphosphonate 5-phosphate C-P-lyase	p. Pseudomonadota	c. Alphaproteobacteria	o. Hyphomicrobiales	f. Kaistiaceae	g. Kaistia	g. Kaistia
P18O	Control	p__Pseudomonadota;c__Alphaproteobacteria;o__Hyphomicrobiales;f__Phyllobacteriaceae;g__Mesorhizobium;s__Mesorhizobium sp. LSHC420B00	EC:4.7.1.1	0.684543	Phosphonate degradation	C-P lyase patway (Phosphonate degradation)	phnJ | EC:4.7.1.1	alpha-D-ribose 1-methylphosphonate 5-phosphate C-P-lyase	p. Pseudomonadota	c. Alphaproteobacteria	o. Hyphomicrobiales	f. Phyllobacteriaceae	g. Mesorhizobium	g. Mesorhizobium
P18O	Control	p__Pseudomonadota;c__Alphaproteobacteria;o__Hyphomicrobiales;f__Phyllobacteriaceae;g__Mesorhizobium;s__Mesorhizobium alhagi	EC:4.7.1.1	0.680369	Phosphonate degradation	C-P lyase patway (Phosphonate degradation)	phnJ | EC:4.7.1.1	alpha-D-ribose 1-methylphosphonate 5-phosphate C-P-lyase	p. Pseudomonadota	c. Alphaproteobacteria	o. Hyphomicrobiales	f. Phyllobacteriaceae	g. Mesorhizobium	g. Mesorhizobium
P18O	Control	p__Actinomycetota;c__Actinomycetes;o__Micrococcales;f__Micrococcaceae;g__Nesterenkonia;s__Nesterenkonia sp. F	EC:2.7.8.23	0.671002	Phosphonate biosynthesis	Bialaphos pathway (Phosphonate biosynthesis)	phpI | EC:2.7.8.23	Carboxyvinyl-carboxyphosphonate phosphorylmutase	p. Actinomycetota	c. Actinomycetes	o. Micrococcales	f. Micrococcaceae	g. Nesterenkonia	g. Nesterenkonia
P18O	Control	p__Pseudomonadota;c__Alphaproteobacteria;o__Hyphomicrobiales;f__Phyllobacteriaceae;g__Mesorhizobium;s__NA	EC:4.7.1.1	0.666106	Phosphonate degradation	C-P lyase patway (Phosphonate degradation)	phnJ | EC:4.7.1.1	alpha-D-ribose 1-methylphosphonate 5-phosphate C-P-lyase	p. Pseudomonadota	c. Alphaproteobacteria	o. Hyphomicrobiales	f. Phyllobacteriaceae	g. Mesorhizobium	g. Mesorhizobium
P18O	Control	p__Actinomycetota;c__Actinomycetes;o__Micrococcales;f__Intrasporangiaceae;g__Janibacter;s__Janibacter anophelis	EC:2.7.8.23	0.664695	Phosphonate biosynthesis	Bialaphos pathway (Phosphonate biosynthesis)	phpI | EC:2.7.8.23	Carboxyvinyl-carboxyphosphonate phosphorylmutase	p. Actinomycetota	c. Actinomycetes	o. Micrococcales	f. Intrasporangiaceae	g. Janibacter	g. Janibacter
P18O	Control	p__NA;c__NA;o__NA;f__NA;g__NA;s__NA	EC:2.6.1.37	0.555604	Phosphonate degradation	Phosphonate degradation	phnW | EC:2.6.1.37	2-aminoethylphosphonate-pyruvate transaminase
P18O	Control	p__Pseudomonadota;c__Alphaproteobacteria;o__Rhodospirillales;f__Acetobacteraceae;g__Belnapia;s__Belnapia rosea	EC:2.6.1.37	0.555297	Phosphonate degradation	Phosphonate degradation	phnW | EC:2.6.1.37	2-aminoethylphosphonate-pyruvate transaminase	p. Pseudomonadota	c. Alphaproteobacteria	o. Rhodospirillales	f. Acetobacteraceae	g. Belnapia	g. Belnapia
P18O	Control	p__Pseudomonadota;c__Betaproteobacteria;o__Burkholderiales;f__Burkholderiaceae;g__Burkholderia;s__NA	EC:4.1.1.82	0.548622	Phosphonate biosynthesis	Phosphonate biosynthesis	ppd | EC:4.1.1.82	phosphonopyruvate decarboxylase	p. Pseudomonadota	c. Betaproteobacteria	o. Burkholderiales	f. Burkholderiaceae	g. Burkholderia	g. Burkholderia
P18O	Control	p__Pseudomonadota;c__Betaproteobacteria;o__Burkholderiales;f__Comamonadaceae;g__Polaromonas;s__Polaromonas jejuensis	EC:2.6.1.37	0.541112	Phosphonate degradation	Phosphonate degradation	phnW | EC:2.6.1.37	2-aminoethylphosphonate-pyruvate transaminase	p. Pseudomonadota	c. Betaproteobacteria	o. Burkholderiales	f. Comamonadaceae	g. Polaromonas	g. Polaromonas
P18O	Control	p__Pseudomonadota;c__Betaproteobacteria;o__Burkholderiales;f__Burkholderiaceae;g__Burkholderia;s__NA	EC:2.3.3.19	0.540471	Phosphonate biosynthesis	FR 900098 (Phosphonate biosynthesis)	frbC | EC:2.3.3.19	2-phosphonomethylmalate synthase	p. Pseudomonadota	c. Betaproteobacteria	o. Burkholderiales	f. Burkholderiaceae	g. Burkholderia	g. Burkholderia
P18O	Control	p__Pseudomonadota;c__Alphaproteobacteria;o__Rhodospirillales;f__Rhodospirillaceae;g__Inquilinus;s__Inquilinus limosus	EC:2.6.1.37	0.538729	Phosphonate degradation	Phosphonate degradation	phnW | EC:2.6.1.37	2-aminoethylphosphonate-pyruvate transaminase	p. Pseudomonadota	c. Alphaproteobacteria	o. Rhodospirillales	f. Rhodospirillaceae	g. Inquilinus	g. Inquilinus
P18O	Control	p__Pseudomonadota;c__Betaproteobacteria;o__Burkholderiales;f__Comamonadaceae;g__Variovorax;s__NA	EC:2.6.1.37	0.537635	Phosphonate degradation	Phosphonate degradation	phnW | EC:2.6.1.37	2-aminoethylphosphonate-pyruvate transaminase	p. Pseudomonadota	c. Betaproteobacteria	o. Burkholderiales	f. Comamonadaceae	g. Variovorax	g. Variovorax
P18O	Control	p__Pseudomonadota;c__Betaproteobacteria;o__Burkholderiales;f__Burkholderiaceae;g__NA;s__NA	EC:2.6.1.37	0.535	Phosphonate degradation	Phosphonate degradation	phnW | EC:2.6.1.37	2-aminoethylphosphonate-pyruvate transaminase	p. Pseudomonadota	c. Betaproteobacteria	o. Burkholderiales	f. Burkholderiaceae		f. Burkholderiaceae
P18O	Control	p__Pseudomonadota;c__Betaproteobacteria;o__Burkholderiales;f__Burkholderiaceae;g__Caballeronia;s__Caballeronia sordidicola	EC:2.6.1.37	0.534715	Phosphonate degradation	Phosphonate degradation	phnW | EC:2.6.1.37	2-aminoethylphosphonate-pyruvate transaminase	p. Pseudomonadota	c. Betaproteobacteria	o. Burkholderiales	f. Burkholderiaceae	g. Caballeronia	g. Caballeronia
P18O	Control	p__NA;c__NA;o__NA;f__NA;g__NA;s__NA	EC:4.1.1.82	0.532842	Phosphonate biosynthesis	Phosphonate biosynthesis	ppd | EC:4.1.1.82	phosphonopyruvate decarboxylase
P18O	Control	p__Pseudomonadota;c__Alphaproteobacteria;o__Rhodobacterales;f__Paracoccaceae;g__Pseudorhodobacter;s__NA	EC:2.6.1.37	0.511768	Phosphonate degradation	Phosphonate degradation	phnW | EC:2.6.1.37	2-aminoethylphosphonate-pyruvate transaminase	p. Pseudomonadota	c. Alphaproteobacteria	o. Rhodobacterales	f. Paracoccaceae	g. Pseudorhodobacter	g. Pseudorhodobacter
P18O	Control	p__Pseudomonadota;c__NA;o__NA;f__NA;g__NA;s__NA	EC:2.6.1.37	0.507885	Phosphonate degradation	Phosphonate degradation	phnW | EC:2.6.1.37	2-aminoethylphosphonate-pyruvate transaminase	p. Pseudomonadota					p. Pseudomonadota
P18O	Control	p__Pseudomonadota;c__Alphaproteobacteria;o__Rhodobacterales;f__Roseobacteraceae;g__Leisingera;s__Leisingera sp. JC1	EC:3.11.1.2	0.506284	Phosphonate degradation	Phosphonate degradation	phnA | EC:3.11.1.2	phosphonoacetate hydrolase	p. Pseudomonadota	c. Alphaproteobacteria	o. Rhodobacterales	f. Roseobacteraceae	g. Leisingera	g. Leisingera
P18O	Control	p__Pseudomonadota;c__Betaproteobacteria;o__Burkholderiales;f__Burkholderiaceae;g__Burkholderia;s__Burkholderia sp. ST111	EC:3.11.1.2	0.504465	Phosphonate degradation	Phosphonate degradation	phnA | EC:3.11.1.2	phosphonoacetate hydrolase	p. Pseudomonadota	c. Betaproteobacteria	o. Burkholderiales	f. Burkholderiaceae	g. Burkholderia	g. Burkholderia
P18O	Control	p__Pseudomonadota;c__Betaproteobacteria;o__Burkholderiales;f__Comamonadaceae;g__Variovorax;s__Variovorax sp. PMC12	EC:3.11.1.2	0.499994	Phosphonate degradation	Phosphonate degradation	phnA | EC:3.11.1.2	phosphonoacetate hydrolase	p. Pseudomonadota	c. Betaproteobacteria	o. Burkholderiales	f. Comamonadaceae	g. Variovorax	g. Variovorax
P18O	Control	p__Pseudomonadota;c__Alphaproteobacteria;o__Hyphomicrobiales;f__Boseaceae;g__Bosea;s__Bosea lathyri	EC:3.11.1.2	0.497566	Phosphonate degradation	Phosphonate degradation	phnA | EC:3.11.1.2	phosphonoacetate hydrolase	p. Pseudomonadota	c. Alphaproteobacteria	o. Hyphomicrobiales	f. Boseaceae	g. Bosea	g. Bosea
P18O	Control	p__Pseudomonadota;c__Alphaproteobacteria;o__Sphingomonadales;f__Sphingomonadaceae;g__Sphingomonas;s__NA	EC:5.4.2.9	0.485442	Phosphonate biosynthesis	Phosphonate biosynthesis	PepM | EC:5.4.2.9	fosfoenolpiruvato mutasa	p. Pseudomonadota	c. Alphaproteobacteria	o. Sphingomonadales	f. Sphingomonadaceae	g. Sphingomonas	g. Sphingomonas
P18O	Control	p__Pseudomonadota;c__Alphaproteobacteria;o__Hyphomicrobiales;f__Kaistiaceae;g__Prosthecomicrobium;s__Prosthecomicrobium hirschii	EC:2.3.3.19	0.472156	Phosphonate biosynthesis	FR 900098 (Phosphonate biosynthesis)	frbC | EC:2.3.3.19	2-phosphonomethylmalate synthase	p. Pseudomonadota	c. Alphaproteobacteria	o. Hyphomicrobiales	f. Kaistiaceae	g. Prosthecomicrobium	g. Prosthecomicrobium
P18O	Control	p__Actinomycetota;c__Actinomycetes;o__Propionibacteriales;f__Nocardioidaceae;g__Nocardioides;s__Nocardioides oleivorans	EC:2.3.3.18	0.466887	Phosphonate biosynthesis	Bialaphos pathway (Phosphonate biosynthesis)	pmmS | EC:2.3.3.18	2-phosphinomethylmalate synthase	p. Actinomycetota	c. Actinomycetes	o. Propionibacteriales	f. Nocardioidaceae	g. Nocardioides	g. Nocardioides
P18O	Control	p__Deinococcota;c__Deinococci;o__Deinococcales;f__Deinococcaceae;g__Deinococcus;s__NA	EC:2.3.3.18	0.45888	Phosphonate biosynthesis	Bialaphos pathway (Phosphonate biosynthesis)	pmmS | EC:2.3.3.18	2-phosphinomethylmalate synthase	p. Deinococcota	c. Deinococci	o. Deinococcales	f. Deinococcaceae	g. Deinococcus	g. Deinococcus
P18O	Control	p__Deinococcota;c__Deinococci;o__Deinococcales;f__Deinococcaceae;g__Deinococcus;s__Deinococcus radiopugnans	EC:2.3.3.18	0.45888	Phosphonate biosynthesis	Bialaphos pathway (Phosphonate biosynthesis)	pmmS | EC:2.3.3.18	2-phosphinomethylmalate synthase	p. Deinococcota	c. Deinococci	o. Deinococcales	f. Deinococcaceae	g. Deinococcus	g. Deinococcus
P18O	Control	p__Actinomycetota;c__Actinomycetes;o__NA;f__NA;g__NA;s__Actinobacteria bacterium OK074	EC:2.3.3.18	0.45888	Phosphonate biosynthesis	Bialaphos pathway (Phosphonate biosynthesis)	pmmS | EC:2.3.3.18	2-phosphinomethylmalate synthase	p. Actinomycetota	c. Actinomycetes				c. Actinomycetes
P18O	Control	p__Chordata;c__Mammalia;o__Primates;f__Cheirogaleidae;g__Microcebus;s__Microcebus murinus	EC:2.3.3.18	0.45888	Phosphonate biosynthesis	Bialaphos pathway (Phosphonate biosynthesis)	pmmS | EC:2.3.3.18	2-phosphinomethylmalate synthase	p. Chordata	c. Mammalia	o. Primates	f. Cheirogaleidae	g. Microcebus	g. Microcebus
P18O	Control	p__Actinomycetota;c__Actinomycetes;o__NA;f__NA;g__NA;s__NA	EC:2.3.3.18	0.45888	Phosphonate biosynthesis	Bialaphos pathway (Phosphonate biosynthesis)	pmmS | EC:2.3.3.18	2-phosphinomethylmalate synthase	p. Actinomycetota	c. Actinomycetes				c. Actinomycetes
P18O	Control	p__Chordata;c__Mammalia;o__Primates;f__Cercopithecidae;g__NA;s__NA	EC:2.3.3.18	0.45888	Phosphonate biosynthesis	Bialaphos pathway (Phosphonate biosynthesis)	pmmS | EC:2.3.3.18	2-phosphinomethylmalate synthase	p. Chordata	c. Mammalia	o. Primates	f. Cercopithecidae		f. Cercopithecidae
P18O	Control	p__Actinomycetota;c__Actinomycetes;o__Kitasatosporales;f__Streptomycetaceae;g__Streptomyces;s__Streptomyces sp. NRRL F-5126	EC:2.3.3.18	0.458195	Phosphonate biosynthesis	Bialaphos pathway (Phosphonate biosynthesis)	pmmS | EC:2.3.3.18	2-phosphinomethylmalate synthase	p. Actinomycetota	c. Actinomycetes	o. Kitasatosporales	f. Streptomycetaceae	g. Streptomyces	g. Streptomyces
P18O	Control	p__Chloroflexota;c__Anaerolineae;o__Aggregatilineales;f__Aggregatilineaceae;g__Aggregatilinea;s__Aggregatilinea lenta	EC:2.3.3.18	0.457902	Phosphonate biosynthesis	Bialaphos pathway (Phosphonate biosynthesis)	pmmS | EC:2.3.3.18	2-phosphinomethylmalate synthase	p. Chloroflexota	c. Anaerolineae	o. Aggregatilineales	f. Aggregatilineaceae	g. Aggregatilinea	g. Aggregatilinea
P18O	Control	p__Deinococcota;c__Deinococci;o__Deinococcales;f__Deinococcaceae;g__Deinococcus;s__Deinococcus koreensis	EC:2.3.3.18	0.457777	Phosphonate biosynthesis	Bialaphos pathway (Phosphonate biosynthesis)	pmmS | EC:2.3.3.18	2-phosphinomethylmalate synthase	p. Deinococcota	c. Deinococci	o. Deinococcales	f. Deinococcaceae	g. Deinococcus	g. Deinococcus
P18O	Control	p__Actinomycetota;c__Actinomycetes;o__Micromonosporales;f__Micromonosporaceae;g__Longispora;s__Longispora albida	EC:1.13.11.72	0.455111	Phosphonate biosynthesis	Bialaphos pathway (Phosphonate biosynthesis)	phpD | EC:1.13.11.72	2-hydroxyethylphosphonate dioxygenase	p. Actinomycetota	c. Actinomycetes	o. Micromonosporales	f. Micromonosporaceae	g. Longispora	g. Longispora
P18O	Control	p__Pseudomonadota;c__Gammaproteobacteria;o__Xanthomonadales;f__Rhodanobacteraceae;g__Rhodanobacter;s__Rhodanobacter sp. Soil772	EC:1.13.11.72	0.45171	Phosphonate biosynthesis	Bialaphos pathway (Phosphonate biosynthesis)	phpD | EC:1.13.11.72	2-hydroxyethylphosphonate dioxygenase	p. Pseudomonadota	c. Gammaproteobacteria	o. Xanthomonadales	f. Rhodanobacteraceae	g. Rhodanobacter	g. Rhodanobacter
P18O	Control	p__Actinomycetota;c__Actinomycetes;o__Pseudonocardiales;f__Pseudonocardiaceae;g__Lentzea;s__Lentzea aerocolonigenes	EC:1.13.11.72	0.450955	Phosphonate biosynthesis	Bialaphos pathway (Phosphonate biosynthesis)	phpD | EC:1.13.11.72	2-hydroxyethylphosphonate dioxygenase	p. Actinomycetota	c. Actinomycetes	o. Pseudonocardiales	f. Pseudonocardiaceae	g. Lentzea	g. Lentzea
P1O	COVG	p__Pseudomonadota;c__Alphaproteobacteria;o__Hyphomicrobiales;f__NA;g__NA;s__Hyphomicrobiales bacterium	EC:4.7.1.1	4.1179	Phosphonate degradation	C-P lyase patway (Phosphonate degradation)	phnJ | EC:4.7.1.1	alpha-D-ribose 1-methylphosphonate 5-phosphate C-P-lyase	p. Pseudomonadota	c. Alphaproteobacteria	o. Hyphomicrobiales			o. Hyphomicrobiales
P1O	COVG	p__Pseudomonadota;c__Alphaproteobacteria;o__Hyphomicrobiales;f__NA;g__NA;s__NA	EC:4.7.1.1	2.01389	Phosphonate degradation	C-P lyase patway (Phosphonate degradation)	phnJ | EC:4.7.1.1	alpha-D-ribose 1-methylphosphonate 5-phosphate C-P-lyase	p. Pseudomonadota	c. Alphaproteobacteria	o. Hyphomicrobiales			o. Hyphomicrobiales
P1O	COVG	p__Pseudomonadota;c__Gammaproteobacteria;o__Pseudomonadales;f__Pseudomonadaceae;g__Pseudomonas;s__NA	EC:2.6.1.37	1.59711	Phosphonate degradation	Phosphonate degradation	phnW | EC:2.6.1.37	2-aminoethylphosphonate-pyruvate transaminase	p. Pseudomonadota	c. Gammaproteobacteria	o. Pseudomonadales	f. Pseudomonadaceae	g. Pseudomonas	g. Pseudomonas
P1O	COVG	p__Bacteroidota;c__Flavobacteriia;o__Flavobacteriales;f__Flavobacteriaceae;g__Arenibacter;s__Arenibacter aquaticus	EC:3.11.1.2	1.46301	Phosphonate degradation	Phosphonate degradation	phnA | EC:3.11.1.2	phosphonoacetate hydrolase	p. Bacteroidota	c. Flavobacteriia	o. Flavobacteriales	f. Flavobacteriaceae	g. Arenibacter	g. Arenibacter
P1O	COVG	p__Chordata;c__Mammalia;o__Artiodactyla;f__Camelidae;g__Camelus;s__NA	EC:2.6.1.37	1.40958	Phosphonate degradation	Phosphonate degradation	phnW | EC:2.6.1.37	2-aminoethylphosphonate-pyruvate transaminase	p. Chordata	c. Mammalia	o. Artiodactyla	f. Camelidae	g. Camelus	g. Camelus
P1O	COVG	p__Pseudomonadota;c__Alphaproteobacteria;o__Rhodospirillales;f__Acetobacteraceae;g__Belnapia;s__Belnapia rosea	EC:2.6.1.37	1.07619	Phosphonate degradation	Phosphonate degradation	phnW | EC:2.6.1.37	2-aminoethylphosphonate-pyruvate transaminase	p. Pseudomonadota	c. Alphaproteobacteria	o. Rhodospirillales	f. Acetobacteraceae	g. Belnapia	g. Belnapia
P1O	COVG	p__Pseudomonadota;c__Betaproteobacteria;o__Burkholderiales;f__Burkholderiaceae;g__Cupriavidus;s__Cupriavidus pauculus	EC:5.4.2.9	1.0465	Phosphonate biosynthesis	Phosphonate biosynthesis	PepM | EC:5.4.2.9	fosfoenolpiruvato mutasa	p. Pseudomonadota	c. Betaproteobacteria	o. Burkholderiales	f. Burkholderiaceae	g. Cupriavidus	g. Cupriavidus
P1O	COVG	p__Pseudomonadota;c__Betaproteobacteria;o__Burkholderiales;f__Comamonadaceae;g__Caenimonas;s__Caenimonas sp. SL110	EC:2.6.1.37	1.04168	Phosphonate degradation	Phosphonate degradation	phnW | EC:2.6.1.37	2-aminoethylphosphonate-pyruvate transaminase	p. Pseudomonadota	c. Betaproteobacteria	o. Burkholderiales	f. Comamonadaceae	g. Caenimonas	g. Caenimonas
P1O	COVG	p__Pseudomonadota;c__Alphaproteobacteria;o__Hyphomicrobiales;f__Phyllobacteriaceae;g__Mesorhizobium;s__Mesorhizobium australicum	EC:2.6.1.37	1.02545	Phosphonate degradation	Phosphonate degradation	phnW | EC:2.6.1.37	2-aminoethylphosphonate-pyruvate transaminase	p. Pseudomonadota	c. Alphaproteobacteria	o. Hyphomicrobiales	f. Phyllobacteriaceae	g. Mesorhizobium	g. Mesorhizobium
P1O	COVG	p__Actinomycetota;c__Actinomycetes;o__Micrococcales;f__NA;g__Luteimicrobium;s__Luteimicrobium subarcticum	EC:1.13.11.73	0.962419	Phosphonate biosynthesis	Phosphonate biosynthesis	mpnS | EC:1.13.11.73	Methylphosphonate synthase	p. Actinomycetota	c. Actinomycetes	o. Micrococcales		g. Luteimicrobium	g. Luteimicrobium
P1O	COVG	p__Actinomycetota;c__Actinomycetes;o__Micrococcales;f__Microbacteriaceae;g__Agromyces;s__Agromyces albus	EC:1.13.11.73	0.954683	Phosphonate biosynthesis	Phosphonate biosynthesis	mpnS | EC:1.13.11.73	Methylphosphonate synthase	p. Actinomycetota	c. Actinomycetes	o. Micrococcales	f. Microbacteriaceae	g. Agromyces	g. Agromyces
P1O	COVG	p__Pseudomonadota;c__Alphaproteobacteria;o__NA;f__NA;g__NA;s__NA	EC:4.7.1.1	0.755639	Phosphonate degradation	C-P lyase patway (Phosphonate degradation)	phnJ | EC:4.7.1.1	alpha-D-ribose 1-methylphosphonate 5-phosphate C-P-lyase	p. Pseudomonadota	c. Alphaproteobacteria				c. Alphaproteobacteria
P1O	COVG	p__Pseudomonadota;c__Alphaproteobacteria;o__Rhodospirillales;f__Azospirillaceae;g__Azospirillum;s__Azospirillum sp. B510	EC:3.11.1.1	0.741435	Phosphonate degradation	Phosphonate degradation	phnX | EC:3.11.1.1	phosphonoacetaldehyde hydrolase	p. Pseudomonadota	c. Alphaproteobacteria	o. Rhodospirillales	f. Azospirillaceae	g. Azospirillum	g. Azospirillum
P1O	COVG	p__Actinomycetota;c__Actinomycetes;o__Pseudonocardiales;f__Pseudonocardiaceae;g__Saccharopolyspora;s__Saccharopolyspora spinosa	EC:3.11.1.1	0.73912	Phosphonate degradation	Phosphonate degradation	phnX | EC:3.11.1.1	phosphonoacetaldehyde hydrolase	p. Actinomycetota	c. Actinomycetes	o. Pseudonocardiales	f. Pseudonocardiaceae	g. Saccharopolyspora	g. Saccharopolyspora
P1O	COVG	p__NA;c__NA;o__NA;f__NA;g__NA;s__NA	EC:2.6.1.37	0.704542	Phosphonate degradation	Phosphonate degradation	phnW | EC:2.6.1.37	2-aminoethylphosphonate-pyruvate transaminase
P1O	COVG	p__Pseudomonadota;c__Alphaproteobacteria;o__Hyphomicrobiales;f__Rhizobiaceae;g__Ensifer;s__Ensifer adhaerens	EC:4.7.1.1	0.697239	Phosphonate degradation	C-P lyase patway (Phosphonate degradation)	phnJ | EC:4.7.1.1	alpha-D-ribose 1-methylphosphonate 5-phosphate C-P-lyase	p. Pseudomonadota	c. Alphaproteobacteria	o. Hyphomicrobiales	f. Rhizobiaceae	g. Ensifer	g. Ensifer
P1O	COVG	p__Myxococcota;c__NA;o__Polyangiales;f__Polyangiaceae;g__Sorangium;s__Sorangium cellulosum	EC:2.7.8.23	0.694209	Phosphonate biosynthesis	Bialaphos pathway (Phosphonate biosynthesis)	phpI | EC:2.7.8.23	Carboxyvinyl-carboxyphosphonate phosphorylmutase	p. Myxococcota		o. Polyangiales	f. Polyangiaceae	g. Sorangium	g. Sorangium
P1O	COVG	p__Pseudomonadota;c__Betaproteobacteria;o__Burkholderiales;f__Comamonadaceae;g__Rhodoferax;s__Rhodoferax ferrireducens	EC:4.7.1.1	0.693047	Phosphonate degradation	C-P lyase patway (Phosphonate degradation)	phnJ | EC:4.7.1.1	alpha-D-ribose 1-methylphosphonate 5-phosphate C-P-lyase	p. Pseudomonadota	c. Betaproteobacteria	o. Burkholderiales	f. Comamonadaceae	g. Rhodoferax	g. Rhodoferax
P1O	COVG	p__Pseudomonadota;c__Alphaproteobacteria;o__Hyphomicrobiales;f__Phyllobacteriaceae;g__Pseudaminobacter;s__Pseudaminobacter salicylatoxidans	EC:4.7.1.1	0.675285	Phosphonate degradation	C-P lyase patway (Phosphonate degradation)	phnJ | EC:4.7.1.1	alpha-D-ribose 1-methylphosphonate 5-phosphate C-P-lyase	p. Pseudomonadota	c. Alphaproteobacteria	o. Hyphomicrobiales	f. Phyllobacteriaceae	g. Pseudaminobacter	g. Pseudaminobacter
P1O	COVG	p__Pseudomonadota;c__Alphaproteobacteria;o__Hyphomicrobiales;f__Phyllobacteriaceae;g__Mesorhizobium;s__Mesorhizobium sp. 1M-11	EC:4.7.1.1	0.67458	Phosphonate degradation	C-P lyase patway (Phosphonate degradation)	phnJ | EC:4.7.1.1	alpha-D-ribose 1-methylphosphonate 5-phosphate C-P-lyase	p. Pseudomonadota	c. Alphaproteobacteria	o. Hyphomicrobiales	f. Phyllobacteriaceae	g. Mesorhizobium	g. Mesorhizobium
P1O	COVG	p__Pseudomonadota;c__Alphaproteobacteria;o__Hyphomicrobiales;f__Phyllobacteriaceae;g__Pseudaminobacter;s__Pseudaminobacter salicylatoxidans	EC:4.7.1.1	0.674517	Phosphonate degradation	C-P lyase patway (Phosphonate degradation)	phnJ | EC:4.7.1.1	alpha-D-ribose 1-methylphosphonate 5-phosphate C-P-lyase	p. Pseudomonadota	c. Alphaproteobacteria	o. Hyphomicrobiales	f. Phyllobacteriaceae	g. Pseudaminobacter	g. Pseudaminobacter
P1O	COVG	p__Pseudomonadota;c__Alphaproteobacteria;o__Hyphomicrobiales;f__Rhizobiaceae;g__Rhizobium;s__Rhizobium sp. CIAT894	EC:4.7.1.1	0.668349	Phosphonate degradation	C-P lyase patway (Phosphonate degradation)	phnJ | EC:4.7.1.1	alpha-D-ribose 1-methylphosphonate 5-phosphate C-P-lyase	p. Pseudomonadota	c. Alphaproteobacteria	o. Hyphomicrobiales	f. Rhizobiaceae	g. Rhizobium	g. Rhizobium
P1O	COVG	p__Actinomycetota;c__Actinomycetes;o__Pseudonocardiales;f__Pseudonocardiaceae;g__Pseudonocardia;s__NA	EC:2.7.8.23	0.664773	Phosphonate biosynthesis	Bialaphos pathway (Phosphonate biosynthesis)	phpI | EC:2.7.8.23	Carboxyvinyl-carboxyphosphonate phosphorylmutase	p. Actinomycetota	c. Actinomycetes	o. Pseudonocardiales	f. Pseudonocardiaceae	g. Pseudonocardia	g. Pseudonocardia
P1O	COVG	p__Pseudomonadota;c__Alphaproteobacteria;o__Hyphomicrobiales;f__Rhizobiaceae;g__Rhizobium;s__Rhizobium gallicum	EC:4.7.1.1	0.643268	Phosphonate degradation	C-P lyase patway (Phosphonate degradation)	phnJ | EC:4.7.1.1	alpha-D-ribose 1-methylphosphonate 5-phosphate C-P-lyase	p. Pseudomonadota	c. Alphaproteobacteria	o. Hyphomicrobiales	f. Rhizobiaceae	g. Rhizobium	g. Rhizobium
P1O	COVG	p__Pseudomonadota;c__Alphaproteobacteria;o__Hyphomicrobiales;f__Rhizobiaceae;g__NA;s__NA	EC:4.7.1.1	0.634556	Phosphonate degradation	C-P lyase patway (Phosphonate degradation)	phnJ | EC:4.7.1.1	alpha-D-ribose 1-methylphosphonate 5-phosphate C-P-lyase	p. Pseudomonadota	c. Alphaproteobacteria	o. Hyphomicrobiales	f. Rhizobiaceae		f. Rhizobiaceae
P1O	COVG	p__Pseudomonadota;c__Alphaproteobacteria;o__Hyphomicrobiales;f__Devosiaceae;g__Devosia;s__Devosia geojensis	EC:3.6.1.63	0.595761	Phosphonate degradation	C-P lyase patway (Phosphonate degradation)	phnM | EC:3.6.1.63	alpha-D-ribose 1-methylphosphonate 5-triphosphate diphosphatase	p. Pseudomonadota	c. Alphaproteobacteria	o. Hyphomicrobiales	f. Devosiaceae	g. Devosia	g. Devosia
P1O	COVG	p__Pseudomonadota;c__Betaproteobacteria;o__Burkholderiales;f__Comamonadaceae;g__Variovorax;s__Variovorax sp. URHB0020	EC:2.6.1.37	0.542204	Phosphonate degradation	Phosphonate degradation	phnW | EC:2.6.1.37	2-aminoethylphosphonate-pyruvate transaminase	p. Pseudomonadota	c. Betaproteobacteria	o. Burkholderiales	f. Comamonadaceae	g. Variovorax	g. Variovorax
P1O	COVG	p__Pseudomonadota;c__Betaproteobacteria;o__Burkholderiales;f__Burkholderiaceae;g__Burkholderia;s__Burkholderia cepacia	EC:2.6.1.37	0.541377	Phosphonate degradation	Phosphonate degradation	phnW | EC:2.6.1.37	2-aminoethylphosphonate-pyruvate transaminase	p. Pseudomonadota	c. Betaproteobacteria	o. Burkholderiales	f. Burkholderiaceae	g. Burkholderia	g. Burkholderia
P1O	COVG	p__Pseudomonadota;c__Alphaproteobacteria;o__Rhodospirillales;f__NA;g__NA;s__Rhodospirillales bacterium URHD0088	EC:2.6.1.37	0.541082	Phosphonate degradation	Phosphonate degradation	phnW | EC:2.6.1.37	2-aminoethylphosphonate-pyruvate transaminase	p. Pseudomonadota	c. Alphaproteobacteria	o. Rhodospirillales			o. Rhodospirillales
P1O	COVG	p__Actinomycetota;c__Actinomycetes;o__Pseudonocardiales;f__Pseudonocardiaceae;g__Umezawaea;s__Umezawaea tangerina	EC:2.7.8.37	0.540376	Phosphonate degradation	C-P lyase patway (Phosphonate degradation)	phnGHIL | EC:2.7.8.37	alpha-D-ribose 1-methylphosphonate 5-triphosphate synthase	p. Actinomycetota	c. Actinomycetes	o. Pseudonocardiales	f. Pseudonocardiaceae	g. Umezawaea	g. Umezawaea
P1O	COVG	p__Pseudomonadota;c__Alphaproteobacteria;o__Rhodospirillales;f__Rhodospirillaceae;g__Rhodospira;s__Rhodospira trueperi	EC:2.6.1.37	0.534679	Phosphonate degradation	Phosphonate degradation	phnW | EC:2.6.1.37	2-aminoethylphosphonate-pyruvate transaminase	p. Pseudomonadota	c. Alphaproteobacteria	o. Rhodospirillales	f. Rhodospirillaceae	g. Rhodospira	g. Rhodospira
P1O	COVG	p__Pseudomonadota;c__Betaproteobacteria;o__Burkholderiales;f__NA;g__NA;s__NA	EC:2.6.1.37	0.533016	Phosphonate degradation	Phosphonate degradation	phnW | EC:2.6.1.37	2-aminoethylphosphonate-pyruvate transaminase	p. Pseudomonadota	c. Betaproteobacteria	o. Burkholderiales			o. Burkholderiales
P1O	COVG	p__Pseudomonadota;c__Alphaproteobacteria;o__Rhodospirillales;f__Acetobacteraceae;g__NA;s__Acetobacteraceae bacterium AT-5844	EC:2.6.1.37	0.532274	Phosphonate degradation	Phosphonate degradation	phnW | EC:2.6.1.37	2-aminoethylphosphonate-pyruvate transaminase	p. Pseudomonadota	c. Alphaproteobacteria	o. Rhodospirillales	f. Acetobacteraceae		f. Acetobacteraceae
P1O	COVG	p__Pseudomonadota;c__Betaproteobacteria;o__Burkholderiales;f__Comamonadaceae;g__Polaromonas;s__Polaromonas sp. OV174	EC:2.6.1.37	0.528931	Phosphonate degradation	Phosphonate degradation	phnW | EC:2.6.1.37	2-aminoethylphosphonate-pyruvate transaminase	p. Pseudomonadota	c. Betaproteobacteria	o. Burkholderiales	f. Comamonadaceae	g. Polaromonas	g. Polaromonas
P1O	COVG	p__Pseudomonadota;c__Alphaproteobacteria;o__Rhodobacterales;f__Paracoccaceae;g__Roseibaca;s__Roseibaca calidilacus	EC:2.6.1.37	0.52792	Phosphonate degradation	Phosphonate degradation	phnW | EC:2.6.1.37	2-aminoethylphosphonate-pyruvate transaminase	p. Pseudomonadota	c. Alphaproteobacteria	o. Rhodobacterales	f. Paracoccaceae	g. Roseibaca	g. Roseibaca
P1O	COVG	p__NA;c__NA;o__NA;f__NA;g__NA;s__NA	EC:2.6.1.37	0.527472	Phosphonate degradation	Phosphonate degradation	phnW | EC:2.6.1.37	2-aminoethylphosphonate-pyruvate transaminase
P1O	COVG	p__Pseudomonadota;c__Alphaproteobacteria;o__Hyphomicrobiales;f__Rhizobiaceae;g__Ensifer;s__Ensifer adhaerens	EC:2.6.1.37	0.511038	Phosphonate degradation	Phosphonate degradation	phnW | EC:2.6.1.37	2-aminoethylphosphonate-pyruvate transaminase	p. Pseudomonadota	c. Alphaproteobacteria	o. Hyphomicrobiales	f. Rhizobiaceae	g. Ensifer	g. Ensifer
P1O	COVG	p__Pseudomonadota;c__Alphaproteobacteria;o__Hyphomicrobiales;f__Rhizobiaceae;g__Ensifer;s__NA	EC:2.6.1.37	0.507904	Phosphonate degradation	Phosphonate degradation	phnW | EC:2.6.1.37	2-aminoethylphosphonate-pyruvate transaminase	p. Pseudomonadota	c. Alphaproteobacteria	o. Hyphomicrobiales	f. Rhizobiaceae	g. Ensifer	g. Ensifer
P1O	COVG	p__Pseudomonadota;c__NA;o__NA;f__NA;g__NA;s__NA	EC:2.6.1.37	0.507541	Phosphonate degradation	Phosphonate degradation	phnW | EC:2.6.1.37	2-aminoethylphosphonate-pyruvate transaminase	p. Pseudomonadota					p. Pseudomonadota
P1O	COVG	p__Pseudomonadota;c__Alphaproteobacteria;o__Hyphomicrobiales;f__NA;g__NA;s__NA	EC:2.6.1.37	0.506816	Phosphonate degradation	Phosphonate degradation	phnW | EC:2.6.1.37	2-aminoethylphosphonate-pyruvate transaminase	p. Pseudomonadota	c. Alphaproteobacteria	o. Hyphomicrobiales			o. Hyphomicrobiales
P1O	COVG	p__Pseudomonadota;c__Alphaproteobacteria;o__Hyphomicrobiales;f__Rhizobiaceae;g__NA;s__NA	EC:2.6.1.37	0.506248	Phosphonate degradation	Phosphonate degradation	phnW | EC:2.6.1.37	2-aminoethylphosphonate-pyruvate transaminase	p. Pseudomonadota	c. Alphaproteobacteria	o. Hyphomicrobiales	f. Rhizobiaceae		f. Rhizobiaceae
P1O	COVG	p__Pseudomonadota;c__Alphaproteobacteria;o__Hyphomicrobiales;f__NA;g__NA;s__Hyphomicrobiales bacterium	EC:2.6.1.37	0.503836	Phosphonate degradation	Phosphonate degradation	phnW | EC:2.6.1.37	2-aminoethylphosphonate-pyruvate transaminase	p. Pseudomonadota	c. Alphaproteobacteria	o. Hyphomicrobiales			o. Hyphomicrobiales
P1O	COVG	p__Pseudomonadota;c__Betaproteobacteria;o__Burkholderiales;f__Burkholderiaceae;g__Paraburkholderia;s__Paraburkholderia sp. C35	EC:5.4.2.9	0.477044	Phosphonate biosynthesis	Phosphonate biosynthesis	PepM | EC:5.4.2.9	fosfoenolpiruvato mutasa	p. Pseudomonadota	c. Betaproteobacteria	o. Burkholderiales	f. Burkholderiaceae	g. Paraburkholderia	g. Paraburkholderia
P1O	COVG	p__Actinomycetota;c__Actinomycetes;o__Mycobacteriales;f__Mycobacteriaceae;g__Mycolicibacterium;s__Mycolicibacterium neworleansense	EC:2.3.3.18	0.47012	Phosphonate biosynthesis	Bialaphos pathway (Phosphonate biosynthesis)	pmmS | EC:2.3.3.18	2-phosphinomethylmalate synthase	p. Actinomycetota	c. Actinomycetes	o. Mycobacteriales	f. Mycobacteriaceae	g. Mycolicibacterium	g. Mycolicibacterium
P1O	COVG	p__Chloroflexota;c__Ktedonobacteria;o__Ktedonobacterales;f__Dictyobacteraceae;g__Dictyobacter;s__Dictyobacter aurantiacus	EC:2.3.3.18	0.462182	Phosphonate biosynthesis	Bialaphos pathway (Phosphonate biosynthesis)	pmmS | EC:2.3.3.18	2-phosphinomethylmalate synthase	p. Chloroflexota	c. Ktedonobacteria	o. Ktedonobacterales	f. Dictyobacteraceae	g. Dictyobacter	g. Dictyobacter
P1O	COVG	p__Actinomycetota;c__Actinomycetes;o__NA;f__NA;g__NA;s__NA	EC:2.3.3.18	0.454256	Phosphonate biosynthesis	Bialaphos pathway (Phosphonate biosynthesis)	pmmS | EC:2.3.3.18	2-phosphinomethylmalate synthase	p. Actinomycetota	c. Actinomycetes				c. Actinomycetes
P1O	COVG	p__Deinococcota;c__Deinococci;o__Thermales;f__Thermaceae;g__Calidithermus;s__Calidithermus terrae	EC:2.3.3.18	0.454256	Phosphonate biosynthesis	Bialaphos pathway (Phosphonate biosynthesis)	pmmS | EC:2.3.3.18	2-phosphinomethylmalate synthase	p. Deinococcota	c. Deinococci	o. Thermales	f. Thermaceae	g. Calidithermus	g. Calidithermus
P1O	COVG	p__Actinomycetota;c__Actinomycetes;o__Micrococcales;f__Cellulomonadaceae;g__Cellulomonas;s__Cellulomonas sp. HZM	EC:2.3.3.18	0.454256	Phosphonate biosynthesis	Bialaphos pathway (Phosphonate biosynthesis)	pmmS | EC:2.3.3.18	2-phosphinomethylmalate synthase	p. Actinomycetota	c. Actinomycetes	o. Micrococcales	f. Cellulomonadaceae	g. Cellulomonas	g. Cellulomonas
P1O	COVG	p__Actinomycetota;c__Actinomycetes;o__Frankiales;f__Frankiaceae;g__Frankia;s__Candidatus Frankia meridionalis	EC:1.13.11.72	0.44733	Phosphonate biosynthesis	Bialaphos pathway (Phosphonate biosynthesis)	phpD | EC:1.13.11.72	2-hydroxyethylphosphonate dioxygenase	p. Actinomycetota	c. Actinomycetes	o. Frankiales	f. Frankiaceae	g. Frankia	g. Frankia
P1O	COVG	p__Pseudomonadota;c__Betaproteobacteria;o__Burkholderiales;f__Burkholderiaceae;g__Paraburkholderia;s__Paraburkholderia sp. BL23I1N1	EC:1.13.11.73	0.428897	Phosphonate biosynthesis	Phosphonate biosynthesis	mpnS | EC:1.13.11.73	Methylphosphonate synthase	p. Pseudomonadota	c. Betaproteobacteria	o. Burkholderiales	f. Burkholderiaceae	g. Paraburkholderia	g. Paraburkholderia
P2O	SS	p__Pseudomonadota;c__Alphaproteobacteria;o__Hyphomicrobiales;f__NA;g__NA;s__NA	EC:4.7.1.1	7.37302	Phosphonate degradation	C-P lyase patway (Phosphonate degradation)	phnJ | EC:4.7.1.1	alpha-D-ribose 1-methylphosphonate 5-phosphate C-P-lyase	p. Pseudomonadota	c. Alphaproteobacteria	o. Hyphomicrobiales			o. Hyphomicrobiales
P2O	SS	p__Actinomycetota;c__Actinomycetes;o__Kitasatosporales;f__Streptomycetaceae;g__Streptomyces;s__Streptomyces galbus	EC:2.3.1.183	2.08055	Phosphonate biosynthesis	Bialaphos pathway (Phosphonate biosynthesis)	PPT acetyltransferase | EC:2.3.1.183	phosphinothricin acetyltransferase	p. Actinomycetota	c. Actinomycetes	o. Kitasatosporales	f. Streptomycetaceae	g. Streptomyces	g. Streptomyces
P2O	SS	p__Actinomycetota;c__Actinomycetes;o__Kitasatosporales;f__Streptomycetaceae;g__Streptomyces;s__Streptomyces sp. E2N166	EC:2.3.1.183	2.06997	Phosphonate biosynthesis	Bialaphos pathway (Phosphonate biosynthesis)	PPT acetyltransferase | EC:2.3.1.183	phosphinothricin acetyltransferase	p. Actinomycetota	c. Actinomycetes	o. Kitasatosporales	f. Streptomycetaceae	g. Streptomyces	g. Streptomyces
P2O	SS	p__Pseudomonadota;c__Betaproteobacteria;o__Burkholderiales;f__Alcaligenaceae;g__Alcaligenes;s__Alcaligenes faecalis	EC:3.11.1.1	1.98843	Phosphonate degradation	Phosphonate degradation	phnX | EC:3.11.1.1	phosphonoacetaldehyde hydrolase	p. Pseudomonadota	c. Betaproteobacteria	o. Burkholderiales	f. Alcaligenaceae	g. Alcaligenes	g. Alcaligenes
P2O	SS	p__Pseudomonadota;c__Alphaproteobacteria;o__Hyphomicrobiales;f__NA;g__NA;s__NA	EC:2.7.8.37	1.96302	Phosphonate degradation	C-P lyase patway (Phosphonate degradation)	phnGHIL | EC:2.7.8.37	alpha-D-ribose 1-methylphosphonate 5-triphosphate synthase	p. Pseudomonadota	c. Alphaproteobacteria	o. Hyphomicrobiales			o. Hyphomicrobiales
P2O	SS	p__Pseudomonadota;c__Alphaproteobacteria;o__Hyphomicrobiales;f__Rhizobiaceae;g__NA;s__NA	EC:4.7.1.1	1.84997	Phosphonate degradation	C-P lyase patway (Phosphonate degradation)	phnJ | EC:4.7.1.1	alpha-D-ribose 1-methylphosphonate 5-phosphate C-P-lyase	p. Pseudomonadota	c. Alphaproteobacteria	o. Hyphomicrobiales	f. Rhizobiaceae		f. Rhizobiaceae
P2O	SS	p__Pseudomonadota;c__Gammaproteobacteria;o__Enterobacterales;f__Enterobacteriaceae;g__Lelliottia;s__Lelliottia amnigena	EC:2.7.8.37	1.77291	Phosphonate degradation	C-P lyase patway (Phosphonate degradation)	phnGHIL | EC:2.7.8.37	alpha-D-ribose 1-methylphosphonate 5-triphosphate synthase	p. Pseudomonadota	c. Gammaproteobacteria	o. Enterobacterales	f. Enterobacteriaceae	g. Lelliottia	g. Lelliottia
P2O	SS	p__Pseudomonadota;c__Gammaproteobacteria;o__Pseudomonadales;f__Pseudomonadaceae;g__Pseudomonas;s__Pseudomonas sp. Z003-0.4C(8344-21)	EC:3.11.1.1	1.41702	Phosphonate degradation	Phosphonate degradation	phnX | EC:3.11.1.1	phosphonoacetaldehyde hydrolase	p. Pseudomonadota	c. Gammaproteobacteria	o. Pseudomonadales	f. Pseudomonadaceae	g. Pseudomonas	g. Pseudomonas
P2O	SS	p__Pseudomonadota;c__Gammaproteobacteria;o__Pseudomonadales;f__Pseudomonadaceae;g__Pseudomonas;s__NA	EC:3.11.1.1	1.32919	Phosphonate degradation	Phosphonate degradation	phnX | EC:3.11.1.1	phosphonoacetaldehyde hydrolase	p. Pseudomonadota	c. Gammaproteobacteria	o. Pseudomonadales	f. Pseudomonadaceae	g. Pseudomonas	g. Pseudomonas
P2O	SS	p__Pseudomonadota;c__Alphaproteobacteria;o__Hyphomicrobiales;f__Pleomorphomonadaceae;g__Pleomorphomonas;s__Pleomorphomonas carboxyditropha	EC:4.7.1.1	1.23185	Phosphonate degradation	C-P lyase patway (Phosphonate degradation)	phnJ | EC:4.7.1.1	alpha-D-ribose 1-methylphosphonate 5-phosphate C-P-lyase	p. Pseudomonadota	c. Alphaproteobacteria	o. Hyphomicrobiales	f. Pleomorphomonadaceae	g. Pleomorphomonas	g. Pleomorphomonas
P2O	SS	p__Pseudomonadota;c__Alphaproteobacteria;o__Hyphomicrobiales;f__Phyllobacteriaceae;g__Nitratireductor;s__Nitratireductor pacificus	EC:4.7.1.1	1.22847	Phosphonate degradation	C-P lyase patway (Phosphonate degradation)	phnJ | EC:4.7.1.1	alpha-D-ribose 1-methylphosphonate 5-phosphate C-P-lyase	p. Pseudomonadota	c. Alphaproteobacteria	o. Hyphomicrobiales	f. Phyllobacteriaceae	g. Nitratireductor	g. Nitratireductor
P2O	SS	p__Pseudomonadota;c__Alphaproteobacteria;o__Hyphomicrobiales;f__Rhizobiaceae;g__NA;s__NA	EC:4.7.1.1	1.20151	Phosphonate degradation	C-P lyase patway (Phosphonate degradation)	phnJ | EC:4.7.1.1	alpha-D-ribose 1-methylphosphonate 5-phosphate C-P-lyase	p. Pseudomonadota	c. Alphaproteobacteria	o. Hyphomicrobiales	f. Rhizobiaceae		f. Rhizobiaceae
P2O	SS	p__Pseudomonadota;c__Alphaproteobacteria;o__Rhodobacterales;f__Paracoccaceae;g__NA;s__NA	EC:4.7.1.1	1.19775	Phosphonate degradation	C-P lyase patway (Phosphonate degradation)	phnJ | EC:4.7.1.1	alpha-D-ribose 1-methylphosphonate 5-phosphate C-P-lyase	p. Pseudomonadota	c. Alphaproteobacteria	o. Rhodobacterales	f. Paracoccaceae		f. Paracoccaceae
P2O	SS	p__Pseudomonadota;c__Alphaproteobacteria;o__Hyphomicrobiales;f__NA;g__NA;s__Hyphomicrobiales bacterium	EC:4.7.1.1	1.19471	Phosphonate degradation	C-P lyase patway (Phosphonate degradation)	phnJ | EC:4.7.1.1	alpha-D-ribose 1-methylphosphonate 5-phosphate C-P-lyase	p. Pseudomonadota	c. Alphaproteobacteria	o. Hyphomicrobiales			o. Hyphomicrobiales
P2O	SS	p__Pseudomonadota;c__Alphaproteobacteria;o__Hyphomicrobiales;f__Rhizobiaceae;g__Rhizobium;s__NA	EC:4.7.1.1	1.18192	Phosphonate degradation	C-P lyase patway (Phosphonate degradation)	phnJ | EC:4.7.1.1	alpha-D-ribose 1-methylphosphonate 5-phosphate C-P-lyase	p. Pseudomonadota	c. Alphaproteobacteria	o. Hyphomicrobiales	f. Rhizobiaceae	g. Rhizobium	g. Rhizobium
P2O	SS	p__Actinomycetota;c__Actinomycetes;o__Micrococcales;f__Microbacteriaceae;g__Labedella;s__Labedella gwakjiensis	EC:3.6.1.63	1.07537	Phosphonate degradation	C-P lyase patway (Phosphonate degradation)	phnM | EC:3.6.1.63	alpha-D-ribose 1-methylphosphonate 5-triphosphate diphosphatase	p. Actinomycetota	c. Actinomycetes	o. Micrococcales	f. Microbacteriaceae	g. Labedella	g. Labedella
P2O	SS	p__Pseudomonadota;c__Gammaproteobacteria;o__Pseudomonadales;f__Pseudomonadaceae;g__Pseudomonas;s__Pseudomonas guariconensis	EC:2.6.1.37	1.06243	Phosphonate degradation	Phosphonate degradation	phnW | EC:2.6.1.37	2-aminoethylphosphonate-pyruvate transaminase	p. Pseudomonadota	c. Gammaproteobacteria	o. Pseudomonadales	f. Pseudomonadaceae	g. Pseudomonas	g. Pseudomonas
P2O	SS	p__Pseudomonadota;c__Alphaproteobacteria;o__Hyphomicrobiales;f__Rhizobiaceae;g__Ensifer;s__Ensifer adhaerens	EC:2.7.8.37	1.0162	Phosphonate degradation	C-P lyase patway (Phosphonate degradation)	phnGHIL | EC:2.7.8.37	alpha-D-ribose 1-methylphosphonate 5-triphosphate synthase	p. Pseudomonadota	c. Alphaproteobacteria	o. Hyphomicrobiales	f. Rhizobiaceae	g. Ensifer	g. Ensifer
P2O	SS	p__Pseudomonadota;c__Alphaproteobacteria;o__Hyphomicrobiales;f__Rhizobiaceae;g__Rhizobium;s__Rhizobium subbaraonis	EC:2.7.8.37	1.00508	Phosphonate degradation	C-P lyase patway (Phosphonate degradation)	phnGHIL | EC:2.7.8.37	alpha-D-ribose 1-methylphosphonate 5-triphosphate synthase	p. Pseudomonadota	c. Alphaproteobacteria	o. Hyphomicrobiales	f. Rhizobiaceae	g. Rhizobium	g. Rhizobium
P2O	SS	p__Pseudomonadota;c__Alphaproteobacteria;o__Rhodobacterales;f__Paracoccaceae;g__Roseibaca;s__Roseibaca calidilacus	EC:2.6.1.37	0.943014	Phosphonate degradation	Phosphonate degradation	phnW | EC:2.6.1.37	2-aminoethylphosphonate-pyruvate transaminase	p. Pseudomonadota	c. Alphaproteobacteria	o. Rhodobacterales	f. Paracoccaceae	g. Roseibaca	g. Roseibaca
P2O	SS	p__Pseudomonadota;c__Alphaproteobacteria;o__Hyphomicrobiales;f__Phyllobacteriaceae;g__Mesorhizobium;s__NA	EC:2.6.1.37	0.909777	Phosphonate degradation	Phosphonate degradation	phnW | EC:2.6.1.37	2-aminoethylphosphonate-pyruvate transaminase	p. Pseudomonadota	c. Alphaproteobacteria	o. Hyphomicrobiales	f. Phyllobacteriaceae	g. Mesorhizobium	g. Mesorhizobium
P2O	SS	p__Pseudomonadota;c__Gammaproteobacteria;o__Enterobacterales;f__Enterobacteriaceae;g__Klebsiella;s__Klebsiella pneumoniae	EC:4.7.1.1	0.702067	Phosphonate degradation	C-P lyase patway (Phosphonate degradation)	phnJ | EC:4.7.1.1	alpha-D-ribose 1-methylphosphonate 5-phosphate C-P-lyase	p. Pseudomonadota	c. Gammaproteobacteria	o. Enterobacterales	f. Enterobacteriaceae	g. Klebsiella	g. Klebsiella
P2O	SS	p__Pseudomonadota;c__Gammaproteobacteria;o__Pseudomonadales;f__Pseudomonadaceae;g__Pseudomonas;s__Pseudomonas sp. s199	EC:3.11.1.1	0.685634	Phosphonate degradation	Phosphonate degradation	phnX | EC:3.11.1.1	phosphonoacetaldehyde hydrolase	p. Pseudomonadota	c. Gammaproteobacteria	o. Pseudomonadales	f. Pseudomonadaceae	g. Pseudomonas	g. Pseudomonas
P2O	SS	p__Pseudomonadota;c__Betaproteobacteria;o__Burkholderiales;f__Alcaligenaceae;g__Alcaligenes;s__Alcaligenes phenolicus	EC:3.11.1.1	0.673541	Phosphonate degradation	Phosphonate degradation	phnX | EC:3.11.1.1	phosphonoacetaldehyde hydrolase	p. Pseudomonadota	c. Betaproteobacteria	o. Burkholderiales	f. Alcaligenaceae	g. Alcaligenes	g. Alcaligenes
P2O	SS	p__Pseudomonadota;c__Alphaproteobacteria;o__Hyphomicrobiales;f__Aurantimonadaceae;g__Aureimonas;s__Aureimonas sp. AU22	EC:4.7.1.1	0.621651	Phosphonate degradation	C-P lyase patway (Phosphonate degradation)	phnJ | EC:4.7.1.1	alpha-D-ribose 1-methylphosphonate 5-phosphate C-P-lyase	p. Pseudomonadota	c. Alphaproteobacteria	o. Hyphomicrobiales	f. Aurantimonadaceae	g. Aureimonas	g. Aureimonas
P2O	SS	p__Pseudomonadota;c__Alphaproteobacteria;o__Hyphomicrobiales;f__Rhizobiaceae;g__NA;s__NA	EC:4.7.1.1	0.619673	Phosphonate degradation	C-P lyase patway (Phosphonate degradation)	phnJ | EC:4.7.1.1	alpha-D-ribose 1-methylphosphonate 5-phosphate C-P-lyase	p. Pseudomonadota	c. Alphaproteobacteria	o. Hyphomicrobiales	f. Rhizobiaceae		f. Rhizobiaceae
P2O	SS	p__Pseudomonadota;c__Betaproteobacteria;o__Burkholderiales;f__Alcaligenaceae;g__Achromobacter;s__NA	EC:3.11.1.3	0.618475	Phosphonate degradation	Phosphonate degradation	pphA | EC:3.11.1.3	Phosphonopyruvate hydrolase	p. Pseudomonadota	c. Betaproteobacteria	o. Burkholderiales	f. Alcaligenaceae	g. Achromobacter	g. Achromobacter
P2O	SS	p__Pseudomonadota;c__Betaproteobacteria;o__Burkholderiales;f__Alcaligenaceae;g__Alcaligenes;s__Alcaligenes faecalis	EC:3.11.1.3	0.617196	Phosphonate degradation	Phosphonate degradation	pphA | EC:3.11.1.3	Phosphonopyruvate hydrolase	p. Pseudomonadota	c. Betaproteobacteria	o. Burkholderiales	f. Alcaligenaceae	g. Alcaligenes	g. Alcaligenes
P2O	SS	p__Pseudomonadota;c__Alphaproteobacteria;o__Hyphomicrobiales;f__Phyllobacteriaceae;g__Mesorhizobium;s__Mesorhizobium sp. YM1C-6-2	EC:4.7.1.1	0.616154	Phosphonate degradation	C-P lyase patway (Phosphonate degradation)	phnJ | EC:4.7.1.1	alpha-D-ribose 1-methylphosphonate 5-phosphate C-P-lyase	p. Pseudomonadota	c. Alphaproteobacteria	o. Hyphomicrobiales	f. Phyllobacteriaceae	g. Mesorhizobium	g. Mesorhizobium
P2O	SS	p__Pseudomonadota;c__Gammaproteobacteria;o__Enterobacterales;f__Enterobacteriaceae;g__NA;s__NA	EC:4.7.1.1	0.613392	Phosphonate degradation	C-P lyase patway (Phosphonate degradation)	phnJ | EC:4.7.1.1	alpha-D-ribose 1-methylphosphonate 5-phosphate C-P-lyase	p. Pseudomonadota	c. Gammaproteobacteria	o. Enterobacterales	f. Enterobacteriaceae		f. Enterobacteriaceae
P2O	SS	p__Pseudomonadota;c__Alphaproteobacteria;o__Hyphomicrobiales;f__Devosiaceae;g__Devosia;s__Devosia naphthalenivorans	EC:4.7.1.1	0.612669	Phosphonate degradation	C-P lyase patway (Phosphonate degradation)	phnJ | EC:4.7.1.1	alpha-D-ribose 1-methylphosphonate 5-phosphate C-P-lyase	p. Pseudomonadota	c. Alphaproteobacteria	o. Hyphomicrobiales	f. Devosiaceae	g. Devosia	g. Devosia
P2O	SS	p__Pseudomonadota;c__Alphaproteobacteria;o__Hyphomicrobiales;f__Brucellaceae;g__Falsochrobactrum;s__Falsochrobactrum shanghaiense	EC:4.7.1.1	0.611049	Phosphonate degradation	C-P lyase patway (Phosphonate degradation)	phnJ | EC:4.7.1.1	alpha-D-ribose 1-methylphosphonate 5-phosphate C-P-lyase	p. Pseudomonadota	c. Alphaproteobacteria	o. Hyphomicrobiales	f. Brucellaceae	g. Falsochrobactrum	g. Falsochrobactrum
P2O	SS	p__Pseudomonadota;c__Alphaproteobacteria;o__Hyphomicrobiales;f__Rhizobiaceae;g__Allorhizobium;s__Allorhizobium taibaishanense	EC:4.7.1.1	0.610261	Phosphonate degradation	C-P lyase patway (Phosphonate degradation)	phnJ | EC:4.7.1.1	alpha-D-ribose 1-methylphosphonate 5-phosphate C-P-lyase	p. Pseudomonadota	c. Alphaproteobacteria	o. Hyphomicrobiales	f. Rhizobiaceae	g. Allorhizobium	g. Allorhizobium
P2O	SS	p__Pseudomonadota;c__Alphaproteobacteria;o__Hyphomicrobiales;f__Rhizobiaceae;g__Rhizobium;s__Rhizobium sullae	EC:4.7.1.1	0.604532	Phosphonate degradation	C-P lyase patway (Phosphonate degradation)	phnJ | EC:4.7.1.1	alpha-D-ribose 1-methylphosphonate 5-phosphate C-P-lyase	p. Pseudomonadota	c. Alphaproteobacteria	o. Hyphomicrobiales	f. Rhizobiaceae	g. Rhizobium	g. Rhizobium
P2O	SS	p__Pseudomonadota;c__Alphaproteobacteria;o__Hyphomicrobiales;f__Rhizobiaceae;g__Agrobacterium;s__Agrobacterium tumefaciens	EC:4.7.1.1	0.604288	Phosphonate degradation	C-P lyase patway (Phosphonate degradation)	phnJ | EC:4.7.1.1	alpha-D-ribose 1-methylphosphonate 5-phosphate C-P-lyase	p. Pseudomonadota	c. Alphaproteobacteria	o. Hyphomicrobiales	f. Rhizobiaceae	g. Agrobacterium	g. Agrobacterium
P2O	SS	p__Pseudomonadota;c__Alphaproteobacteria;o__Hyphomicrobiales;f__Aurantimonadaceae;g__Aureimonas;s__Aureimonas phyllosphaerae	EC:4.7.1.1	0.603229	Phosphonate degradation	C-P lyase patway (Phosphonate degradation)	phnJ | EC:4.7.1.1	alpha-D-ribose 1-methylphosphonate 5-phosphate C-P-lyase	p. Pseudomonadota	c. Alphaproteobacteria	o. Hyphomicrobiales	f. Aurantimonadaceae	g. Aureimonas	g. Aureimonas
P2O	SS	p__Pseudomonadota;c__Alphaproteobacteria;o__Hyphomicrobiales;f__Phyllobacteriaceae;g__Mesorhizobium;s__Mesorhizobium loti	EC:4.7.1.1	0.602212	Phosphonate degradation	C-P lyase patway (Phosphonate degradation)	phnJ | EC:4.7.1.1	alpha-D-ribose 1-methylphosphonate 5-phosphate C-P-lyase	p. Pseudomonadota	c. Alphaproteobacteria	o. Hyphomicrobiales	f. Phyllobacteriaceae	g. Mesorhizobium	g. Mesorhizobium
P2O	SS	p__Pseudomonadota;c__Alphaproteobacteria;o__NA;f__NA;g__NA;s__NA	EC:4.7.1.1	0.598313	Phosphonate degradation	C-P lyase patway (Phosphonate degradation)	phnJ | EC:4.7.1.1	alpha-D-ribose 1-methylphosphonate 5-phosphate C-P-lyase	p. Pseudomonadota	c. Alphaproteobacteria				c. Alphaproteobacteria
P2O	SS	p__Pseudomonadota;c__Alphaproteobacteria;o__Hyphomicrobiales;f__Rhizobiaceae;g__Sinorhizobium;s__Sinorhizobium sp. RAC02	EC:2.7.8.37	0.521499	Phosphonate degradation	C-P lyase patway (Phosphonate degradation)	phnGHIL | EC:2.7.8.37	alpha-D-ribose 1-methylphosphonate 5-triphosphate synthase	p. Pseudomonadota	c. Alphaproteobacteria	o. Hyphomicrobiales	f. Rhizobiaceae	g. Sinorhizobium	g. Sinorhizobium
P2O	SS	p__Pseudomonadota;c__Alphaproteobacteria;o__Hyphomicrobiales;f__Rhizobiaceae;g__Shinella;s__Shinella sp. HZN7	EC:2.7.8.37	0.507752	Phosphonate degradation	C-P lyase patway (Phosphonate degradation)	phnGHIL | EC:2.7.8.37	alpha-D-ribose 1-methylphosphonate 5-triphosphate synthase	p. Pseudomonadota	c. Alphaproteobacteria	o. Hyphomicrobiales	f. Rhizobiaceae	g. Shinella	g. Shinella
P2O	SS	p__Pseudomonadota;c__Betaproteobacteria;o__Burkholderiales;f__Burkholderiaceae;g__Burkholderia;s__Burkholderia singularis	EC:2.6.1.37	0.49688	Phosphonate degradation	Phosphonate degradation	phnW | EC:2.6.1.37	2-aminoethylphosphonate-pyruvate transaminase	p. Pseudomonadota	c. Betaproteobacteria	o. Burkholderiales	f. Burkholderiaceae	g. Burkholderia	g. Burkholderia
P2O	SS	p__Pseudomonadota;c__Alphaproteobacteria;o__Rhodospirillales;f__Acetobacteraceae;g__NA;s__Acetobacteraceae bacterium AT-5844	EC:4.1.1.82	0.49305	Phosphonate biosynthesis	Phosphonate biosynthesis	ppd | EC:4.1.1.82	phosphonopyruvate decarboxylase	p. Pseudomonadota	c. Alphaproteobacteria	o. Rhodospirillales	f. Acetobacteraceae		f. Acetobacteraceae
P2O	SS	p__Pseudomonadota;c__Gammaproteobacteria;o__Pseudomonadales;f__Pseudomonadaceae;g__Pseudomonas;s__NA	EC:2.6.1.37	0.490244	Phosphonate degradation	Phosphonate degradation	phnW | EC:2.6.1.37	2-aminoethylphosphonate-pyruvate transaminase	p. Pseudomonadota	c. Gammaproteobacteria	o. Pseudomonadales	f. Pseudomonadaceae	g. Pseudomonas	g. Pseudomonas
P2O	SS	p__Pseudomonadota;c__Alphaproteobacteria;o__Hyphomicrobiales;f__Kaistiaceae;g__Prosthecomicrobium;s__Prosthecomicrobium hirschii	EC:2.7.8.37	0.487734	Phosphonate degradation	C-P lyase patway (Phosphonate degradation)	phnGHIL | EC:2.7.8.37	alpha-D-ribose 1-methylphosphonate 5-triphosphate synthase	p. Pseudomonadota	c. Alphaproteobacteria	o. Hyphomicrobiales	f. Kaistiaceae	g. Prosthecomicrobium	g. Prosthecomicrobium
P2O	SS	p__Pseudomonadota;c__Alphaproteobacteria;o__Hyphomicrobiales;f__Brucellaceae;g__Ochrobactrum;s__Ochrobactrum sp. UNC390CL2Tsu3S39	EC:2.7.8.37	0.485671	Phosphonate degradation	C-P lyase patway (Phosphonate degradation)	phnGHIL | EC:2.7.8.37	alpha-D-ribose 1-methylphosphonate 5-triphosphate synthase	p. Pseudomonadota	c. Alphaproteobacteria	o. Hyphomicrobiales	f. Brucellaceae	g. Ochrobactrum	g. Ochrobactrum
P2O	SS	p__Nitrososphaerota;c__NA;o__NA;f__NA;g__Candidatus Nitrosotenuis;s__Candidatus Nitrosotenuis aquarius	EC:2.3.3.19	0.480358	Phosphonate biosynthesis	FR 900098 (Phosphonate biosynthesis)	frbC | EC:2.3.3.19	2-phosphonomethylmalate synthase	p. Nitrososphaerota				g. Candidatus Nitrosotenuis	g. Candidatus Nitrosotenuis
P2O	SS	p__Pseudomonadota;c__Gammaproteobacteria;o__Enterobacterales;f__Pectobacteriaceae;g__Lonsdalea;s__NA	EC:2.7.8.37	0.474756	Phosphonate degradation	C-P lyase patway (Phosphonate degradation)	phnGHIL | EC:2.7.8.37	alpha-D-ribose 1-methylphosphonate 5-triphosphate synthase	p. Pseudomonadota	c. Gammaproteobacteria	o. Enterobacterales	f. Pectobacteriaceae	g. Lonsdalea	g. Lonsdalea
P2O	SS	p__Pseudomonadota;c__NA;o__NA;f__NA;g__NA;s__NA	EC:2.6.1.37	0.471209	Phosphonate degradation	Phosphonate degradation	phnW | EC:2.6.1.37	2-aminoethylphosphonate-pyruvate transaminase	p. Pseudomonadota					p. Pseudomonadota
P2O	SS	p__Pseudomonadota;c__Alphaproteobacteria;o__Hyphomicrobiales;f__Phyllobacteriaceae;g__Mesorhizobium;s__Mesorhizobium loti	EC:2.6.1.37	0.458944	Phosphonate degradation	Phosphonate degradation	phnW | EC:2.6.1.37	2-aminoethylphosphonate-pyruvate transaminase	p. Pseudomonadota	c. Alphaproteobacteria	o. Hyphomicrobiales	f. Phyllobacteriaceae	g. Mesorhizobium	g. Mesorhizobium
P2O	SS	p__Pseudomonadota;c__Alphaproteobacteria;o__Hyphomicrobiales;f__NA;g__NA;s__NA	EC:2.6.1.37	0.456279	Phosphonate degradation	Phosphonate degradation	phnW | EC:2.6.1.37	2-aminoethylphosphonate-pyruvate transaminase	p. Pseudomonadota	c. Alphaproteobacteria	o. Hyphomicrobiales			o. Hyphomicrobiales
P2O	SS	p__Deinococcota;c__Deinococci;o__Deinococcales;f__Deinococcaceae;g__Deinococcus;s__Deinococcus ficus	EC:2.3.3.18	0.409334	Phosphonate biosynthesis	Bialaphos pathway (Phosphonate biosynthesis)	pmmS | EC:2.3.3.18	2-phosphinomethylmalate synthase	p. Deinococcota	c. Deinococci	o. Deinococcales	f. Deinococcaceae	g. Deinococcus	g. Deinococcus
P2O	SS	p__Chordata;c__Actinopteri;o__Cypriniformes;f__Cyprinidae;g__NA;s__NA	EC:5.4.2.9	0.372113	Phosphonate biosynthesis	Phosphonate biosynthesis	PepM | EC:5.4.2.9	fosfoenolpiruvato mutasa	p. Chordata	c. Actinopteri	o. Cypriniformes	f. Cyprinidae		f. Cyprinidae
P3O	COHort	p__Pseudomonadota;c__Alphaproteobacteria;o__Hyphomicrobiales;f__Rhizobiaceae;g__Rhizobium;s__Rhizobium sullae	EC:4.7.1.1	4.70277	Phosphonate degradation	C-P lyase patway (Phosphonate degradation)	phnJ | EC:4.7.1.1	alpha-D-ribose 1-methylphosphonate 5-phosphate C-P-lyase	p. Pseudomonadota	c. Alphaproteobacteria	o. Hyphomicrobiales	f. Rhizobiaceae	g. Rhizobium	g. Rhizobium
P3O	COHort	p__Pseudomonadota;c__Alphaproteobacteria;o__Hyphomicrobiales;f__Rhizobiaceae;g__Rhizobium;s__Rhizobium sp. PP-F2F-G20b	EC:4.7.1.1	4.68738	Phosphonate degradation	C-P lyase patway (Phosphonate degradation)	phnJ | EC:4.7.1.1	alpha-D-ribose 1-methylphosphonate 5-phosphate C-P-lyase	p. Pseudomonadota	c. Alphaproteobacteria	o. Hyphomicrobiales	f. Rhizobiaceae	g. Rhizobium	g. Rhizobium
P3O	COHort	p__Pseudomonadota;c__Alphaproteobacteria;o__Rhodobacterales;f__Paracoccaceae;g__NA;s__NA	EC:4.7.1.1	4.61464	Phosphonate degradation	C-P lyase patway (Phosphonate degradation)	phnJ | EC:4.7.1.1	alpha-D-ribose 1-methylphosphonate 5-phosphate C-P-lyase	p. Pseudomonadota	c. Alphaproteobacteria	o. Rhodobacterales	f. Paracoccaceae		f. Paracoccaceae
P3O	COHort	p__Pseudomonadota;c__Alphaproteobacteria;o__Rhodospirillales;f__Stellaceae;g__Stella;s__Stella humosa	EC:5.4.2.9	4.022	Phosphonate biosynthesis	Phosphonate biosynthesis	PepM | EC:5.4.2.9	fosfoenolpiruvato mutasa	p. Pseudomonadota	c. Alphaproteobacteria	o. Rhodospirillales	f. Stellaceae	g. Stella	g. Stella
P3O	COHort	p__Bacillota;c__Bacilli;o__Bacillales;f__Staphylococcaceae;g__Staphylococcus;s__Staphylococcus xylosus	EC:2.6.1.37	3.72844	Phosphonate degradation	Phosphonate degradation	phnW | EC:2.6.1.37	2-aminoethylphosphonate-pyruvate transaminase	p. Bacillota	c. Bacilli	o. Bacillales	f. Staphylococcaceae	g. Staphylococcus	g. Staphylococcus
P3O	COHort	p__Pseudomonadota;c__NA;o__NA;f__NA;g__NA;s__NA	EC:2.6.1.37	3.66118	Phosphonate degradation	Phosphonate degradation	phnW | EC:2.6.1.37	2-aminoethylphosphonate-pyruvate transaminase	p. Pseudomonadota					p. Pseudomonadota
P3O	COHort	p__Pseudomonadota;c__Alphaproteobacteria;o__Hyphomicrobiales;f__Stappiaceae;g__Stappia;s__Stappia sp. ES.058	EC:2.7.8.37	3.37136	Phosphonate degradation	C-P lyase patway (Phosphonate degradation)	phnGHIL | EC:2.7.8.37	alpha-D-ribose 1-methylphosphonate 5-triphosphate synthase	p. Pseudomonadota	c. Alphaproteobacteria	o. Hyphomicrobiales	f. Stappiaceae	g. Stappia	g. Stappia
P3O	COHort	p__Actinomycetota;c__Actinomycetes;o__Bifidobacteriales;f__Bifidobacteriaceae;g__Bifidobacterium;s__NA	EC:2.3.3.18	3.12588	Phosphonate biosynthesis	Bialaphos pathway (Phosphonate biosynthesis)	pmmS | EC:2.3.3.18	2-phosphinomethylmalate synthase	p. Actinomycetota	c. Actinomycetes	o. Bifidobacteriales	f. Bifidobacteriaceae	g. Bifidobacterium	g. Bifidobacterium
P3O	COHort	p__Pseudomonadota;c__Alphaproteobacteria;o__NA;f__NA;g__NA;s__NA	EC:4.7.1.1	2.73987	Phosphonate degradation	C-P lyase patway (Phosphonate degradation)	phnJ | EC:4.7.1.1	alpha-D-ribose 1-methylphosphonate 5-phosphate C-P-lyase	p. Pseudomonadota	c. Alphaproteobacteria				c. Alphaproteobacteria
P3O	COHort	p__Pseudomonadota;c__Gammaproteobacteria;o__Oceanospirillales;f__Halomonadaceae;g__Halomonas;s__Halomonas lutea	EC:4.7.1.1	2.43911	Phosphonate degradation	C-P lyase patway (Phosphonate degradation)	phnJ | EC:4.7.1.1	alpha-D-ribose 1-methylphosphonate 5-phosphate C-P-lyase	p. Pseudomonadota	c. Gammaproteobacteria	o. Oceanospirillales	f. Halomonadaceae	g. Halomonas	g. Halomonas
P3O	COHort	p__Pseudomonadota;c__Alphaproteobacteria;o__Hyphomicrobiales;f__NA;g__NA;s__NA	EC:4.7.1.1	2.38587	Phosphonate degradation	C-P lyase patway (Phosphonate degradation)	phnJ | EC:4.7.1.1	alpha-D-ribose 1-methylphosphonate 5-phosphate C-P-lyase	p. Pseudomonadota	c. Alphaproteobacteria	o. Hyphomicrobiales			o. Hyphomicrobiales
P3O	COHort	p__Pseudomonadota;c__Alphaproteobacteria;o__Hyphomicrobiales;f__Rhizobiaceae;g__Allorhizobium;s__Allorhizobium taibaishanense	EC:4.7.1.1	2.37626	Phosphonate degradation	C-P lyase patway (Phosphonate degradation)	phnJ | EC:4.7.1.1	alpha-D-ribose 1-methylphosphonate 5-phosphate C-P-lyase	p. Pseudomonadota	c. Alphaproteobacteria	o. Hyphomicrobiales	f. Rhizobiaceae	g. Allorhizobium	g. Allorhizobium
P3O	COHort	p__Pseudomonadota;c__Alphaproteobacteria;o__Hyphomicrobiales;f__NA;g__NA;s__Hyphomicrobiales bacterium	EC:4.7.1.1	2.35986	Phosphonate degradation	C-P lyase patway (Phosphonate degradation)	phnJ | EC:4.7.1.1	alpha-D-ribose 1-methylphosphonate 5-phosphate C-P-lyase	p. Pseudomonadota	c. Alphaproteobacteria	o. Hyphomicrobiales			o. Hyphomicrobiales
P3O	COHort	p__Pseudomonadota;c__Alphaproteobacteria;o__Hyphomicrobiales;f__Rhizobiaceae;g__Agrobacterium;s__Agrobacterium rubi	EC:4.7.1.1	2.336	Phosphonate degradation	C-P lyase patway (Phosphonate degradation)	phnJ | EC:4.7.1.1	alpha-D-ribose 1-methylphosphonate 5-phosphate C-P-lyase	p. Pseudomonadota	c. Alphaproteobacteria	o. Hyphomicrobiales	f. Rhizobiaceae	g. Agrobacterium	g. Agrobacterium
P3O	COHort	p__Pseudomonadota;c__Alphaproteobacteria;o__Rhodospirillales;f__Acetobacteraceae;g__NA;s__Acetobacteraceae bacterium AT-5844	EC:2.6.1.37	1.89595	Phosphonate degradation	Phosphonate degradation	phnW | EC:2.6.1.37	2-aminoethylphosphonate-pyruvate transaminase	p. Pseudomonadota	c. Alphaproteobacteria	o. Rhodospirillales	f. Acetobacteraceae		f. Acetobacteraceae
P3O	COHort	p__Pseudomonadota;c__Betaproteobacteria;o__Burkholderiales;f__Burkholderiaceae;g__Burkholderia;s__NA	EC:2.6.1.37	1.87907	Phosphonate degradation	Phosphonate degradation	phnW | EC:2.6.1.37	2-aminoethylphosphonate-pyruvate transaminase	p. Pseudomonadota	c. Betaproteobacteria	o. Burkholderiales	f. Burkholderiaceae	g. Burkholderia	g. Burkholderia
P3O	COHort	p__Actinomycetota;c__Actinomycetes;o__Geodermatophilales;f__Geodermatophilaceae;g__NA;s__Geodermatophilaceae bacterium URHB0048	EC:2.6.1.37	1.8462	Phosphonate degradation	Phosphonate degradation	phnW | EC:2.6.1.37	2-aminoethylphosphonate-pyruvate transaminase	p. Actinomycetota	c. Actinomycetes	o. Geodermatophilales	f. Geodermatophilaceae		f. Geodermatophilaceae
P3O	COHort	p__Deinococcota;c__Deinococci;o__Deinococcales;f__Deinococcaceae;g__Deinococcus;s__NA	EC:2.3.3.18	1.56294	Phosphonate biosynthesis	Bialaphos pathway (Phosphonate biosynthesis)	pmmS | EC:2.3.3.18	2-phosphinomethylmalate synthase	p. Deinococcota	c. Deinococci	o. Deinococcales	f. Deinococcaceae	g. Deinococcus	g. Deinococcus
P3O	COHort	p__Chloroflexota;c__Anaerolineae;o__Aggregatilineales;f__Aggregatilineaceae;g__Aggregatilinea;s__Aggregatilinea lenta	EC:2.3.3.18	1.56294	Phosphonate biosynthesis	Bialaphos pathway (Phosphonate biosynthesis)	pmmS | EC:2.3.3.18	2-phosphinomethylmalate synthase	p. Chloroflexota	c. Anaerolineae	o. Aggregatilineales	f. Aggregatilineaceae	g. Aggregatilinea	g. Aggregatilinea
P3O	COHort	p__NA;c__NA;o__NA;f__NA;g__NA;s__NA	EC:2.3.3.18	1.56294	Phosphonate biosynthesis	Bialaphos pathway (Phosphonate biosynthesis)	pmmS | EC:2.3.3.18	2-phosphinomethylmalate synthase
P3O	COHort	p__Actinomycetota;c__Actinomycetes;o__Streptosporangiales;f__Nocardiopsaceae;g__Nocardiopsis;s__Nocardiopsis chromatogenes	EC:1.13.11.73	1.50949	Phosphonate biosynthesis	Phosphonate biosynthesis	mpnS | EC:1.13.11.73	Methylphosphonate synthase	p. Actinomycetota	c. Actinomycetes	o. Streptosporangiales	f. Nocardiopsaceae	g. Nocardiopsis	g. Nocardiopsis
P4O	COVG+SS	p__Pseudomonadota;c__Alphaproteobacteria;o__Hyphomicrobiales;f__Boseaceae;g__Bosea;s__Bosea sp. PAMC 26642	EC:4.7.1.1	19.2805	Phosphonate degradation	C-P lyase patway (Phosphonate degradation)	phnJ | EC:4.7.1.1	alpha-D-ribose 1-methylphosphonate 5-phosphate C-P-lyase	p. Pseudomonadota	c. Alphaproteobacteria	o. Hyphomicrobiales	f. Boseaceae	g. Bosea	g. Bosea
P4O	COVG+SS	p__Pseudomonadota;c__Alphaproteobacteria;o__Hyphomicrobiales;f__Cohaesibacteraceae;g__Cohaesibacter;s__Cohaesibacter gelatinilyticus	EC:4.7.1.1	18.9322	Phosphonate degradation	C-P lyase patway (Phosphonate degradation)	phnJ | EC:4.7.1.1	alpha-D-ribose 1-methylphosphonate 5-phosphate C-P-lyase	p. Pseudomonadota	c. Alphaproteobacteria	o. Hyphomicrobiales	f. Cohaesibacteraceae	g. Cohaesibacter	g. Cohaesibacter
P4O	COVG+SS	p__Actinomycetota;c__Actinomycetes;o__Kitasatosporales;f__Streptomycetaceae;g__Streptomyces;s__Streptomyces sp. BK022	EC:2.3.1.183	15.4305	Phosphonate biosynthesis	Bialaphos pathway (Phosphonate biosynthesis)	PPT acetyltransferase | EC:2.3.1.183	phosphinothricin acetyltransferase	p. Actinomycetota	c. Actinomycetes	o. Kitasatosporales	f. Streptomycetaceae	g. Streptomyces	g. Streptomyces
P4O	COVG+SS	p__Thermodesulfobacteriota;c__Desulfovibrionia;o__Desulfovibrionales;f__Desulfovibrionaceae;g__Desulfocurvibacter;s__Desulfocurvibacter africanus	EC:2.6.1.37	7.57181	Phosphonate degradation	Phosphonate degradation	phnW | EC:2.6.1.37	2-aminoethylphosphonate-pyruvate transaminase	p. Thermodesulfobacteriota	c. Desulfovibrionia	o. Desulfovibrionales	f. Desulfovibrionaceae	g. Desulfocurvibacter	g. Desulfocurvibacter
P4O	COVG+SS	p__Pseudomonadota;c__Gammaproteobacteria;o__Pseudomonadales;f__Pseudomonadaceae;g__Pseudomonas;s__NA	EC:2.6.1.37	7.53526	Phosphonate degradation	Phosphonate degradation	phnW | EC:2.6.1.37	2-aminoethylphosphonate-pyruvate transaminase	p. Pseudomonadota	c. Gammaproteobacteria	o. Pseudomonadales	f. Pseudomonadaceae	g. Pseudomonas	g. Pseudomonas
P4O	COVG+SS	p__Pseudomonadota;c__Alphaproteobacteria;o__Hyphomicrobiales;f__Phyllobacteriaceae;g__NA;s__NA	EC:2.6.1.37	7.22746	Phosphonate degradation	Phosphonate degradation	phnW | EC:2.6.1.37	2-aminoethylphosphonate-pyruvate transaminase	p. Pseudomonadota	c. Alphaproteobacteria	o. Hyphomicrobiales	f. Phyllobacteriaceae		f. Phyllobacteriaceae
P4O	COVG+SS	p__Actinomycetota;c__Actinomycetes;o__Mycobacteriales;f__Mycobacteriaceae;g__Mycolicibacterium;s__Mycolicibacterium neworleansense	EC:2.3.3.18	6.52779	Phosphonate biosynthesis	Bialaphos pathway (Phosphonate biosynthesis)	pmmS | EC:2.3.3.18	2-phosphinomethylmalate synthase	p. Actinomycetota	c. Actinomycetes	o. Mycobacteriales	f. Mycobacteriaceae	g. Mycolicibacterium	g. Mycolicibacterium
P4O	COVG+SS	p__Chordata;c__Actinopteri;o__Cypriniformes;f__Cyprinidae;g__NA;s__NA	EC:5.4.2.9	5.83661	Phosphonate biosynthesis	Phosphonate biosynthesis	PepM | EC:5.4.2.9	fosfoenolpiruvato mutasa	p. Chordata	c. Actinopteri	o. Cypriniformes	f. Cyprinidae		f. Cyprinidae
P5O	COHort+SS	p__Pseudomonadota;c__Alphaproteobacteria;o__Hyphomicrobiales;f__NA;g__NA;s__NA	EC:4.7.1.1	8.87331	Phosphonate degradation	C-P lyase patway (Phosphonate degradation)	phnJ | EC:4.7.1.1	alpha-D-ribose 1-methylphosphonate 5-phosphate C-P-lyase	p. Pseudomonadota	c. Alphaproteobacteria	o. Hyphomicrobiales			o. Hyphomicrobiales
P5O	COHort+SS	p__Pseudomonadota;c__Alphaproteobacteria;o__Rhodobacterales;f__Roseobacteraceae;g__Loktanella;s__Loktanella sp. S4079	EC:4.7.1.1	3.54782	Phosphonate degradation	C-P lyase patway (Phosphonate degradation)	phnJ | EC:4.7.1.1	alpha-D-ribose 1-methylphosphonate 5-phosphate C-P-lyase	p. Pseudomonadota	c. Alphaproteobacteria	o. Rhodobacterales	f. Roseobacteraceae	g. Loktanella	g. Loktanella
P5O	COHort+SS	p__Pseudomonadota;c__NA;o__NA;f__NA;g__NA;s__NA	EC:4.7.1.1	2.92906	Phosphonate degradation	C-P lyase patway (Phosphonate degradation)	phnJ | EC:4.7.1.1	alpha-D-ribose 1-methylphosphonate 5-phosphate C-P-lyase	p. Pseudomonadota					p. Pseudomonadota
P5O	COHort+SS	p__Pseudomonadota;c__Alphaproteobacteria;o__Hyphomicrobiales;f__Rhizobiaceae;g__Pseudorhizobium;s__Pseudorhizobium flavum	EC:4.7.1.1	2.72374	Phosphonate degradation	C-P lyase patway (Phosphonate degradation)	phnJ | EC:4.7.1.1	alpha-D-ribose 1-methylphosphonate 5-phosphate C-P-lyase	p. Pseudomonadota	c. Alphaproteobacteria	o. Hyphomicrobiales	f. Rhizobiaceae	g. Pseudorhizobium	g. Pseudorhizobium
P5O	COHort+SS	p__Chloroflexota;c__Ktedonobacteria;o__Ktedonobacterales;f__Dictyobacteraceae;g__Dictyobacter;s__Dictyobacter aurantiacus	EC:2.3.3.18	1.81835	Phosphonate biosynthesis	Bialaphos pathway (Phosphonate biosynthesis)	pmmS | EC:2.3.3.18	2-phosphinomethylmalate synthase	p. Chloroflexota	c. Ktedonobacteria	o. Ktedonobacterales	f. Dictyobacteraceae	g. Dictyobacter	g. Dictyobacter
P5O	COHort+SS	p__Pseudomonadota;c__Alphaproteobacteria;o__Hyphomicrobiales;f__Rhizobiaceae;g__Rhizobium;s__Rhizobium bangladeshense	EC:4.7.1.1	1.79133	Phosphonate degradation	C-P lyase patway (Phosphonate degradation)	phnJ | EC:4.7.1.1	alpha-D-ribose 1-methylphosphonate 5-phosphate C-P-lyase	p. Pseudomonadota	c. Alphaproteobacteria	o. Hyphomicrobiales	f. Rhizobiaceae	g. Rhizobium	g. Rhizobium
P5O	COHort+SS	p__Pseudomonadota;c__Alphaproteobacteria;o__Hyphomicrobiales;f__Rhizobiaceae;g__Agrobacterium;s__Agrobacterium arsenijevicii	EC:4.7.1.1	1.77236	Phosphonate degradation	C-P lyase patway (Phosphonate degradation)	phnJ | EC:4.7.1.1	alpha-D-ribose 1-methylphosphonate 5-phosphate C-P-lyase	p. Pseudomonadota	c. Alphaproteobacteria	o. Hyphomicrobiales	f. Rhizobiaceae	g. Agrobacterium	g. Agrobacterium
P5O	COHort+SS	p__Pseudomonadota;c__Alphaproteobacteria;o__Hyphomicrobiales;f__Phyllobacteriaceae;g__Mesorhizobium;s__Mesorhizobium alhagi	EC:4.7.1.1	1.7694	Phosphonate degradation	C-P lyase patway (Phosphonate degradation)	phnJ | EC:4.7.1.1	alpha-D-ribose 1-methylphosphonate 5-phosphate C-P-lyase	p. Pseudomonadota	c. Alphaproteobacteria	o. Hyphomicrobiales	f. Phyllobacteriaceae	g. Mesorhizobium	g. Mesorhizobium
P5O	COHort+SS	p__Pseudomonadota;c__Alphaproteobacteria;o__Hyphomicrobiales;f__Rhizobiaceae;g__Rhizobium;s__Rhizobium sullae	EC:2.7.8.37	1.68347	Phosphonate degradation	C-P lyase patway (Phosphonate degradation)	phnGHIL | EC:2.7.8.37	alpha-D-ribose 1-methylphosphonate 5-triphosphate synthase	p. Pseudomonadota	c. Alphaproteobacteria	o. Hyphomicrobiales	f. Rhizobiaceae	g. Rhizobium	g. Rhizobium
P5O	COHort+SS	p__Actinomycetota;c__Actinomycetes;o__Micrococcales;f__Micrococcaceae;g__Arthrobacter;s__Arthrobacter subterraneus	EC:2.7.8.37	1.64612	Phosphonate degradation	C-P lyase patway (Phosphonate degradation)	phnGHIL | EC:2.7.8.37	alpha-D-ribose 1-methylphosphonate 5-triphosphate synthase	p. Actinomycetota	c. Actinomycetes	o. Micrococcales	f. Micrococcaceae	g. Arthrobacter	g. Arthrobacter
P5O	COHort+SS	p__Pseudomonadota;c__Alphaproteobacteria;o__Hyphomicrobiales;f__Rhizobiaceae;g__Pseudorhizobium;s__Pseudorhizobium banfieldiae	EC:2.7.8.37	1.5202	Phosphonate degradation	C-P lyase patway (Phosphonate degradation)	phnGHIL | EC:2.7.8.37	alpha-D-ribose 1-methylphosphonate 5-triphosphate synthase	p. Pseudomonadota	c. Alphaproteobacteria	o. Hyphomicrobiales	f. Rhizobiaceae	g. Pseudorhizobium	g. Pseudorhizobium
P5O	COHort+SS	p__Pseudomonadota;c__Alphaproteobacteria;o__Hyphomicrobiales;f__NA;g__NA;s__Hyphomicrobiales bacterium	EC:2.7.8.37	1.50808	Phosphonate degradation	C-P lyase patway (Phosphonate degradation)	phnGHIL | EC:2.7.8.37	alpha-D-ribose 1-methylphosphonate 5-triphosphate synthase	p. Pseudomonadota	c. Alphaproteobacteria	o. Hyphomicrobiales			o. Hyphomicrobiales
P5O	COHort+SS	p__Actinomycetota;c__Actinomycetes;o__Kitasatosporales;f__Streptomycetaceae;g__Streptomyces;s__Streptomyces sp. M1013	EC:2.3.1.183	1.50565	Phosphonate biosynthesis	Bialaphos pathway (Phosphonate biosynthesis)	PPT acetyltransferase | EC:2.3.1.183	phosphinothricin acetyltransferase	p. Actinomycetota	c. Actinomycetes	o. Kitasatosporales	f. Streptomycetaceae	g. Streptomyces	g. Streptomyces
P5O	COHort+SS	p__Actinomycetota;c__Actinomycetes;o__Kitasatosporales;f__Streptomycetaceae;g__Streptomyces;s__Streptomyces sp. SM1	EC:2.3.1.183	1.5053	Phosphonate biosynthesis	Bialaphos pathway (Phosphonate biosynthesis)	PPT acetyltransferase | EC:2.3.1.183	phosphinothricin acetyltransferase	p. Actinomycetota	c. Actinomycetes	o. Kitasatosporales	f. Streptomycetaceae	g. Streptomyces	g. Streptomyces
P5O	COHort+SS	p__Pseudomonadota;c__Alphaproteobacteria;o__Hyphomicrobiales;f__Rhizobiaceae;g__Mycoplana;s__Mycoplana dimorpha	EC:2.7.8.37	1.47988	Phosphonate degradation	C-P lyase patway (Phosphonate degradation)	phnGHIL | EC:2.7.8.37	alpha-D-ribose 1-methylphosphonate 5-triphosphate synthase	p. Pseudomonadota	c. Alphaproteobacteria	o. Hyphomicrobiales	f. Rhizobiaceae	g. Mycoplana	g. Mycoplana
P5O	COHort+SS	p__Pseudomonadota;c__Alphaproteobacteria;o__Hyphomicrobiales;f__Rhizobiaceae;g__Shinella;s__Shinella sp. WSJ-2	EC:2.7.8.37	1.46125	Phosphonate degradation	C-P lyase patway (Phosphonate degradation)	phnGHIL | EC:2.7.8.37	alpha-D-ribose 1-methylphosphonate 5-triphosphate synthase	p. Pseudomonadota	c. Alphaproteobacteria	o. Hyphomicrobiales	f. Rhizobiaceae	g. Shinella	g. Shinella
P5O	COHort+SS	p__Pseudomonadota;c__Alphaproteobacteria;o__Hyphomicrobiales;f__Rhizobiaceae;g__Pseudorhizobium;s__Pseudorhizobium flavum	EC:2.7.8.37	1.41986	Phosphonate degradation	C-P lyase patway (Phosphonate degradation)	phnGHIL | EC:2.7.8.37	alpha-D-ribose 1-methylphosphonate 5-triphosphate synthase	p. Pseudomonadota	c. Alphaproteobacteria	o. Hyphomicrobiales	f. Rhizobiaceae	g. Pseudorhizobium	g. Pseudorhizobium
P5O	COHort+SS	p__Pseudomonadota;c__Gammaproteobacteria;o__Pseudomonadales;f__Pseudomonadaceae;g__Pseudomonas;s__Pseudomonas syringae	EC:2.3.1.183	1.38082	Phosphonate biosynthesis	Bialaphos pathway (Phosphonate biosynthesis)	PPT acetyltransferase | EC:2.3.1.183	phosphinothricin acetyltransferase	p. Pseudomonadota	c. Gammaproteobacteria	o. Pseudomonadales	f. Pseudomonadaceae	g. Pseudomonas	g. Pseudomonas
P5O	COHort+SS	p__Arthropoda;c__Insecta;o__Diptera;f__Tephritidae;g__Rhagoletis;s__Rhagoletis zephyria	EC:2.7.7.14	1.35474	Phospholipids biosynthesis	Phospholipids biosynthesis	PCYT2 | EC:2.7.7.14	Ethanolamine-phosphate cytidylyltransferase	p. Arthropoda	c. Insecta	o. Diptera	f. Tephritidae	g. Rhagoletis	g. Rhagoletis
P5O	COHort+SS	p__Pseudomonadota;c__Alphaproteobacteria;o__Hyphomicrobiales;f__Rhizobiaceae;g__Rhizobium;s__Rhizobium miluonense	EC:2.6.1.37	1.32417	Phosphonate degradation	Phosphonate degradation	phnW | EC:2.6.1.37	2-aminoethylphosphonate-pyruvate transaminase	p. Pseudomonadota	c. Alphaproteobacteria	o. Hyphomicrobiales	f. Rhizobiaceae	g. Rhizobium	g. Rhizobium
P5O	COHort+SS	p__Pseudomonadota;c__Alphaproteobacteria;o__NA;f__NA;g__NA;s__NA	EC:2.6.1.37	1.32169	Phosphonate degradation	Phosphonate degradation	phnW | EC:2.6.1.37	2-aminoethylphosphonate-pyruvate transaminase	p. Pseudomonadota	c. Alphaproteobacteria				c. Alphaproteobacteria
P5O	COHort+SS	p__Pseudomonadota;c__Alphaproteobacteria;o__Hyphomicrobiales;f__Phyllobacteriaceae;g__Mesorhizobium;s__Mesorhizobium loti	EC:2.6.1.37	1.31504	Phosphonate degradation	Phosphonate degradation	phnW | EC:2.6.1.37	2-aminoethylphosphonate-pyruvate transaminase	p. Pseudomonadota	c. Alphaproteobacteria	o. Hyphomicrobiales	f. Phyllobacteriaceae	g. Mesorhizobium	g. Mesorhizobium
P5O	COHort+SS	p__Pseudomonadota;c__Alphaproteobacteria;o__Hyphomicrobiales;f__Phyllobacteriaceae;g__Aquibium;s__Aquibium oceanicum	EC:2.7.8.37	1.29098	Phosphonate degradation	C-P lyase patway (Phosphonate degradation)	phnGHIL | EC:2.7.8.37	alpha-D-ribose 1-methylphosphonate 5-triphosphate synthase	p. Pseudomonadota	c. Alphaproteobacteria	o. Hyphomicrobiales	f. Phyllobacteriaceae	g. Aquibium	g. Aquibium
P5O	COHort+SS	p__Chordata;c__Actinopteri;o__Cypriniformes;f__Cyprinidae;g__NA;s__NA	EC:5.4.2.9	1.2208	Phosphonate biosynthesis	Phosphonate biosynthesis	PepM | EC:5.4.2.9	fosfoenolpiruvato mutasa	p. Chordata	c. Actinopteri	o. Cypriniformes	f. Cyprinidae		f. Cyprinidae
P5O	COHort+SS	p__Actinomycetota;c__Actinomycetes;o__Streptosporangiales;f__Nocardiopsaceae;g__Nocardiopsis;s__Nocardiopsis chromatogenes	EC:1.13.11.73	1.19301	Phosphonate biosynthesis	Phosphonate biosynthesis	mpnS | EC:1.13.11.73	Methylphosphonate synthase	p. Actinomycetota	c. Actinomycetes	o. Streptosporangiales	f. Nocardiopsaceae	g. Nocardiopsis	g. Nocardiopsis
P5O	COHort+SS	p__Pseudomonadota;c__Gammaproteobacteria;o__NA;f__NA;g__NA;s__NA	EC:4.7.1.1	0.962054	Phosphonate degradation	C-P lyase patway (Phosphonate degradation)	phnJ | EC:4.7.1.1	alpha-D-ribose 1-methylphosphonate 5-phosphate C-P-lyase	p. Pseudomonadota	c. Gammaproteobacteria				c. Gammaproteobacteria
P5O	COHort+SS	p__Pseudomonadota;c__Alphaproteobacteria;o__NA;f__NA;g__NA;s__NA	EC:4.7.1.1	0.932243	Phosphonate degradation	C-P lyase patway (Phosphonate degradation)	phnJ | EC:4.7.1.1	alpha-D-ribose 1-methylphosphonate 5-phosphate C-P-lyase	p. Pseudomonadota	c. Alphaproteobacteria				c. Alphaproteobacteria
P5O	COHort+SS	p__Pseudomonadota;c__Gammaproteobacteria;o__Oceanospirillales;f__Halomonadaceae;g__Halomonas;s__Halomonas lutea	EC:4.7.1.1	0.914972	Phosphonate degradation	C-P lyase patway (Phosphonate degradation)	phnJ | EC:4.7.1.1	alpha-D-ribose 1-methylphosphonate 5-phosphate C-P-lyase	p. Pseudomonadota	c. Gammaproteobacteria	o. Oceanospirillales	f. Halomonadaceae	g. Halomonas	g. Halomonas
P5O	COHort+SS	p__Pseudomonadota;c__Alphaproteobacteria;o__Rhodobacterales;f__Roseobacteraceae;g__Roseovarius;s__Roseovarius indicus	EC:4.7.1.1	0.91185	Phosphonate degradation	C-P lyase patway (Phosphonate degradation)	phnJ | EC:4.7.1.1	alpha-D-ribose 1-methylphosphonate 5-phosphate C-P-lyase	p. Pseudomonadota	c. Alphaproteobacteria	o. Rhodobacterales	f. Roseobacteraceae	g. Roseovarius	g. Roseovarius
P5O	COHort+SS	p__Pseudomonadota;c__Alphaproteobacteria;o__Hyphomicrobiales;f__Rhizobiaceae;g__Agrobacterium;s__NA	EC:4.7.1.1	0.910911	Phosphonate degradation	C-P lyase patway (Phosphonate degradation)	phnJ | EC:4.7.1.1	alpha-D-ribose 1-methylphosphonate 5-phosphate C-P-lyase	p. Pseudomonadota	c. Alphaproteobacteria	o. Hyphomicrobiales	f. Rhizobiaceae	g. Agrobacterium	g. Agrobacterium
P5O	COHort+SS	p__Pseudomonadota;c__Alphaproteobacteria;o__Hyphomicrobiales;f__Devosiaceae;g__Devosia;s__Devosia sp. Root436	EC:4.7.1.1	0.910656	Phosphonate degradation	C-P lyase patway (Phosphonate degradation)	phnJ | EC:4.7.1.1	alpha-D-ribose 1-methylphosphonate 5-phosphate C-P-lyase	p. Pseudomonadota	c. Alphaproteobacteria	o. Hyphomicrobiales	f. Devosiaceae	g. Devosia	g. Devosia
P5O	COHort+SS	p__Pseudomonadota;c__Gammaproteobacteria;o__Oceanospirillales;f__Halomonadaceae;g__Halomonas;s__Halomonas jeotgali	EC:4.7.1.1	0.910149	Phosphonate degradation	C-P lyase patway (Phosphonate degradation)	phnJ | EC:4.7.1.1	alpha-D-ribose 1-methylphosphonate 5-phosphate C-P-lyase	p. Pseudomonadota	c. Gammaproteobacteria	o. Oceanospirillales	f. Halomonadaceae	g. Halomonas	g. Halomonas
P5O	COHort+SS	p__Pseudomonadota;c__Alphaproteobacteria;o__Hyphomicrobiales;f__Devosiaceae;g__Devosia;s__Devosia sp. 17-2-E-8	EC:4.7.1.1	0.903348	Phosphonate degradation	C-P lyase patway (Phosphonate degradation)	phnJ | EC:4.7.1.1	alpha-D-ribose 1-methylphosphonate 5-phosphate C-P-lyase	p. Pseudomonadota	c. Alphaproteobacteria	o. Hyphomicrobiales	f. Devosiaceae	g. Devosia	g. Devosia
P5O	COHort+SS	p__Pseudomonadota;c__Alphaproteobacteria;o__Hyphomicrobiales;f__Rhizobiaceae;g__NA;s__NA	EC:4.7.1.1	0.897264	Phosphonate degradation	C-P lyase patway (Phosphonate degradation)	phnJ | EC:4.7.1.1	alpha-D-ribose 1-methylphosphonate 5-phosphate C-P-lyase	p. Pseudomonadota	c. Alphaproteobacteria	o. Hyphomicrobiales	f. Rhizobiaceae		f. Rhizobiaceae
P5O	COHort+SS	p__Pseudomonadota;c__Alphaproteobacteria;o__Hyphomicrobiales;f__Phyllobacteriaceae;g__NA;s__NA	EC:4.7.1.1	0.89514	Phosphonate degradation	C-P lyase patway (Phosphonate degradation)	phnJ | EC:4.7.1.1	alpha-D-ribose 1-methylphosphonate 5-phosphate C-P-lyase	p. Pseudomonadota	c. Alphaproteobacteria	o. Hyphomicrobiales	f. Phyllobacteriaceae		f. Phyllobacteriaceae
P5O	COHort+SS	p__Pseudomonadota;c__Alphaproteobacteria;o__Hyphomicrobiales;f__Rhizobiaceae;g__Rhizobium;s__Rhizobium sp. PP-F2F-G20b	EC:4.7.1.1	0.894805	Phosphonate degradation	C-P lyase patway (Phosphonate degradation)	phnJ | EC:4.7.1.1	alpha-D-ribose 1-methylphosphonate 5-phosphate C-P-lyase	p. Pseudomonadota	c. Alphaproteobacteria	o. Hyphomicrobiales	f. Rhizobiaceae	g. Rhizobium	g. Rhizobium
P5O	COHort+SS	p__Pseudomonadota;c__Alphaproteobacteria;o__Hyphomicrobiales;f__NA;g__NA;s__Hyphomicrobiales bacterium	EC:4.7.1.1	0.893491	Phosphonate degradation	C-P lyase patway (Phosphonate degradation)	phnJ | EC:4.7.1.1	alpha-D-ribose 1-methylphosphonate 5-phosphate C-P-lyase	p. Pseudomonadota	c. Alphaproteobacteria	o. Hyphomicrobiales			o. Hyphomicrobiales
P5O	COHort+SS	p__Pseudomonadota;c__Alphaproteobacteria;o__Hyphomicrobiales;f__Devosiaceae;g__Devosia;s__Devosia naphthalenivorans	EC:4.7.1.1	0.893336	Phosphonate degradation	C-P lyase patway (Phosphonate degradation)	phnJ | EC:4.7.1.1	alpha-D-ribose 1-methylphosphonate 5-phosphate C-P-lyase	p. Pseudomonadota	c. Alphaproteobacteria	o. Hyphomicrobiales	f. Devosiaceae	g. Devosia	g. Devosia
P5O	COHort+SS	p__Pseudomonadota;c__Alphaproteobacteria;o__Hyphomicrobiales;f__Brucellaceae;g__Brucella;s__Brucella intermedia	EC:4.7.1.1	0.893336	Phosphonate degradation	C-P lyase patway (Phosphonate degradation)	phnJ | EC:4.7.1.1	alpha-D-ribose 1-methylphosphonate 5-phosphate C-P-lyase	p. Pseudomonadota	c. Alphaproteobacteria	o. Hyphomicrobiales	f. Brucellaceae	g. Brucella	g. Brucella
P5O	COHort+SS	p__Pseudomonadota;c__Alphaproteobacteria;o__Hyphomicrobiales;f__Rhizobiaceae;g__Rhizobium;s__Rhizobium wuzhouense	EC:4.7.1.1	0.890533	Phosphonate degradation	C-P lyase patway (Phosphonate degradation)	phnJ | EC:4.7.1.1	alpha-D-ribose 1-methylphosphonate 5-phosphate C-P-lyase	p. Pseudomonadota	c. Alphaproteobacteria	o. Hyphomicrobiales	f. Rhizobiaceae	g. Rhizobium	g. Rhizobium
P5O	COHort+SS	p__Pseudomonadota;c__Alphaproteobacteria;o__Hyphomicrobiales;f__Nitrobacteraceae;g__Bradyrhizobium;s__Bradyrhizobium sp. Rc3b	EC:4.7.1.1	0.890094	Phosphonate degradation	C-P lyase patway (Phosphonate degradation)	phnJ | EC:4.7.1.1	alpha-D-ribose 1-methylphosphonate 5-phosphate C-P-lyase	p. Pseudomonadota	c. Alphaproteobacteria	o. Hyphomicrobiales	f. Nitrobacteraceae	g. Bradyrhizobium	g. Bradyrhizobium
P5O	COHort+SS	p__Pseudomonadota;c__Alphaproteobacteria;o__Hyphomicrobiales;f__Xanthobacteraceae;g__Aquabacter;s__Aquabacter cavernae	EC:4.7.1.1	0.8845	Phosphonate degradation	C-P lyase patway (Phosphonate degradation)	phnJ | EC:4.7.1.1	alpha-D-ribose 1-methylphosphonate 5-phosphate C-P-lyase	p. Pseudomonadota	c. Alphaproteobacteria	o. Hyphomicrobiales	f. Xanthobacteraceae	g. Aquabacter	g. Aquabacter
P5O	COHort+SS	p__Pseudomonadota;c__Alphaproteobacteria;o__Hyphomicrobiales;f__Nitrobacteraceae;g__NA;s__NA	EC:4.7.1.1	0.883607	Phosphonate degradation	C-P lyase patway (Phosphonate degradation)	phnJ | EC:4.7.1.1	alpha-D-ribose 1-methylphosphonate 5-phosphate C-P-lyase	p. Pseudomonadota	c. Alphaproteobacteria	o. Hyphomicrobiales	f. Nitrobacteraceae		f. Nitrobacteraceae
P5O	COHort+SS	p__Pseudomonadota;c__Alphaproteobacteria;o__Hyphomicrobiales;f__Phyllobacteriaceae;g__Hoeflea;s__Hoeflea marina	EC:4.7.1.1	0.883303	Phosphonate degradation	C-P lyase patway (Phosphonate degradation)	phnJ | EC:4.7.1.1	alpha-D-ribose 1-methylphosphonate 5-phosphate C-P-lyase	p. Pseudomonadota	c. Alphaproteobacteria	o. Hyphomicrobiales	f. Phyllobacteriaceae	g. Hoeflea	g. Hoeflea
P5O	COHort+SS	p__Pseudomonadota;c__Alphaproteobacteria;o__Hyphomicrobiales;f__Phyllobacteriaceae;g__Mesorhizobium;s__Mesorhizobium sp. URHC0008	EC:4.7.1.1	0.883184	Phosphonate degradation	C-P lyase patway (Phosphonate degradation)	phnJ | EC:4.7.1.1	alpha-D-ribose 1-methylphosphonate 5-phosphate C-P-lyase	p. Pseudomonadota	c. Alphaproteobacteria	o. Hyphomicrobiales	f. Phyllobacteriaceae	g. Mesorhizobium	g. Mesorhizobium
P5O	COHort+SS	p__Actinomycetota;c__Actinomycetes;o__Streptosporangiales;f__Nocardiopsaceae;g__Nocardiopsis;s__Nocardiopsis chromatogenes	EC:5.4.2.9	0.882348	Phosphonate biosynthesis	Phosphonate biosynthesis	PepM | EC:5.4.2.9	fosfoenolpiruvato mutasa	p. Actinomycetota	c. Actinomycetes	o. Streptosporangiales	f. Nocardiopsaceae	g. Nocardiopsis	g. Nocardiopsis
P5O	COHort+SS	p__Pseudomonadota;c__Alphaproteobacteria;o__Hyphomicrobiales;f__Rhizobiaceae;g__Rhizobium;s__Rhizobium leguminosarum	EC:4.7.1.1	0.869191	Phosphonate degradation	C-P lyase patway (Phosphonate degradation)	phnJ | EC:4.7.1.1	alpha-D-ribose 1-methylphosphonate 5-phosphate C-P-lyase	p. Pseudomonadota	c. Alphaproteobacteria	o. Hyphomicrobiales	f. Rhizobiaceae	g. Rhizobium	g. Rhizobium
P5O	COHort+SS	p__Pseudomonadota;c__Alphaproteobacteria;o__Hyphomicrobiales;f__Rhizobiaceae;g__Rhizobium;s__Rhizobium sp. RU33A	EC:2.7.8.37	0.742719	Phosphonate degradation	C-P lyase patway (Phosphonate degradation)	phnGHIL | EC:2.7.8.37	alpha-D-ribose 1-methylphosphonate 5-triphosphate synthase	p. Pseudomonadota	c. Alphaproteobacteria	o. Hyphomicrobiales	f. Rhizobiaceae	g. Rhizobium	g. Rhizobium
P5O	COHort+SS	p__Pseudomonadota;c__Alphaproteobacteria;o__Hyphomicrobiales;f__Rhizobiaceae;g__Sinorhizobium;s__Sinorhizobium fredii	EC:2.7.8.37	0.735605	Phosphonate degradation	C-P lyase patway (Phosphonate degradation)	phnGHIL | EC:2.7.8.37	alpha-D-ribose 1-methylphosphonate 5-triphosphate synthase	p. Pseudomonadota	c. Alphaproteobacteria	o. Hyphomicrobiales	f. Rhizobiaceae	g. Sinorhizobium	g. Sinorhizobium
P5O	COHort+SS	p__Pseudomonadota;c__Gammaproteobacteria;o__Enterobacterales;f__Enterobacteriaceae;g__NA;s__NA	EC:2.7.8.37	0.728139	Phosphonate degradation	C-P lyase patway (Phosphonate degradation)	phnGHIL | EC:2.7.8.37	alpha-D-ribose 1-methylphosphonate 5-triphosphate synthase	p. Pseudomonadota	c. Gammaproteobacteria	o. Enterobacterales	f. Enterobacteriaceae		f. Enterobacteriaceae
P5O	COHort+SS	p__Pseudomonadota;c__Alphaproteobacteria;o__Rhodospirillales;f__Rhodospirillaceae;g__NA;s__Rhodospirillaceae bacterium SYSU D60014	EC:2.6.1.37	0.715922	Phosphonate degradation	Phosphonate degradation	phnW | EC:2.6.1.37	2-aminoethylphosphonate-pyruvate transaminase	p. Pseudomonadota	c. Alphaproteobacteria	o. Rhodospirillales	f. Rhodospirillaceae		f. Rhodospirillaceae
P5O	COHort+SS	p__Pseudomonadota;c__Gammaproteobacteria;o__Pseudomonadales;f__Pseudomonadaceae;g__Pseudomonas;s__Pseudomonas oryzae	EC:2.6.1.37	0.713858	Phosphonate degradation	Phosphonate degradation	phnW | EC:2.6.1.37	2-aminoethylphosphonate-pyruvate transaminase	p. Pseudomonadota	c. Gammaproteobacteria	o. Pseudomonadales	f. Pseudomonadaceae	g. Pseudomonas	g. Pseudomonas
P5O	COHort+SS	p__Pseudomonadota;c__Alphaproteobacteria;o__Hyphomicrobiales;f__NA;g__NA;s__NA	EC:2.7.8.37	0.709311	Phosphonate degradation	C-P lyase patway (Phosphonate degradation)	phnGHIL | EC:2.7.8.37	alpha-D-ribose 1-methylphosphonate 5-triphosphate synthase	p. Pseudomonadota	c. Alphaproteobacteria	o. Hyphomicrobiales			o. Hyphomicrobiales
P5O	COHort+SS	p__Pseudomonadota;c__Alphaproteobacteria;o__Rhodobacterales;f__Paracoccaceae;g__Roseibaca;s__Roseibaca calidilacus	EC:2.6.1.37	0.669246	Phosphonate degradation	Phosphonate degradation	phnW | EC:2.6.1.37	2-aminoethylphosphonate-pyruvate transaminase	p. Pseudomonadota	c. Alphaproteobacteria	o. Rhodobacterales	f. Paracoccaceae	g. Roseibaca	g. Roseibaca
P5O	COHort+SS	p__Pseudomonadota;c__Alphaproteobacteria;o__Hyphomicrobiales;f__NA;g__NA;s__NA	EC:2.6.1.37	0.662254	Phosphonate degradation	Phosphonate degradation	phnW | EC:2.6.1.37	2-aminoethylphosphonate-pyruvate transaminase	p. Pseudomonadota	c. Alphaproteobacteria	o. Hyphomicrobiales			o. Hyphomicrobiales
P5O	COHort+SS	p__Actinomycetota;c__Actinomycetes;o__Kitasatosporales;f__Streptomycetaceae;g__Streptomyces;s__Streptomyces sp. CB02959	EC:3.11.1.2	0.646578	Phosphonate degradation	Phosphonate degradation	phnA | EC:3.11.1.2	phosphonoacetate hydrolase	p. Actinomycetota	c. Actinomycetes	o. Kitasatosporales	f. Streptomycetaceae	g. Streptomyces	g. Streptomyces
P5O	COHort+SS	p__Pseudomonadota;c__Betaproteobacteria;o__Burkholderiales;f__Burkholderiaceae;g__Caballeronia;s__NA	EC:5.4.2.9	0.638234	Phosphonate biosynthesis	Phosphonate biosynthesis	PepM | EC:5.4.2.9	fosfoenolpiruvato mutasa	p. Pseudomonadota	c. Betaproteobacteria	o. Burkholderiales	f. Burkholderiaceae	g. Caballeronia	g. Caballeronia
P5O	COHort+SS	p__NA;c__NA;o__NA;f__NA;g__NA;s__NA	EC:2.3.3.18	0.599518	Phosphonate biosynthesis	Bialaphos pathway (Phosphonate biosynthesis)	pmmS | EC:2.3.3.18	2-phosphinomethylmalate synthase
P5O	COHort+SS	p__Actinomycetota;c__Actinomycetes;o__Kitasatosporales;f__Streptomycetaceae;g__Streptomyces;s__Streptomyces viridochromogenes	EC:2.3.3.18	0.596721	Phosphonate biosynthesis	Bialaphos pathway (Phosphonate biosynthesis)	pmmS | EC:2.3.3.18	2-phosphinomethylmalate synthase	p. Actinomycetota	c. Actinomycetes	o. Kitasatosporales	f. Streptomycetaceae	g. Streptomyces	g. Streptomyces
P5O	COHort+SS	p__Actinomycetota;c__Actinomycetes;o__Bifidobacteriales;f__Bifidobacteriaceae;g__Bifidobacterium;s__NA	EC:2.3.3.18	0.596721	Phosphonate biosynthesis	Bialaphos pathway (Phosphonate biosynthesis)	pmmS | EC:2.3.3.18	2-phosphinomethylmalate synthase	p. Actinomycetota	c. Actinomycetes	o. Bifidobacteriales	f. Bifidobacteriaceae	g. Bifidobacterium	g. Bifidobacterium
P5O	COHort+SS	p__Actinomycetota;c__Actinomycetes;o__Micrococcales;f__Microbacteriaceae;g__Microbacterium;s__Microbacterium sp. cf046	EC:2.3.3.18	0.596721	Phosphonate biosynthesis	Bialaphos pathway (Phosphonate biosynthesis)	pmmS | EC:2.3.3.18	2-phosphinomethylmalate synthase	p. Actinomycetota	c. Actinomycetes	o. Micrococcales	f. Microbacteriaceae	g. Microbacterium	g. Microbacterium
P5O	COHort+SS	p__Pseudomonadota;c__Alphaproteobacteria;o__Sphingomonadales;f__Erythrobacteraceae;g__Erythrobacter;s__Erythrobacter sp. QSSC1-22B	EC:2.3.3.18	0.596721	Phosphonate biosynthesis	Bialaphos pathway (Phosphonate biosynthesis)	pmmS | EC:2.3.3.18	2-phosphinomethylmalate synthase	p. Pseudomonadota	c. Alphaproteobacteria	o. Sphingomonadales	f. Erythrobacteraceae	g. Erythrobacter	g. Erythrobacter
P5O	COHort+SS	p__Actinomycetota;c__Actinomycetes;o__Kitasatosporales;f__Streptomycetaceae;g__Kitasatospora;s__Kitasatospora phosalacinea	EC:2.3.3.18	0.595448	Phosphonate biosynthesis	Bialaphos pathway (Phosphonate biosynthesis)	pmmS | EC:2.3.3.18	2-phosphinomethylmalate synthase	p. Actinomycetota	c. Actinomycetes	o. Kitasatosporales	f. Streptomycetaceae	g. Kitasatospora	g. Kitasatospora
P5O	COHort+SS	p__Pseudomonadota;c__Gammaproteobacteria;o__Pseudomonadales;f__Pseudomonadaceae;g__Pseudomonas;s__NA	EC:2.3.3.18	0.595448	Phosphonate biosynthesis	Bialaphos pathway (Phosphonate biosynthesis)	pmmS | EC:2.3.3.18	2-phosphinomethylmalate synthase	p. Pseudomonadota	c. Gammaproteobacteria	o. Pseudomonadales	f. Pseudomonadaceae	g. Pseudomonas	g. Pseudomonas
P7O	COVG	p__Pseudomonadota;c__Alphaproteobacteria;o__Hyphomicrobiales;f__Phyllobacteriaceae;g__Mesorhizobium;s__NA	EC:4.7.1.1	2.74417	Phosphonate degradation	C-P lyase patway (Phosphonate degradation)	phnJ | EC:4.7.1.1	alpha-D-ribose 1-methylphosphonate 5-phosphate C-P-lyase	p. Pseudomonadota	c. Alphaproteobacteria	o. Hyphomicrobiales	f. Phyllobacteriaceae	g. Mesorhizobium	g. Mesorhizobium
P7O	COVG	p__Pseudomonadota;c__Alphaproteobacteria;o__Hyphomicrobiales;f__Rhizobiaceae;g__Sinorhizobium;s__Sinorhizobium americanum	EC:4.7.1.1	2.67112	Phosphonate degradation	C-P lyase patway (Phosphonate degradation)	phnJ | EC:4.7.1.1	alpha-D-ribose 1-methylphosphonate 5-phosphate C-P-lyase	p. Pseudomonadota	c. Alphaproteobacteria	o. Hyphomicrobiales	f. Rhizobiaceae	g. Sinorhizobium	g. Sinorhizobium
P7O	COVG	p__Pseudomonadota;c__Alphaproteobacteria;o__Hyphomicrobiales;f__NA;g__NA;s__NA	EC:4.7.1.1	2.65043	Phosphonate degradation	C-P lyase patway (Phosphonate degradation)	phnJ | EC:4.7.1.1	alpha-D-ribose 1-methylphosphonate 5-phosphate C-P-lyase	p. Pseudomonadota	c. Alphaproteobacteria	o. Hyphomicrobiales			o. Hyphomicrobiales
P7O	COVG	p__Pseudomonadota;c__Alphaproteobacteria;o__Hyphomicrobiales;f__NA;g__NA;s__Hyphomicrobiales bacterium	EC:4.7.1.1	2.64933	Phosphonate degradation	C-P lyase patway (Phosphonate degradation)	phnJ | EC:4.7.1.1	alpha-D-ribose 1-methylphosphonate 5-phosphate C-P-lyase	p. Pseudomonadota	c. Alphaproteobacteria	o. Hyphomicrobiales			o. Hyphomicrobiales
P7O	COVG	p__Pseudomonadota;c__Betaproteobacteria;o__Burkholderiales;f__Alcaligenaceae;g__Alcaligenes;s__Alcaligenes phenolicus	EC:3.11.1.3	2.64021	Phosphonate degradation	Phosphonate degradation	pphA | EC:3.11.1.3	Phosphonopyruvate hydrolase	p. Pseudomonadota	c. Betaproteobacteria	o. Burkholderiales	f. Alcaligenaceae	g. Alcaligenes	g. Alcaligenes
P7O	COVG	p__Pseudomonadota;c__Alphaproteobacteria;o__Hyphomicrobiales;f__Rhizobiaceae;g__Sinorhizobium;s__Sinorhizobium alkalisoli	EC:4.7.1.1	2.5536	Phosphonate degradation	C-P lyase patway (Phosphonate degradation)	phnJ | EC:4.7.1.1	alpha-D-ribose 1-methylphosphonate 5-phosphate C-P-lyase	p. Pseudomonadota	c. Alphaproteobacteria	o. Hyphomicrobiales	f. Rhizobiaceae	g. Sinorhizobium	g. Sinorhizobium
P7O	COVG	p__Pseudomonadota;c__Alphaproteobacteria;o__Hyphomicrobiales;f__Phyllobacteriaceae;g__Mesorhizobium;s__Mesorhizobium alhagi	EC:2.7.8.37	2.11508	Phosphonate degradation	C-P lyase patway (Phosphonate degradation)	phnGHIL | EC:2.7.8.37	alpha-D-ribose 1-methylphosphonate 5-triphosphate synthase	p. Pseudomonadota	c. Alphaproteobacteria	o. Hyphomicrobiales	f. Phyllobacteriaceae	g. Mesorhizobium	g. Mesorhizobium
P7O	COVG	p__Actinomycetota;c__Actinomycetes;o__Glycomycetales;f__Glycomycetaceae;g__Glycomyces;s__Glycomyces arizonensis	EC:2.3.1.183	2.07275	Phosphonate biosynthesis	Bialaphos pathway (Phosphonate biosynthesis)	PPT acetyltransferase | EC:2.3.1.183	phosphinothricin acetyltransferase	p. Actinomycetota	c. Actinomycetes	o. Glycomycetales	f. Glycomycetaceae	g. Glycomyces	g. Glycomyces
P7O	COVG	p__Pseudomonadota;c__Alphaproteobacteria;o__Hyphomicrobiales;f__Rhizobiaceae;g__Sinorhizobium;s__Sinorhizobium sp. NFACC03	EC:2.6.1.37	1.97106	Phosphonate degradation	Phosphonate degradation	phnW | EC:2.6.1.37	2-aminoethylphosphonate-pyruvate transaminase	p. Pseudomonadota	c. Alphaproteobacteria	o. Hyphomicrobiales	f. Rhizobiaceae	g. Sinorhizobium	g. Sinorhizobium
P7O	COVG	p__Pseudomonadota;c__Alphaproteobacteria;o__Hyphomicrobiales;f__Nitrobacteraceae;g__Bradyrhizobium;s__Bradyrhizobium sp. LVM 105	EC:4.7.1.1	1.3462	Phosphonate degradation	C-P lyase patway (Phosphonate degradation)	phnJ | EC:4.7.1.1	alpha-D-ribose 1-methylphosphonate 5-phosphate C-P-lyase	p. Pseudomonadota	c. Alphaproteobacteria	o. Hyphomicrobiales	f. Nitrobacteraceae	g. Bradyrhizobium	g. Bradyrhizobium
P7O	COVG	p__Pseudomonadota;c__Gammaproteobacteria;o__Enterobacterales;f__Enterobacteriaceae;g__Klebsiella;s__Klebsiella pneumoniae	EC:4.7.1.1	1.32331	Phosphonate degradation	C-P lyase patway (Phosphonate degradation)	phnJ | EC:4.7.1.1	alpha-D-ribose 1-methylphosphonate 5-phosphate C-P-lyase	p. Pseudomonadota	c. Gammaproteobacteria	o. Enterobacterales	f. Enterobacteriaceae	g. Klebsiella	g. Klebsiella
P7O	COVG	p__Pseudomonadota;c__Alphaproteobacteria;o__Hyphomicrobiales;f__Boseaceae;g__Bosea;s__NA	EC:4.7.1.1	1.31035	Phosphonate degradation	C-P lyase patway (Phosphonate degradation)	phnJ | EC:4.7.1.1	alpha-D-ribose 1-methylphosphonate 5-phosphate C-P-lyase	p. Pseudomonadota	c. Alphaproteobacteria	o. Hyphomicrobiales	f. Boseaceae	g. Bosea	g. Bosea
P7O	COVG	p__Pseudomonadota;c__Alphaproteobacteria;o__Hyphomicrobiales;f__Devosiaceae;g__Devosia;s__NA	EC:4.7.1.1	1.277	Phosphonate degradation	C-P lyase patway (Phosphonate degradation)	phnJ | EC:4.7.1.1	alpha-D-ribose 1-methylphosphonate 5-phosphate C-P-lyase	p. Pseudomonadota	c. Alphaproteobacteria	o. Hyphomicrobiales	f. Devosiaceae	g. Devosia	g. Devosia
P7O	COVG	p__Pseudomonadota;c__Alphaproteobacteria;o__Hyphomicrobiales;f__Afifellaceae;g__Afifella;s__Afifella marina	EC:4.7.1.1	1.27107	Phosphonate degradation	C-P lyase patway (Phosphonate degradation)	phnJ | EC:4.7.1.1	alpha-D-ribose 1-methylphosphonate 5-phosphate C-P-lyase	p. Pseudomonadota	c. Alphaproteobacteria	o. Hyphomicrobiales	f. Afifellaceae	g. Afifella	g. Afifella
P7O	COVG	p__Pseudomonadota;c__Alphaproteobacteria;o__Hyphomicrobiales;f__Phyllobacteriaceae;g__NA;s__NA	EC:2.7.8.37	1.13281	Phosphonate degradation	C-P lyase patway (Phosphonate degradation)	phnGHIL | EC:2.7.8.37	alpha-D-ribose 1-methylphosphonate 5-triphosphate synthase	p. Pseudomonadota	c. Alphaproteobacteria	o. Hyphomicrobiales	f. Phyllobacteriaceae		f. Phyllobacteriaceae
P7O	COVG	p__Pseudomonadota;c__Alphaproteobacteria;o__Hyphomicrobiales;f__Devosiaceae;g__Devosia;s__Devosia sp. Root635	EC:2.7.8.37	1.07438	Phosphonate degradation	C-P lyase patway (Phosphonate degradation)	phnGHIL | EC:2.7.8.37	alpha-D-ribose 1-methylphosphonate 5-triphosphate synthase	p. Pseudomonadota	c. Alphaproteobacteria	o. Hyphomicrobiales	f. Devosiaceae	g. Devosia	g. Devosia
P7O	COVG	p__Bacillota;c__Negativicutes;o__Veillonellales;f__Veillonellaceae;g__Megasphaera;s__Megasphaera cerevisiae	EC:2.6.1.37	1.064	Phosphonate degradation	Phosphonate degradation	phnW | EC:2.6.1.37	2-aminoethylphosphonate-pyruvate transaminase	p. Bacillota	c. Negativicutes	o. Veillonellales	f. Veillonellaceae	g. Megasphaera	g. Megasphaera
P7O	COVG	p__Pseudomonadota;c__Alphaproteobacteria;o__Hyphomicrobiales;f__NA;g__NA;s__NA	EC:2.7.8.37	1.03862	Phosphonate degradation	C-P lyase patway (Phosphonate degradation)	phnGHIL | EC:2.7.8.37	alpha-D-ribose 1-methylphosphonate 5-triphosphate synthase	p. Pseudomonadota	c. Alphaproteobacteria	o. Hyphomicrobiales			o. Hyphomicrobiales
P7O	COVG	p__Pseudomonadota;c__Alphaproteobacteria;o__Rhodospirillales;f__Rhodospirillaceae;g__Inquilinus;s__Inquilinus limosus	EC:2.6.1.37	1.014	Phosphonate degradation	Phosphonate degradation	phnW | EC:2.6.1.37	2-aminoethylphosphonate-pyruvate transaminase	p. Pseudomonadota	c. Alphaproteobacteria	o. Rhodospirillales	f. Rhodospirillaceae	g. Inquilinus	g. Inquilinus
P7O	COVG	p__Pseudomonadota;c__Alphaproteobacteria;o__Hyphomicrobiales;f__Rhizobiaceae;g__Metarhizobium;s__Metarhizobium album	EC:2.6.1.37	0.981289	Phosphonate degradation	Phosphonate degradation	phnW | EC:2.6.1.37	2-aminoethylphosphonate-pyruvate transaminase	p. Pseudomonadota	c. Alphaproteobacteria	o. Hyphomicrobiales	f. Rhizobiaceae	g. Metarhizobium	g. Metarhizobium
P7O	COVG	p__Pseudomonadota;c__Alphaproteobacteria;o__Hyphomicrobiales;f__Phyllobacteriaceae;g__Mesorhizobium;s__Mesorhizobium ephedrae	EC:3.11.1.2	0.976726	Phosphonate degradation	Phosphonate degradation	phnA | EC:3.11.1.2	phosphonoacetate hydrolase	p. Pseudomonadota	c. Alphaproteobacteria	o. Hyphomicrobiales	f. Phyllobacteriaceae	g. Mesorhizobium	g. Mesorhizobium
P7O	COVG	p__Deinococcota;c__Deinococci;o__Deinococcales;f__Deinococcaceae;g__Deinococcus;s__Deinococcus pimensis	EC:2.3.3.18	0.875755	Phosphonate biosynthesis	Bialaphos pathway (Phosphonate biosynthesis)	pmmS | EC:2.3.3.18	2-phosphinomethylmalate synthase	p. Deinococcota	c. Deinococci	o. Deinococcales	f. Deinococcaceae	g. Deinococcus	g. Deinococcus
P7O	COVG	p__Actinomycetota;c__Actinomycetes;o__Streptosporangiales;f__Nocardiopsaceae;g__Nocardiopsis;s__Nocardiopsis kunsanensis	EC:2.3.3.18	0.875755	Phosphonate biosynthesis	Bialaphos pathway (Phosphonate biosynthesis)	pmmS | EC:2.3.3.18	2-phosphinomethylmalate synthase	p. Actinomycetota	c. Actinomycetes	o. Streptosporangiales	f. Nocardiopsaceae	g. Nocardiopsis	g. Nocardiopsis
P8O	SS	p__Pseudomonadota;c__Betaproteobacteria;o__Burkholderiales;f__Alcaligenaceae;g__Achromobacter;s__NA	EC:3.11.1.3	6.23859	Phosphonate degradation	Phosphonate degradation	pphA | EC:3.11.1.3	Phosphonopyruvate hydrolase	p. Pseudomonadota	c. Betaproteobacteria	o. Burkholderiales	f. Alcaligenaceae	g. Achromobacter	g. Achromobacter
P8O	SS	p__Pseudomonadota;c__Betaproteobacteria;o__Burkholderiales;f__Comamonadaceae;g__Acidovorax;s__Acidovorax sp. Root219	EC:4.7.1.1	6.13561	Phosphonate degradation	C-P lyase patway (Phosphonate degradation)	phnJ | EC:4.7.1.1	alpha-D-ribose 1-methylphosphonate 5-phosphate C-P-lyase	p. Pseudomonadota	c. Betaproteobacteria	o. Burkholderiales	f. Comamonadaceae	g. Acidovorax	g. Acidovorax
P8O	SS	p__Pseudomonadota;c__Gammaproteobacteria;o__Enterobacterales;f__Erwiniaceae;g__Pantoea;s__Pantoea stewartii	EC:4.7.1.1	3.13114	Phosphonate degradation	C-P lyase patway (Phosphonate degradation)	phnJ | EC:4.7.1.1	alpha-D-ribose 1-methylphosphonate 5-phosphate C-P-lyase	p. Pseudomonadota	c. Gammaproteobacteria	o. Enterobacterales	f. Erwiniaceae	g. Pantoea	g. Pantoea
P8O	SS	p__Pseudomonadota;c__Gammaproteobacteria;o__Pseudomonadales;f__Pseudomonadaceae;g__Pseudomonas;s__Pseudomonas guariconensis	EC:2.6.1.37	2.736	Phosphonate degradation	Phosphonate degradation	phnW | EC:2.6.1.37	2-aminoethylphosphonate-pyruvate transaminase	p. Pseudomonadota	c. Gammaproteobacteria	o. Pseudomonadales	f. Pseudomonadaceae	g. Pseudomonas	g. Pseudomonas
P8O	SS	p__Pseudomonadota;c__Gammaproteobacteria;o__Pseudomonadales;f__Pseudomonadaceae;g__Pseudomonas;s__NA	EC:2.6.1.37	2.55424	Phosphonate degradation	Phosphonate degradation	phnW | EC:2.6.1.37	2-aminoethylphosphonate-pyruvate transaminase	p. Pseudomonadota	c. Gammaproteobacteria	o. Pseudomonadales	f. Pseudomonadaceae	g. Pseudomonas	g. Pseudomonas
P9O	COHort	p__Pseudomonadota;c__Alphaproteobacteria;o__Hyphomicrobiales;f__NA;g__NA;s__Hyphomicrobiales bacterium	EC:4.7.1.1	2.40538	Phosphonate degradation	C-P lyase patway (Phosphonate degradation)	phnJ | EC:4.7.1.1	alpha-D-ribose 1-methylphosphonate 5-phosphate C-P-lyase	p. Pseudomonadota	c. Alphaproteobacteria	o. Hyphomicrobiales			o. Hyphomicrobiales
P9O	COHort	p__Pseudomonadota;c__Alphaproteobacteria;o__Hyphomicrobiales;f__Rhizobiaceae;g__Rhizobium;s__Rhizobium bangladeshense	EC:4.7.1.1	1.95961	Phosphonate degradation	C-P lyase patway (Phosphonate degradation)	phnJ | EC:4.7.1.1	alpha-D-ribose 1-methylphosphonate 5-phosphate C-P-lyase	p. Pseudomonadota	c. Alphaproteobacteria	o. Hyphomicrobiales	f. Rhizobiaceae	g. Rhizobium	g. Rhizobium
P9O	COHort	p__Pseudomonadota;c__Alphaproteobacteria;o__Hyphomicrobiales;f__Rhizobiaceae;g__Rhizobium;s__NA	EC:4.7.1.1	1.452	Phosphonate degradation	C-P lyase patway (Phosphonate degradation)	phnJ | EC:4.7.1.1	alpha-D-ribose 1-methylphosphonate 5-phosphate C-P-lyase	p. Pseudomonadota	c. Alphaproteobacteria	o. Hyphomicrobiales	f. Rhizobiaceae	g. Rhizobium	g. Rhizobium
P9O	COHort	p__Pseudomonadota;c__Alphaproteobacteria;o__Hyphomicrobiales;f__NA;g__NA;s__NA	EC:4.7.1.1	1.44979	Phosphonate degradation	C-P lyase patway (Phosphonate degradation)	phnJ | EC:4.7.1.1	alpha-D-ribose 1-methylphosphonate 5-phosphate C-P-lyase	p. Pseudomonadota	c. Alphaproteobacteria	o. Hyphomicrobiales			o. Hyphomicrobiales
P9O	COHort	p__Pseudomonadota;c__Alphaproteobacteria;o__Rhodobacterales;f__Roseobacteraceae;g__Loktanella;s__Loktanella sp. S4079	EC:4.7.1.1	1.44539	Phosphonate degradation	C-P lyase patway (Phosphonate degradation)	phnJ | EC:4.7.1.1	alpha-D-ribose 1-methylphosphonate 5-phosphate C-P-lyase	p. Pseudomonadota	c. Alphaproteobacteria	o. Rhodobacterales	f. Roseobacteraceae	g. Loktanella	g. Loktanella
P9O	COHort	p__Pseudomonadota;c__Alphaproteobacteria;o__Hyphomicrobiales;f__NA;g__NA;s__NA	EC:2.7.8.37	1.15012	Phosphonate degradation	C-P lyase patway (Phosphonate degradation)	phnGHIL | EC:2.7.8.37	alpha-D-ribose 1-methylphosphonate 5-triphosphate synthase	p. Pseudomonadota	c. Alphaproteobacteria	o. Hyphomicrobiales			o. Hyphomicrobiales
P9O	COHort	p__Pseudomonadota;c__Alphaproteobacteria;o__NA;f__NA;g__NA;s__NA	EC:4.7.1.1	1.02746	Phosphonate degradation	C-P lyase patway (Phosphonate degradation)	phnJ | EC:4.7.1.1	alpha-D-ribose 1-methylphosphonate 5-phosphate C-P-lyase	p. Pseudomonadota	c. Alphaproteobacteria				c. Alphaproteobacteria
P9O	COHort	p__Pseudomonadota;c__Betaproteobacteria;o__Burkholderiales;f__Burkholderiaceae;g__Caballeronia;s__NA	EC:5.4.2.9	0.975652	Phosphonate biosynthesis	Phosphonate biosynthesis	PepM | EC:5.4.2.9	fosfoenolpiruvato mutasa	p. Pseudomonadota	c. Betaproteobacteria	o. Burkholderiales	f. Burkholderiaceae	g. Caballeronia	g. Caballeronia
P9O	COHort	p__Pseudomonadota;c__Alphaproteobacteria;o__Hyphomicrobiales;f__Phyllobacteriaceae;g__Phyllobacterium;s__Phyllobacterium sp. OV277	EC:4.7.1.1	0.970511	Phosphonate degradation	C-P lyase patway (Phosphonate degradation)	phnJ | EC:4.7.1.1	alpha-D-ribose 1-methylphosphonate 5-phosphate C-P-lyase	p. Pseudomonadota	c. Alphaproteobacteria	o. Hyphomicrobiales	f. Phyllobacteriaceae	g. Phyllobacterium	g. Phyllobacterium
P9O	COHort	p__Pseudomonadota;c__Alphaproteobacteria;o__Rhodospirillales;f__Thalassospiraceae;g__Thalassospira;s__Thalassospira xiamenensis	EC:4.7.1.1	0.968846	Phosphonate degradation	C-P lyase patway (Phosphonate degradation)	phnJ | EC:4.7.1.1	alpha-D-ribose 1-methylphosphonate 5-phosphate C-P-lyase	p. Pseudomonadota	c. Alphaproteobacteria	o. Rhodospirillales	f. Thalassospiraceae	g. Thalassospira	g. Thalassospira
P9O	COHort	p__Actinomycetota;c__Actinomycetes;o__Bifidobacteriales;f__Bifidobacteriaceae;g__Bifidobacterium;s__NA	EC:2.3.3.18	0.968016	Phosphonate biosynthesis	Bialaphos pathway (Phosphonate biosynthesis)	pmmS | EC:2.3.3.18	2-phosphinomethylmalate synthase	p. Actinomycetota	c. Actinomycetes	o. Bifidobacteriales	f. Bifidobacteriaceae	g. Bifidobacterium	g. Bifidobacterium
P9O	COHort	p__Pseudomonadota;c__Alphaproteobacteria;o__Hyphomicrobiales;f__Rhizobiaceae;g__Rhizobium;s__Rhizobium etli	EC:4.7.1.1	0.964413	Phosphonate degradation	C-P lyase patway (Phosphonate degradation)	phnJ | EC:4.7.1.1	alpha-D-ribose 1-methylphosphonate 5-phosphate C-P-lyase	p. Pseudomonadota	c. Alphaproteobacteria	o. Hyphomicrobiales	f. Rhizobiaceae	g. Rhizobium	g. Rhizobium
P9O	COHort	p__Pseudomonadota;c__Alphaproteobacteria;o__Hyphomicrobiales;f__Rhizobiaceae;g__Pseudorhizobium;s__Pseudorhizobium flavum	EC:4.7.1.1	0.958476	Phosphonate degradation	C-P lyase patway (Phosphonate degradation)	phnJ | EC:4.7.1.1	alpha-D-ribose 1-methylphosphonate 5-phosphate C-P-lyase	p. Pseudomonadota	c. Alphaproteobacteria	o. Hyphomicrobiales	f. Rhizobiaceae	g. Pseudorhizobium	g. Pseudorhizobium
P9O	COHort	p__Actinomycetota;c__Actinomycetes;o__Streptosporangiales;f__Nocardiopsaceae;g__Nocardiopsis;s__Nocardiopsis chromatogenes	EC:1.13.11.73	0.950022	Phosphonate biosynthesis	Phosphonate biosynthesis	mpnS | EC:1.13.11.73	Methylphosphonate synthase	p. Actinomycetota	c. Actinomycetes	o. Streptosporangiales	f. Nocardiopsaceae	g. Nocardiopsis	g. Nocardiopsis
P9O	COHort	p__Pseudomonadota;c__Alphaproteobacteria;o__Hyphomicrobiales;f__Nitrobacteraceae;g__Bradyrhizobium;s__Bradyrhizobium elkanii	EC:4.7.1.1	0.948095	Phosphonate degradation	C-P lyase patway (Phosphonate degradation)	phnJ | EC:4.7.1.1	alpha-D-ribose 1-methylphosphonate 5-phosphate C-P-lyase	p. Pseudomonadota	c. Alphaproteobacteria	o. Hyphomicrobiales	f. Nitrobacteraceae	g. Bradyrhizobium	g. Bradyrhizobium
P9O	COHort	p__Bacillota;c__Bacilli;o__Bacillales;f__Bacillaceae;g__Bacillus;s__Bacillus pumilus	EC:2.3.1.183	0.842739	Phosphonate biosynthesis	Bialaphos pathway (Phosphonate biosynthesis)	PPT acetyltransferase | EC:2.3.1.183	phosphinothricin acetyltransferase	p. Bacillota	c. Bacilli	o. Bacillales	f. Bacillaceae	g. Bacillus	g. Bacillus
P9O	COHort	p__Actinomycetota;c__Actinomycetes;o__Kitasatosporales;f__Streptomycetaceae;g__Streptomyces;s__NA	EC:2.3.1.183	0.789232	Phosphonate biosynthesis	Bialaphos pathway (Phosphonate biosynthesis)	PPT acetyltransferase | EC:2.3.1.183	phosphinothricin acetyltransferase	p. Actinomycetota	c. Actinomycetes	o. Kitasatosporales	f. Streptomycetaceae	g. Streptomyces	g. Streptomyces
P9O	COHort	p__Pseudomonadota;c__Alphaproteobacteria;o__Hyphomicrobiales;f__Rhizobiaceae;g__Pseudorhizobium;s__Pseudorhizobium flavum	EC:2.7.8.37	0.770709	Phosphonate degradation	C-P lyase patway (Phosphonate degradation)	phnGHIL | EC:2.7.8.37	alpha-D-ribose 1-methylphosphonate 5-triphosphate synthase	p. Pseudomonadota	c. Alphaproteobacteria	o. Hyphomicrobiales	f. Rhizobiaceae	g. Pseudorhizobium	g. Pseudorhizobium
P9O	COHort	p__Pseudomonadota;c__Betaproteobacteria;o__Burkholderiales;f__Burkholderiaceae;g__Burkholderia;s__Burkholderia singularis	EC:2.6.1.37	0.764948	Phosphonate degradation	Phosphonate degradation	phnW | EC:2.6.1.37	2-aminoethylphosphonate-pyruvate transaminase	p. Pseudomonadota	c. Betaproteobacteria	o. Burkholderiales	f. Burkholderiaceae	g. Burkholderia	g. Burkholderia
P9O	COHort	p__Pseudomonadota;c__Betaproteobacteria;o__Burkholderiales;f__Burkholderiaceae;g__Burkholderia;s__NA	EC:2.6.1.37	0.756992	Phosphonate degradation	Phosphonate degradation	phnW | EC:2.6.1.37	2-aminoethylphosphonate-pyruvate transaminase	p. Pseudomonadota	c. Betaproteobacteria	o. Burkholderiales	f. Burkholderiaceae	g. Burkholderia	g. Burkholderia
P9O	COHort	p__Pseudomonadota;c__Alphaproteobacteria;o__Rhodobacterales;f__Paracoccaceae;g__Pseudooceanicola;s__Pseudooceanicola nanhaiensis	EC:5.4.2.9	0.717673	Phosphonate biosynthesis	Phosphonate biosynthesis	PepM | EC:5.4.2.9	fosfoenolpiruvato mutasa	p. Pseudomonadota	c. Alphaproteobacteria	o. Rhodobacterales	f. Paracoccaceae	g. Pseudooceanicola	g. Pseudooceanicola
P9O	COHort	p__Pseudomonadota;c__Alphaproteobacteria;o__Hyphomicrobiales;f__Rhizobiaceae;g__Rhizobium;s__Rhizobium sp. R635	EC:2.7.8.37	0.69998	Phosphonate degradation	C-P lyase patway (Phosphonate degradation)	phnGHIL | EC:2.7.8.37	alpha-D-ribose 1-methylphosphonate 5-triphosphate synthase	p. Pseudomonadota	c. Alphaproteobacteria	o. Hyphomicrobiales	f. Rhizobiaceae	g. Rhizobium	g. Rhizobium
P9O	COHort	p__Pseudomonadota;c__Gammaproteobacteria;o__Oceanospirillales;f__Halomonadaceae;g__Halomonas;s__NA	EC:4.7.1.1	0.538392	Phosphonate degradation	C-P lyase patway (Phosphonate degradation)	phnJ | EC:4.7.1.1	alpha-D-ribose 1-methylphosphonate 5-phosphate C-P-lyase	p. Pseudomonadota	c. Gammaproteobacteria	o. Oceanospirillales	f. Halomonadaceae	g. Halomonas	g. Halomonas
P9O	COHort	p__Pseudomonadota;c__NA;o__NA;f__NA;g__NA;s__NA	EC:4.7.1.1	0.51974	Phosphonate degradation	C-P lyase patway (Phosphonate degradation)	phnJ | EC:4.7.1.1	alpha-D-ribose 1-methylphosphonate 5-phosphate C-P-lyase	p. Pseudomonadota					p. Pseudomonadota
P9O	COHort	p__Pseudomonadota;c__Alphaproteobacteria;o__Hyphomicrobiales;f__Nitrobacteraceae;g__NA;s__NA	EC:4.7.1.1	0.497566	Phosphonate degradation	C-P lyase patway (Phosphonate degradation)	phnJ | EC:4.7.1.1	alpha-D-ribose 1-methylphosphonate 5-phosphate C-P-lyase	p. Pseudomonadota	c. Alphaproteobacteria	o. Hyphomicrobiales	f. Nitrobacteraceae		f. Nitrobacteraceae
P9O	COHort	p__Pseudomonadota;c__Alphaproteobacteria;o__Rhodobacterales;f__Roseobacteraceae;g__Roseovarius;s__Roseovarius indicus	EC:4.7.1.1	0.495004	Phosphonate degradation	C-P lyase patway (Phosphonate degradation)	phnJ | EC:4.7.1.1	alpha-D-ribose 1-methylphosphonate 5-phosphate C-P-lyase	p. Pseudomonadota	c. Alphaproteobacteria	o. Rhodobacterales	f. Roseobacteraceae	g. Roseovarius	g. Roseovarius
P9O	COHort	p__Pseudomonadota;c__Gammaproteobacteria;o__Oceanospirillales;f__Halomonadaceae;g__Halomonas;s__Halomonas zincidurans	EC:4.7.1.1	0.492156	Phosphonate degradation	C-P lyase patway (Phosphonate degradation)	phnJ | EC:4.7.1.1	alpha-D-ribose 1-methylphosphonate 5-phosphate C-P-lyase	p. Pseudomonadota	c. Gammaproteobacteria	o. Oceanospirillales	f. Halomonadaceae	g. Halomonas	g. Halomonas
P9O	COHort	p__Pseudomonadota;c__Alphaproteobacteria;o__Hyphomicrobiales;f__Phyllobacteriaceae;g__Hoeflea;s__Hoeflea sp. 108	EC:4.7.1.1	0.48713	Phosphonate degradation	C-P lyase patway (Phosphonate degradation)	phnJ | EC:4.7.1.1	alpha-D-ribose 1-methylphosphonate 5-phosphate C-P-lyase	p. Pseudomonadota	c. Alphaproteobacteria	o. Hyphomicrobiales	f. Phyllobacteriaceae	g. Hoeflea	g. Hoeflea
P9O	COHort	p__Pseudomonadota;c__Alphaproteobacteria;o__Hyphomicrobiales;f__Brucellaceae;g__Brucella;s__Brucella intermedia	EC:4.7.1.1	0.486671	Phosphonate degradation	C-P lyase patway (Phosphonate degradation)	phnJ | EC:4.7.1.1	alpha-D-ribose 1-methylphosphonate 5-phosphate C-P-lyase	p. Pseudomonadota	c. Alphaproteobacteria	o. Hyphomicrobiales	f. Brucellaceae	g. Brucella	g. Brucella
P9O	COHort	p__Pseudomonadota;c__Alphaproteobacteria;o__Hyphomicrobiales;f__Rhizobiaceae;g__Sinorhizobium;s__Sinorhizobium sojae	EC:4.7.1.1	0.484656	Phosphonate degradation	C-P lyase patway (Phosphonate degradation)	phnJ | EC:4.7.1.1	alpha-D-ribose 1-methylphosphonate 5-phosphate C-P-lyase	p. Pseudomonadota	c. Alphaproteobacteria	o. Hyphomicrobiales	f. Rhizobiaceae	g. Sinorhizobium	g. Sinorhizobium
P9O	COHort	p__Pseudomonadota;c__Alphaproteobacteria;o__Hyphomicrobiales;f__Methylobacteriaceae;g__Methylobacterium;s__Methylobacterium sp. ZNC0032	EC:4.7.1.1	0.484456	Phosphonate degradation	C-P lyase patway (Phosphonate degradation)	phnJ | EC:4.7.1.1	alpha-D-ribose 1-methylphosphonate 5-phosphate C-P-lyase	p. Pseudomonadota	c. Alphaproteobacteria	o. Hyphomicrobiales	f. Methylobacteriaceae	g. Methylobacterium	g. Methylobacterium
P9O	COHort	p__Pseudomonadota;c__Alphaproteobacteria;o__Hyphomicrobiales;f__Rhizobiaceae;g__Rhizobium;s__Rhizobium sp. PP-F2F-G20b	EC:4.7.1.1	0.483925	Phosphonate degradation	C-P lyase patway (Phosphonate degradation)	phnJ | EC:4.7.1.1	alpha-D-ribose 1-methylphosphonate 5-phosphate C-P-lyase	p. Pseudomonadota	c. Alphaproteobacteria	o. Hyphomicrobiales	f. Rhizobiaceae	g. Rhizobium	g. Rhizobium
P9O	COHort	p__Pseudomonadota;c__Alphaproteobacteria;o__Hyphomicrobiales;f__Rhizobiaceae;g__Rhizobium;s__Rhizobium sp. AG855	EC:4.7.1.1	0.482272	Phosphonate degradation	C-P lyase patway (Phosphonate degradation)	phnJ | EC:4.7.1.1	alpha-D-ribose 1-methylphosphonate 5-phosphate C-P-lyase	p. Pseudomonadota	c. Alphaproteobacteria	o. Hyphomicrobiales	f. Rhizobiaceae	g. Rhizobium	g. Rhizobium
P9O	COHort	p__Pseudomonadota;c__Alphaproteobacteria;o__Hyphomicrobiales;f__Cohaesibacteraceae;g__Cohaesibacter;s__Cohaesibacter haloalkalitolerans	EC:4.7.1.1	0.481817	Phosphonate degradation	C-P lyase patway (Phosphonate degradation)	phnJ | EC:4.7.1.1	alpha-D-ribose 1-methylphosphonate 5-phosphate C-P-lyase	p. Pseudomonadota	c. Alphaproteobacteria	o. Hyphomicrobiales	f. Cohaesibacteraceae	g. Cohaesibacter	g. Cohaesibacter
P9O	COHort	p__Pseudomonadota;c__Alphaproteobacteria;o__Hyphomicrobiales;f__Phyllobacteriaceae;g__Aquibium;s__Aquibium carbonis	EC:4.7.1.1	0.478481	Phosphonate degradation	C-P lyase patway (Phosphonate degradation)	phnJ | EC:4.7.1.1	alpha-D-ribose 1-methylphosphonate 5-phosphate C-P-lyase	p. Pseudomonadota	c. Alphaproteobacteria	o. Hyphomicrobiales	f. Phyllobacteriaceae	g. Aquibium	g. Aquibium
P9O	COHort	p__Pseudomonadota;c__Alphaproteobacteria;o__Hyphomicrobiales;f__Rhizobiaceae;g__NA;s__NA	EC:4.7.1.1	0.477245	Phosphonate degradation	C-P lyase patway (Phosphonate degradation)	phnJ | EC:4.7.1.1	alpha-D-ribose 1-methylphosphonate 5-phosphate C-P-lyase	p. Pseudomonadota	c. Alphaproteobacteria	o. Hyphomicrobiales	f. Rhizobiaceae		f. Rhizobiaceae
P9O	COHort	p__Pseudomonadota;c__Alphaproteobacteria;o__Hyphomicrobiales;f__Phyllobacteriaceae;g__Mesorhizobium;s__Mesorhizobium sp. URHC0008	EC:4.7.1.1	0.476801	Phosphonate degradation	C-P lyase patway (Phosphonate degradation)	phnJ | EC:4.7.1.1	alpha-D-ribose 1-methylphosphonate 5-phosphate C-P-lyase	p. Pseudomonadota	c. Alphaproteobacteria	o. Hyphomicrobiales	f. Phyllobacteriaceae	g. Mesorhizobium	g. Mesorhizobium
P9O	COHort	p__Pseudomonadota;c__Alphaproteobacteria;o__Hyphomicrobiales;f__Phyllobacteriaceae;g__Mesorhizobium;s__Mesorhizobium loti	EC:4.7.1.1	0.475965	Phosphonate degradation	C-P lyase patway (Phosphonate degradation)	phnJ | EC:4.7.1.1	alpha-D-ribose 1-methylphosphonate 5-phosphate C-P-lyase	p. Pseudomonadota	c. Alphaproteobacteria	o. Hyphomicrobiales	f. Phyllobacteriaceae	g. Mesorhizobium	g. Mesorhizobium
P9O	COHort	p__Pseudomonadota;c__Alphaproteobacteria;o__Hyphomicrobiales;f__Brucellaceae;g__Ochrobactrum;s__NA	EC:4.7.1.1	0.475901	Phosphonate degradation	C-P lyase patway (Phosphonate degradation)	phnJ | EC:4.7.1.1	alpha-D-ribose 1-methylphosphonate 5-phosphate C-P-lyase	p. Pseudomonadota	c. Alphaproteobacteria	o. Hyphomicrobiales	f. Brucellaceae	g. Ochrobactrum	g. Ochrobactrum
P9O	COHort	p__Pseudomonadota;c__Alphaproteobacteria;o__Hyphomicrobiales;f__Rhizobiaceae;g__Rhizobium;s__Rhizobium leguminosarum	EC:4.7.1.1	0.475709	Phosphonate degradation	C-P lyase patway (Phosphonate degradation)	phnJ | EC:4.7.1.1	alpha-D-ribose 1-methylphosphonate 5-phosphate C-P-lyase	p. Pseudomonadota	c. Alphaproteobacteria	o. Hyphomicrobiales	f. Rhizobiaceae	g. Rhizobium	g. Rhizobium
P9O	COHort	p__Pseudomonadota;c__Alphaproteobacteria;o__Hyphomicrobiales;f__Phyllobacteriaceae;g__Oceaniradius;s__Oceaniradius stylonematis	EC:4.7.1.1	0.471847	Phosphonate degradation	C-P lyase patway (Phosphonate degradation)	phnJ | EC:4.7.1.1	alpha-D-ribose 1-methylphosphonate 5-phosphate C-P-lyase	p. Pseudomonadota	c. Alphaproteobacteria	o. Hyphomicrobiales	f. Phyllobacteriaceae	g. Oceaniradius	g. Oceaniradius
P9O	COHort	p__NA;c__NA;o__Rotosphaerida;f__Fonticulaceae;g__Fonticula;s__Fonticula alba	EC:2.7.7.14	0.402214	Phospholipids biosynthesis	Phospholipids biosynthesis	PCYT2 | EC:2.7.7.14	Ethanolamine-phosphate cytidylyltransferase			o. Rotosphaerida	f. Fonticulaceae	g. Fonticula	g. Fonticula
P9O	COHort	p__Pseudomonadota;c__Alphaproteobacteria;o__Hyphomicrobiales;f__Rhizobiaceae;g__Agrobacterium;s__Agrobacterium salinitolerans	EC:2.7.8.37	0.394263	Phosphonate degradation	C-P lyase patway (Phosphonate degradation)	phnGHIL | EC:2.7.8.37	alpha-D-ribose 1-methylphosphonate 5-triphosphate synthase	p. Pseudomonadota	c. Alphaproteobacteria	o. Hyphomicrobiales	f. Rhizobiaceae	g. Agrobacterium	g. Agrobacterium
P9O	COHort	p__Pseudomonadota;c__Alphaproteobacteria;o__Hyphomicrobiales;f__Rhizobiaceae;g__Shinella;s__Shinella sp. JR1-6	EC:2.7.8.37	0.390513	Phosphonate degradation	C-P lyase patway (Phosphonate degradation)	phnGHIL | EC:2.7.8.37	alpha-D-ribose 1-methylphosphonate 5-triphosphate synthase	p. Pseudomonadota	c. Alphaproteobacteria	o. Hyphomicrobiales	f. Rhizobiaceae	g. Shinella	g. Shinella
P9O	COHort	p__Actinomycetota;c__Actinomycetes;o__Micromonosporales;f__Micromonosporaceae;g__Micromonospora;s__Micromonospora rhizosphaerae	EC:2.3.3.19	0.380004	Phosphonate biosynthesis	FR 900098 (Phosphonate biosynthesis)	frbC | EC:2.3.3.19	2-phosphonomethylmalate synthase	p. Actinomycetota	c. Actinomycetes	o. Micromonosporales	f. Micromonosporaceae	g. Micromonospora	g. Micromonospora
P9O	COHort	p__Bacillota;c__Clostridia;o__Lachnospirales;f__Lachnospiraceae;g__Lachnospira;s__NA	EC:2.6.1.37	0.369616	Phosphonate degradation	Phosphonate degradation	phnW | EC:2.6.1.37	2-aminoethylphosphonate-pyruvate transaminase	p. Bacillota	c. Clostridia	o. Lachnospirales	f. Lachnospiraceae	g. Lachnospira	g. Lachnospira
P9O	COHort	p__NA;c__NA;o__NA;f__NA;g__NA;s__NA	EC:5.4.2.9	0.351232	Phosphonate biosynthesis	Phosphonate biosynthesis	PepM | EC:5.4.2.9	fosfoenolpiruvato mutasa
P9O	COHort	p__Actinomycetota;c__Actinomycetes;o__Kitasatosporales;f__Streptomycetaceae;g__Streptomyces;s__NA	EC:2.3.3.18	0.322672	Phosphonate biosynthesis	Bialaphos pathway (Phosphonate biosynthesis)	pmmS | EC:2.3.3.18	2-phosphinomethylmalate synthase	p. Actinomycetota	c. Actinomycetes	o. Kitasatosporales	f. Streptomycetaceae	g. Streptomyces	g. Streptomyces
P9O	COHort	p__Pseudomonadota;c__Alphaproteobacteria;o__Hyphomicrobiales;f__Devosiaceae;g__Devosia;s__Devosia sp. A16	EC:2.3.3.18	0.322672	Phosphonate biosynthesis	Bialaphos pathway (Phosphonate biosynthesis)	pmmS | EC:2.3.3.18	2-phosphinomethylmalate synthase	p. Pseudomonadota	c. Alphaproteobacteria	o. Hyphomicrobiales	f. Devosiaceae	g. Devosia	g. Devosia

## Sheet: Table S1
Table S1.Total contribution (RPKMs) in phosphonate and phosphinate metabolism of each of the amended and unamended soils as well as differential counts of potential functions and identified taxa.
Permanova of the contribution differences (RPKM) between amended and unamended soils.
Source	df	SS	MS	Pseudo-F	Unique perms	P(MC)
Tr	6	15250	2541.7	2.8989	999	0.005
Res	14	12275	876.79
Total	20	27525
Treatment	Average contributions (RPKM)	Distinct Count of Potential function	Distinct Count of phyla	Distinct Count of genus
Natural	31 ± 6 a	11	7	26
Control	33 ± 6 a	8	5	45
COHort	46 ± 11 ab	9	5	37
COVG	38 ± 1 ab	12	8	50
SS	38 ± 16 ab	14	5	30
COHort+SS	69 ± 22 b	14	6	43
COVG+SS	52 ± 32 ab	13	6	18
Grand Total	921.2	17	13	141
PAIR-WISE TESTS
Groups	P
Natural - COVG+SS	0.364
Natural - COHort+SS	0.025
Natural - Control	0.736
Natural - COHort	0.092
Natural - COVG	0.127
Natural - SS	0.588
COVG+SS - COHort+SS	0.411
COVG+SS - Control	0.407
COVG+SS - COHort	0.822
COVG+SS - COVG	0.531
COVG+SS - SS	0.754
COHort+SS - Control	0.035
COHort+SS - COHort	0.198
COHort+SS - COVG	0.067
COHort+SS - SS	0.14
Control - COHort	0.124
Control - COVG	0.222
Control - SS	0.711
COHort - COVG	0.291
COHort - SS	0.539
COVG - SS	0.761

## Sheet: Table S2
Table S2. Results of PCoA analysis of potential funtional genes contribtuion in the different treated soils, control and natural reference soils
Variation explained by individual axes
Axis	Eigenvalue	Individual%	Cumulative%
1	11120	40.4	40.4
2	7341.3	26.67	67.07
Principal Coordinates
Sample	Axis 1	Axis 2
N1	14423	20454
N2	-94429	34929
N3	-544.46	19285
P6O	-23559	71881
P12OR1	-60318	21964
P18O	17018	21736
P3O	-8874	-15.82
P9O	-16952	-15684
P13O	-7104	-30845
P1O	46378	38465
P7O	-19607	51937
P14O	-22063	-79789
P2O	43167	0.49492
P8O	52455	21973
P15O	52718	-40958
P5O	-76446	-12349
P11O	-10991	-18.34
P17O	-96706	-80246
P4O	-68137	-74969
P10O	-24188	-0.54174
P16O	-21314	0.97294

## Sheet: Table S3
Table S3.Total contribution (RPKMs) of identified potential functions involved in phosphonate and phosphinate metabolism.
Potential function	Metabolic process associated with the potential function	Sum of Contribution (RPKM)	Sum of Contribution (%)	Distinct Count of Sample	Distinct Count of Taxon
phnJ | EC:4.7.1.1	C-P lyase patway (Phosphonate degradation)	380.537	41.3088	21	105
phnW | EC:2.6.1.37	Phosphonate degradation	186.742	20.2716	19	73
phnGHIL | EC:2.7.8.37	C-P lyase patway (Phosphonate degradation)	105.845	11.4899	16	41
pmmS | EC:2.3.3.18	Bialaphos pathway (Phosphonate biosynthesis)	67.8321	7.36345	17	35
PPT acetyltransferase | EC:2.3.1.183	Bialaphos pathway (Phosphonate biosynthesis)	39.9507	4.33681	7	15
phnX | EC:3.11.1.1	Phosphonate degradation	26.7426	2.90302	7	11
PepM | EC:5.4.2.9	Phosphonate biosynthesis	22.6911	2.46321	10	11
phpI | EC:2.7.8.23	Bialaphos pathway (Phosphonate biosynthesis)	22.2164	2.41168	7	15
mpnS | EC:1.13.11.73	Phosphonate biosynthesis	16.3479	1.77463	6	6
PCYT2 | EC:2.7.7.14	Phospholipids biosynthesis	12.5806	1.36568	5	6
pphA | EC:3.11.1.3	Phosphonate degradation	11.4489	1.24283	4	4
phnA | EC:3.11.1.2	Phosphonate degradation	11.4486	1.24279	8	11
frbC | EC:2.3.3.19	FR 900098 (Phosphonate biosynthesis)	5.0846	0.551954	5	6
phnY | EC:1.14.11.46	Phosphonate degradation	4.06678	0.441465	2	3
phnM | EC:3.6.1.63	C-P lyase patway (Phosphonate degradation)	3.19391	0.346712	3	3
ppd | EC:4.1.1.82	Phosphonate biosynthesis	2.66718	0.289533	3	4
phpD | EC:1.13.11.72	Bialaphos pathway (Phosphonate biosynthesis)	1.80511	0.195952	2	4
Grand Total		921.2	100	21	299
PERMANOVA
Potential function	p-value
phnJ | EC:4.7.1.1	0.003
phnW | EC:2.6.1.37	0.667
phnGHIL | EC:2.7.8.37	0.187
pmmS | EC:2.3.3.18	0.156
PPT acetyltransferase | EC:2.3.1.183	0.934
PepM | EC:5.4.2.9	0.827
mpnS | EC:1.13.11.73	0.066
phpI | EC:2.7.8.23	0.148
phnX | EC:3.11.1.1	0.756
PCYT2 | EC:2.7.7.14	0.622
phnA | EC:3.11.1.2	0.379
frbC | EC:2.3.3.19	0.689
phnY | EC:1.14.11.46	0.589
pphA | EC:3.11.1.3	0.524
ppd | EC:4.1.1.82	0.259
phnM | EC:3.6.1.63	0.523
phpD | EC:1.13.11.72	0.529

## Sheet: Table S4
Table S4. PERMANOVA of the contribution differences (RPKM) between the metabolic processes involved in phosphonate and phosphinate metabolism.
Source	df	SS	MS	Pseudo-F	perms	P(MC)
Tr	6	8098,3	1349,7	2,5391	999	0,015
Res	14	7442,1	531,58
Total	20	15540
Permanova Univariate for each of the metabolic proccess evaluated
C-P lyase patway (Phosphonate degradation)
Source	df	SS	MS	Pseudo-F	Unique perms	P-value
Tr	6	10097	1682,9	3,5098	999	0,01
Res	14	6712,6	479,47
Total	20	16810
Phosphonate degradation
Source	df	SS	MS	Pseudo-F	Unique perms	P-value
Tr	6	6078	1013	0,90899	999	0,538
Res	14	15602	1114,4
Total	20	21680
Bialaphos pathway (Phosphonate biosynthesis)
Source	df	SS	MS	Pseudo-F	Unique perms	P-value
Tr	6	12040	2006,7	1,1481	998	0,336
Res	14	24470	1747,9
Total	20	36510
Phosphonate biosynthesis
Source	df	SS	MS	Pseudo-F	Unique perms	P-value
Tr	6	24045	4007,5	1,2408	997	0,198
Res	14	45216	3229,7
Total	20	69261
Phospholipids biosynthesis
Source	df	SS	MS	Pseudo-F	Unique perms	P-value
Tr	6	28736	4789,4	0,98443	41	0,494
Res	14	68112	4865,1
Total	20	96848
FR 900098 (Phosphonate biosynthesis)
Source	df	SS	MS	Pseudo-F	Unique perms	P-value
Tr	6	26116	4352,7	0,87054	41	0,763
Res	14	70000	5000
Total	20	96116

## Sheet: Table S5
Table S5. Results of PERMANOVA analysis (p < 0.05; 999 perm) by the factors treatment for the data of taxa at phylum and genus level
Multivariate PERMANOVA at phylum level
Source	df	SS	MS	Pseudo-F	Unique perms	P-value
Tr	6	5795	965,84	0,89304	998	0,569
Res	14	15141	1081,5
Total	20	20936
Multivariate PERMANOVA at genus level
Source	df	SS	MS	Pseudo-F	Unique perms	P-value
Tr	6	31449	5241,5	1,578	997	0,009
Res	14	46503	3321,6
Total	20	77952

## Sheet: Table S6
Table S6. Correlations among physical, chemical and biochemical soil properties and potential genes inovolved in N cycle. Bold numbers
Potential genes	EC	pH	TOC	pF-1500 kPa	pF-33 kPa	TN (%)	AP (%)	Phosphatase	Urease	RB	Total bacteria Fatty Acids
phnJ | EC:4.7.1.1	0.311	-0.104	0.385	0.145	-0.386	0.228	0.021	-0.213	-0.053	-0.11	0.148
phnW | EC:2.6.1.37	-0.426	0.204	-0.316	-0.322	-0.135	-0.347	-0.344	-0.281	0.12	-0.203	0.046
phnGHIL | EC:2.7.8.37	0.296	-0.248	0.343	0.081	-0.372	0.301	0.012	-0.093	-0.084	0.163	0.192
pmmS | EC:2.3.3.18	0.335	-0.39	0.347	0.459	0.039	0.502	0.624	0.686	-0.182	0.694	0.47
PPT acetyltransferase | EC:2.3.1.183	-0.073	-0.018	-0.046	-0.016	0.026	-0.038	-0.083	-0.023	0.08	-0.064	0.194
PepM | EC:5.4.2.9	0.173	-0.068	0.237	0.14	-0.335	0.145	0.192	-0.042	-0.081	-0.012	0.126
mpnS | EC:1.13.11.73	0.314	-0.215	0.39	0.307	-0.181	0.375	0.351	0.379	-0.139	0.467	0.351
phpI | EC:2.7.8.23	-0.539	0.102	-0.382	-0.161	0.551	-0.3	-0.297	0.013	0.448	-0.071	0.043
phnX | EC:3.11.1.1	0.165	-0.285	0.245	0.271	0.071	0.373	0.476	0.597	-0.021	0.629	0.377
PCYT2 | EC:2.7.7.14	0.008	-0.079	0.058	0.014	-0.041	0.065	-0.075	-0.01	0.007	0.19	0.185
phnA | EC:3.11.1.2	-0.117	-0.034	-0.15	0.223	0.44	-0.065	-0.107	0.106	-0.183	0.07	0.118
frbC | EC:2.3.3.19	-0.141	0.06	0.03	-0.132	0.12	-0.023	-0.13	-0.08	-0.014	0.081	0.058
phnY | EC:1.14.11.46	-0.195	-0.014	-0.363	-0.34	-0.499	-0.257	-0.255	-0.214	-0.155	-0.246	-0.3
pphA | EC:3.11.1.3	-0.136	0.031	-0.093	-0.082	0.169	-0.123	-0.199	-0.217	-0.115	-0.266	-0.221
ppd | EC:4.1.1.82	-0.187	0.059	-0.455	-0.108	0.016	-0.315	-0.246	-0.117	-0.222	-0.124	-0.133
phnM | EC:3.6.1.63	-0.47	0.379	-0.226	-0.301	0.327	-0.325	-0.268	-0.176	0.503	-0.235	-0.156
phpD | EC:1.13.11.72	-0.115	0.29	-0.421	-0.112	0.158	-0.408	-0.266	-0.242	-0.177	-0.274	-0.339
