# Supplementary material for: Linking microbial taxonomy and function in N and P metabolism: a study of organic amendments in semiarid restored soils
Source: Environ Microbiome. 2026 Jan 8;21:23. doi: 10.1186/s40793-025-00845-9 (PMC12874732; doi:10.1186/s40793-025-00845-9)
Supplement: Supplementary file 2 — Supplementary Material 2 [file 40793_2025_845_MOESM2_ESM.xlsx]

## Sheet: processed_output_genus
				Range Genome fraction (%) sum reads
Genus	Number of species	Mean Genome fraction (%) sum reads	Median Genome fraction (%) sum reads	lower	upper	Mean Actual/expected ratio	Median Actual/expected ratio	Range Actual/expected ratio	Mean Genome median identity	Median Genome median identity	Range Genome median identity	Mean Proportion of reads mapped in distinct genomic areas (round 500)	Median Proportion of reads mapped in distinct genomic areas (round 500)	Range Proportion of reads mapped in distinct genomic areas (round 500)
[Clostridium]	5	0.076	0	0	0.38	0.336076	0.336076	0.336076258557642-0.336076258557642	97.83	97.83	97.83-97.83	0.369369	0.369369	0.3693693693693693-0.3693693693693693
[Collinsella]	1	0	0	0	0	NA	NA	NA	NA	NA	NA	NA	NA	NA
[Enterobacter]	1	0	0	0	0	NA	NA	NA	NA	NA	NA	NA	NA	NA
[Mycobacterium]	1	0.013	0.013	0.013	0.013	0.00539895	0.00539895	0.0053989493684569-0.0053989493684569	94.17	94.17	94.17-94.17	0.5	0.5	0.5-0.5
Abyssibacter	1	0.022	0.022	0.022	0.022	0.00357809	0.00357809	0.0035780917895395-0.0035780917895395	95.58	95.58	95.58-95.58	0.5	0.5	0.5-0.5
Acaricomes	1	0.06	0.06	0.06	0.06	0.00864397	0.00864397	0.0086439691565691-0.0086439691565691	95.45	95.45	95.45-95.45	0.203704	0.203704	0.2037037037037037-0.2037037037037037
Acetobacter	11	0.00163636	0	0	0.016	0.00254041	0.00254041	0.0012987105274164-0.0037821058564328	97.5	97.5	95.0-100.0	0.833333	0.833333	0.6666666666666666-1.0
Acetobacterium	1	0.002	0.002	0.002	0.002	0.00154381	0.00154381	0.0015438112157534-0.0015438112157534	96.67	96.67	96.67-96.67	0.25	0.25	0.25-0.25
Achromobacter	16	0.570812	0.1275	0.026	2.515	0.092556	0.0150846	0.006286395419912-0.578678284619601	96.3728	95.68	93.64-100.0	0.359603	0.321415	0.24-0.8055555555555556
Acidaminococcus	2	0	0	0	0	NA	NA	NA	NA	NA	NA	NA	NA	NA
Acidibrevibacterium	1	0.019	0.019	0.019	0.019	0.00220351	0.00220351	0.002203511993497-0.002203511993497	93.75	93.75	93.75-93.75	1	1	1.0-1.0
Acidiferrobacter	2	0.0235	0.0235	0.015	0.032	0.00450137	0.00450137	0.0029475439149786-0.006055186975211	96.2625	96.2625	94.345-98.18	0.200397	0.200397	0.1785714285714285-0.2222222222222222
Acidihalobacter	1	0.034	0.034	0.034	0.034	0.00423036	0.00423036	0.0042303571560835-0.0042303571560835	95.79	95.79	95.79-95.79	0.294118	0.294118	0.2941176470588235-0.2941176470588235
Acidimicrobium	1	0.215	0.215	0.215	0.215	0.0103506	0.0103506	0.0103505496454296-0.0103505496454296	95.27	95.27	95.27-95.27	0.227273	0.227273	0.2272727272727272-0.2272727272727272
Acidipila	1	0.004	0.004	0.004	0.004	0.000677994	0.000677994	0.0006779943867676-0.0006779943867676	96.785	96.785	96.785-96.785	0.5	0.5	0.5-0.5
Acidipropionibacterium	4	0.2115	0.1045	0.055	0.582	0.0188108	0.0161777	0.0037995405871026-0.0390882011665185	96.02	96.005	94.07-98.0	0.242205	0.255769	0.1537102473498233-0.3035714285714285
Acidisphaera	1	0.095	0.095	0.095	0.095	0.0066838	0.0066838	0.0066838008208203-0.0066838008208203	95.35	95.35	95.35-95.35	0.555556	0.555556	0.5555555555555556-0.5555555555555556
Aciditerrimonas	1	0.56	0.56	0.56	0.56	0.0103615	0.0103615	0.0103615225848975-0.0103615225848975	95.89	95.89	95.89-95.89	0.0941901	0.0941901	0.0941901408450704-0.0941901408450704
Acidithiobacillus	3	0.0106667	0.005	0.004	0.023	0.00449989	0.00089882	0.0007042841491256-0.0118965673920201	95.5967	95.3	95.19-96.3	0.619048	0.5	0.3571428571428571-1.0
Acidobacterium	1	0.003	0.003	0.003	0.003	0.000486948	0.000486948	0.0004869481160457-0.0004869481160457	95.97	95.97	95.97-95.97	0.5	0.5	0.5-0.5
Acidocella	2	0.0115	0.0115	0.008	0.015	0.00321814	0.00321814	0.0026838740248091-0.0037524042772102	97.42	97.42	95.52-99.32	0.35	0.35	0.2-0.5
Acidomonas	1	0.054	0.054	0.054	0.054	0.00601377	0.00601377	0.0060137694295031-0.0060137694295031	96.12	96.12	96.12-96.12	0.681818	0.681818	0.6818181818181818-0.6818181818181818
Acidothermus	1	0.127	0.127	0.127	0.127	0.00968025	0.00968025	0.0096802539147794-0.0096802539147794	97.955	97.955	97.955-97.955	0.297297	0.297297	0.2972972972972973-0.2972972972972973
Acidovorax	15	0.0237333	0.016	0	0.068	0.00818238	0.00826801	0.0031634453442141-0.0146281659738933	95.1136	95.325	92.205-97.35	0.399203	0.404545	0.28125-0.5
Acinetobacter	14	0.107857	0	0	1.239	0.103584	0.0340281	0.0033940943638337-0.4743842802265208	97.5483	97.325	96.03-99.31	0.388919	0.348884	0.25-0.6
Actibacterium	3	0.0103333	0.004	0.003	0.024	0.00292243	0.00173611	0.0014729571521315-0.0055582182344363	94.83	94.07	94.03-96.39	0.65	0.5	0.45-1.0
Actinoalloteichus	3	0.165333	0.097	0.066	0.333	0.0131372	0.00781925	0.006864489824191-0.0247279451848015	96.3533	95.535	94.185-99.34	0.225189	0.307692	0.0505655355954757-0.3173076923076923
Actinobacillus	1	0	0	0	0	NA	NA	NA	NA	NA	NA	NA	NA	NA
Actinocatenispora	1	0.092	0.092	0.092	0.092	0.00748792	0.00748792	0.007487921782765-0.007487921782765	94.705	94.705	94.705-94.705	0.364286	0.364286	0.3642857142857142-0.3642857142857142
Actinocorallia	2	3.701	3.701	0.202	7.2	0.134205	0.134205	0.013781952709269-0.2546274969535239	95.615	95.615	95.2-96.03	0.324565	0.324565	0.2778424202127659-0.3712871287128713
Actinocrispum	1	0.399	0.399	0.399	0.399	0.0301744	0.0301744	0.0301743874038652-0.0301743874038652	95.08	95.08	95.08-95.08	0.321053	0.321053	0.3210526315789473-0.3210526315789473
Actinokineospora	7	0.174857	0.185	0.077	0.234	0.0152617	0.0155089	0.0121004625816089-0.0180134442346989	95.1264	95.09	94.16-95.7	0.420982	0.338942	0.3157894736842105-0.6495327102803738
Actinomadura	25	11.3844	4.623	0.088	84.909	0.203578	0.185407	0.0121118775163591-0.4304103520205335	96.3634	95.71	94.83-100.0	0.376204	0.305231	0.0435572533308487-0.6869409660107334
Actinomarinicola	1	17.349	17.349	17.349	17.349	0.0630733	0.0630733	0.0630733185058473-0.0630733185058473	95.38	95.38	95.38-95.38	0.0825049	0.0825049	0.0825049127268523-0.0825049127268523
Actinomyces	24	0.0362917	0.027	0	0.145	0.00511736	0.00351128	0.0006747259922014-0.0179584112719809	96.1527	95.9675	93.15-100.0	0.312003	0.280193	0.0350877192982456-1.0
Actinomycetospora	3	1.396	1.325	0.188	2.675	0.0500697	0.0496806	0.010564410947504-0.0899641975155678	95.305	95.19	95.185-95.54	0.458541	0.354408	0.3289076644538322-0.6923076923076923
Actinophytocola	5	13.1822	4.454	3.822	36.852	0.136143	0.0943546	0.091232085095965-0.2064948463413718	95.484	95.2	95.14-96.03	0.200048	0.199945	0.1876939307434529-0.2166426067230356
Actinoplanes	25	1.00208	0.323	0.158	9.834	0.0521473	0.0299978	0.0143066306990869-0.3286473623662414	95.446	95.3	94.79-98.0	0.414469	0.38255	0.2787891397066472-0.7929292929292929
Actinopolymorpha	4	0.2805	0.28	0.158	0.404	0.0181111	0.0186447	0.0112384935791179-0.0239165893320225	95.2488	95.26	94.96-95.515	0.372138	0.352757	0.2621527777777778-0.5208845208845209
Actinopolyspora	6	0.190167	0.1835	0.081	0.326	0.0287662	0.0252098	0.012991855741997-0.0536739161819282	95.565	95.52	94.37-97.47	0.330613	0.315871	0.2206703910614525-0.5391304347826087
Actinorugispora	1	1.078	1.078	1.078	1.078	0.0460797	0.0460797	0.0460796837013854-0.0460796837013854	95.29	95.29	95.29-95.29	0.16681	0.16681	0.1668096054888507-0.1668096054888507
Actinospica	1	0.038	0.038	0.038	0.038	0.00337374	0.00337374	0.0033737439100472-0.0033737439100472	94.52	94.52	94.52-94.52	0.697674	0.697674	0.6976744186046512-0.6976744186046512
Actinosynnema	1	0.555	0.555	0.555	0.555	0.0515056	0.0515056	0.0515056242834153-0.0515056242834153	95.54	95.54	95.54-95.54	0.356601	0.356601	0.3566009104704097-0.3566009104704097
Actinotalea	3	2.84867	1.119	1.09	6.337	0.062645	0.0355782	0.0166849320959329-0.1356719171013565	96.2717	95.02	94.465-99.33	0.32485	0.252336	0.2109974424552429-0.5112156295224313
Actinotignum	1	0	0	0	0	NA	NA	NA	NA	NA	NA	NA	NA	NA
Acuticoccus	1	0.082	0.082	0.082	0.082	0.00529977	0.00529977	0.005299773025446-0.005299773025446	94.79	94.79	94.79-94.79	0.354839	0.354839	0.3548387096774194-0.3548387096774194
Adhaeribacter	2	2.467	2.467	0.143	4.791	0.0885058	0.0885058	0.0272512302263324-0.1497603766548705	95.69	95.69	95.36-96.02	0.358125	0.358125	0.2366589327146171-0.4795918367346938
Advenella	3	4.91367	7.067	0.539	7.135	0.217583	0.268892	0.0761769491970534-0.3076795709037127	97.14	97.3	95.51-98.61	0.37554	0.323413	0.2247320061255742-0.57847533632287
Aequorivita	7	0.438	0.411	0.161	0.818	0.0407478	0.0382493	0.0192775700511843-0.06400953333305	95.3664	95.33	94.74-96.335	0.441227	0.345494	0.224537037037037-0.7636363636363637
Aerococcus	1	0	0	0	0	NA	NA	NA	NA	NA	NA	NA	NA	NA
Aeromicrobium	13	0.722308	0.594	0.033	2.475	0.032019	0.0291126	0.0134329697328985-0.0638883899460548	95.4412	95.29	94.55-97.99	0.328446	0.324786	0.258098223615465-0.4961038961038961
Aeromonas	17	0.00352941	0	0	0.029	0.00389554	0.00112469	0.0004203251642692-0.0136405219706507	95.5508	95.57	93.92-97.305	0.505952	0.375	0.25-1.0
Aestuariimicrobium	1	0.125	0.125	0.125	0.125	0.00971714	0.00971714	0.0097171349724034-0.0097171349724034	95.31	95.31	95.31-95.31	0.561404	0.561404	0.5614035087719298-0.5614035087719298
Aestuariispira	1	0	0	0	0	NA	NA	NA	NA	NA	NA	NA	NA	NA
Aestuariivirga	1	0.337	0.337	0.337	0.337	0.0200157	0.0200157	0.0200156886263687-0.0200156886263687	95.83	95.83	95.83-95.83	0.322034	0.322034	0.3220338983050847-0.3220338983050847
Aestuariivita	1	0	0	0	0	NA	NA	NA	NA	NA	NA	NA	NA	NA
Afifella	2	0.1645	0.1645	0.069	0.26	0.0144024	0.0144024	0.0130698449164125-0.0157350113222054	95.685	95.685	94.7-96.67	0.44373	0.44373	0.396551724137931-0.4909090909090909
Afipia	6	0.254833	0.096	0.031	0.705	0.0335649	0.0197549	0.0130435684386137-0.0912223949050768	95.8133	95.685	94.56-97.33	0.483467	0.375868	0.3381410256410256-0.7627118644067796
Agaribacterium	1	0.006	0.006	0.006	0.006	0.00199687	0.00199687	0.0019968668070041-0.0019968668070041	99.07	99.07	99.07-99.07	0.375	0.375	0.375-0.375
Agarivorans	1	0	0	0	0	NA	NA	NA	NA	NA	NA	NA	NA	NA
Agathobaculum	1	0	0	0	0	NA	NA	NA	NA	NA	NA	NA	NA	NA
Aggregatibacter	3	0	0	0	0	NA	NA	NA	NA	NA	NA	NA	NA	NA
Agreia	3	0.0453333	0.036	0.03	0.07	0.00591308	0.00576314	0.0041713437064395-0.0078047400576435	95.455	95.2	94.425-96.74	0.271737	0.280488	0.2291666666666666-0.3055555555555556
Agrobacterium	9	0.0177778	0.007	0.002	0.052	0.00662621	0.00348617	0.0009313517079994-0.0301349409729483	95.7861	95.73	93.065-98.65	0.458754	0.5	0.25-0.5416666666666666
Agrococcus	8	6.827	6.174	0.422	22.183	0.168475	0.194928	0.0121038920797948-0.2911378398087425	95.6838	95.645	95.04-96.46	0.408908	0.314618	0.1804572356968782-0.695447409733124
Agromyces	12	0.1265	0.092	0.047	0.467	0.00977183	0.00662485	0.0042998601766343-0.0388270563972411	94.9754	95.0325	93.81-96.0	0.397975	0.376003	0.25-0.6428571428571429
Ahniella	1	0.013	0.013	0.013	0.013	0.00324024	0.00324024	0.0032402384200346-0.0032402384200346	95.65	95.65	95.65-95.65	0.0657895	0.0657895	0.0657894736842105-0.0657894736842105
Ahrensia	1	0.016	0.016	0.016	0.016	0.00508015	0.00508015	0.0050801518168666-0.0050801518168666	96.745	96.745	96.745-96.745	0.333333	0.333333	0.3333333333333333-0.3333333333333333
Aidingimonas	1	0.158	0.158	0.158	0.158	0.0182472	0.0182472	0.0182471581393413-0.0182471581393413	96.55	96.55	96.55-96.55	0.222222	0.222222	0.2222222222222222-0.2222222222222222
Akkermansia	1	0.009	0.009	0.009	0.009	0.000851859	0.000851859	0.00085185871699-0.00085185871699	98.48	98.48	98.48-98.48	0.25	0.25	0.25-0.25
Albibacterium	1	11.914	11.914	11.914	11.914	0.0990458	0.0990458	0.0990457616074673-0.0990457616074673	97.78	97.78	97.78-97.78	0.0763861	0.0763861	0.0763861099995553-0.0763861099995553
Albimonas	2	0.1135	0.1135	0.061	0.166	0.00803824	0.00803824	0.0051717683679438-0.010904721080843	96.13	96.13	95.675-96.585	0.385526	0.385526	0.337719298245614-0.4333333333333333
Alcaligenes	2	16.568	16.568	0.086	33.05	0.183075	0.183075	0.0151136751933264-0.3510362823389651	97.5975	97.5975	96.535-98.66	0.291183	0.291183	0.1656983499883802-0.4166666666666667
Alcanivorax	11	4.23364	0.234	0.044	34.411	0.0750749	0.0486358	0.0119779445819691-0.2961155007815379	95.78	95.42	92.92-98.0	0.198784	0.1875	0.0879541108986615-0.3421916990146312
Algibacter	1	0.02	0.02	0.02	0.02	0.0122324	0.0122324	0.0122324165786783-0.0122324165786783	97.03	97.03	97.03-97.03	0.214286	0.214286	0.2142857142857142-0.2142857142857142
Algicola	1	0.003	0.003	0.003	0.003	0.00576251	0.00576251	0.0057625087385513-0.0057625087385513	97.25	97.25	97.25-97.25	1	1	1.0-1.0
Algiphilus	1	0.228	0.228	0.228	0.228	0.0215467	0.0215467	0.0215466723283793-0.0215466723283793	97.26	97.26	97.26-97.26	0.548387	0.548387	0.5483870967741935-0.5483870967741935
Algoriphagus	12	0.102917	0.043	0	0.759	0.0191001	0.00915777	0.002159680630319-0.1131884104669272	96.045	96.615	93.835-97.44	0.400519	0.392857	0.1585365853658536-0.6538461538461539
Aliagarivorans	1	0	0	0	0	NA	NA	NA	NA	NA	NA	NA	NA	NA
Alicyclobacillus	8	0.001125	0	0	0.005	0.000908939	0.000908939	0.000406610197499-0.0014112675940151	98.7	98.7	98.65-98.75	0.366667	0.366667	0.3333333333333333-0.4
Aliifodinibius	2	15.116	15.116	2.609	27.623	0.0607697	0.0607697	0.0415410851888449-0.079998287062271	96.71	96.71	94.83-98.59	0.0539668	0.0539668	0.0437987123009149-0.0641349187090512
Aliiglaciecola	1	0	0	0	0	NA	NA	NA	NA	NA	NA	NA	NA	NA
Aliihoeflea	3	9.494	9.748	3.797	14.937	0.231131	0.270056	0.1158901686900475-0.3074473117798811	96.7767	97.33	95.0-98.0	0.256816	0.260663	0.2346326836581709-0.2751511819681143
Aliiroseovarius	1	0.008	0.008	0.008	0.008	0.00378915	0.00378915	0.0037891524671143-0.0037891524671143	93.86	93.86	93.86-93.86	0.333333	0.333333	0.3333333333333333-0.3333333333333333
Alishewanella	1	0.016	0.016	0.016	0.016	0.0476557	0.0476557	0.0476557105507295-0.0476557105507295	97.38	97.38	97.38-97.38	0.25	0.25	0.25-0.25
Alistipes	6	0	0	0	0	NA	NA	NA	NA	NA	NA	NA	NA	NA
Alkalibacter	1	0	0	0	0	NA	NA	NA	NA	NA	NA	NA	NA	NA
Alkalibacterium	3	0.502	0.278	0.058	1.17	0.160364	0.18515	0.0526358195922504-0.2433071962789502	97.2433	97.32	96.49-97.92	0.277379	0.294118	0.2333333333333333-0.3046875
Alkalilimnicola	1	0.154	0.154	0.154	0.154	0.00870665	0.00870665	0.0087066475906785-0.0087066475906785	96.04	96.04	96.04-96.04	0.286885	0.286885	0.2868852459016393-0.2868852459016393
Alkalimonas	1	0.039	0.039	0.039	0.039	0.0221253	0.0221253	0.0221253311628426-0.0221253311628426	96.3	96.3	96.3-96.3	0.236842	0.236842	0.2368421052631578-0.2368421052631578
Alkalispirillum	1	0.157	0.157	0.157	0.157	0.0147421	0.0147421	0.0147420930609804-0.0147420930609804	96.27	96.27	96.27-96.27	0.32	0.32	0.32-0.32
Alkalispirochaeta	1	0	0	0	0	NA	NA	NA	NA	NA	NA	NA	NA	NA
Alloactinosynnema	1	0.397	0.397	0.397	0.397	0.0268701	0.0268701	0.0268701126142388-0.0268701126142388	95.68	95.68	95.68-95.68	0.319277	0.319277	0.3192771084337349-0.3192771084337349
Allochromatium	2	0.005	0.005	0.003	0.007	0.000957236	0.000957236	0.000819175519396-0.0010952973487029	96.0075	96.0075	95.975-96.04	0.375	0.375	0.25-0.5
Allokutzneria	2	0.337	0.337	0.204	0.47	0.0287854	0.0287854	0.0192975379929475-0.0382732998859114	95.84	95.84	95.68-96.0	0.349451	0.349451	0.3489010989010989-0.35
Allonocardiopsis	1	0.215	0.215	0.215	0.215	0.0114038	0.0114038	0.0114038283890392-0.0114038283890392	94.79	94.79	94.79-94.79	0.292308	0.292308	0.2923076923076923-0.2923076923076923
Alloprevotella	1	0	0	0	0	NA	NA	NA	NA	NA	NA	NA	NA	NA
Allorhizocola	1	5.366	5.366	5.366	5.366	0.178713	0.178713	0.1787129920015847-0.1787129920015847	95.1	95.1	95.1-95.1	0.288399	0.288399	0.2883993532740501-0.2883993532740501
Allosalinactinospora	1	0.55	0.55	0.55	0.55	0.0328834	0.0328834	0.0328833715011044-0.0328833715011044	95.145	95.145	95.145-95.145	0.271429	0.271429	0.2714285714285714-0.2714285714285714
Altererythrobacter	8	12.2744	0.7365	0.01	87.837	0.0584805	0.0471804	0.0033056966250463-0.2008570463795689	96.195	95.43	94.49-100.0	0.231936	0.266108	0.0375498355877287-0.3027522935779816
Alteribacillus	1	5.213	5.213	5.213	5.213	0.561533	0.561533	0.5615327965529114-0.5615327965529114	99.34	99.34	99.34-99.34	0.275556	0.275556	0.2755555555555555-0.2755555555555555
Alteromonas	6	0.00316667	0	0	0.012	0.0124163	0.0124163	0.0069291442677989-0.0179034470905966	96.575	96.575	95.56-97.59	0.305556	0.305556	0.1111111111111111-0.5
Alysiella	1	0	0	0	0	NA	NA	NA	NA	NA	NA	NA	NA	NA
Amantichitinum	1	0	0	0	0	NA	NA	NA	NA	NA	NA	NA	NA	NA
Aminiphilus	1	0.004	0.004	0.004	0.004	0.00124441	0.00124441	0.0012444113275292-0.0012444113275292	92.41	92.41	92.41-92.41	1	1	1.0-1.0
Aminobacter	4	0.14875	0.152	0.053	0.238	0.103204	0.0521828	0.0182190380772035-0.2902308922798396	95.8962	95.2575	94.39-98.68	0.376752	0.334877	0.1666666666666666-0.6705882352941176
Aminomonas	1	0.023	0.023	0.023	0.023	0.00421	0.00421	0.0042099999304062-0.0042099999304062	98.195	98.195	98.195-98.195	1	1	1.0-1.0
Ammonifex	2	0.0105	0.0105	0	0.021	0.00708103	0.00708103	0.0070810336899249-0.0070810336899249	95.855	95.855	95.855-95.855	0.5	0.5	0.5-0.5
Ammoniphilus	1	0.006	0.006	0.006	0.006	0.00993219	0.00993219	0.0099321891561353-0.0099321891561353	93.45	93.45	93.45-93.45	0.5	0.5	0.5-0.5
Amorphus	1	0.125	0.125	0.125	0.125	0.00961631	0.00961631	0.0096163072161531-0.0096163072161531	95.56	95.56	95.56-95.56	0.666667	0.666667	0.6666666666666666-0.6666666666666666
Amphibacillus	2	0.021	0.021	0	0.042	0.0591116	0.0591116	0.0591115835884874-0.0591115835884874	95.86	95.86	95.86-95.86	0.75	0.75	0.75-0.75
Amphiplicatus	1	0.231	0.231	0.231	0.231	0.0202867	0.0202867	0.0202866978508217-0.0202866978508217	98.01	98.01	98.01-98.01	0.272152	0.272152	0.2721518987341772-0.2721518987341772
Amphritea	2	0	0	0	0	NA	NA	NA	NA	NA	NA	NA	NA	NA
Amycolatopsis	37	0.844919	0.107	0.018	25.413	0.0297598	0.0166371	0.0041206587430338-0.4450445468212533	95.4823	95.3	94.07-98.8	0.369487	0.345161	0.1088646967340591-0.6947368421052632
Amylibacter	1	0	0	0	0	NA	NA	NA	NA	NA	NA	NA	NA	NA
Anaerobacterium	1	0.005	0.005	0.005	0.005	0.010558	0.010558	0.0105579562012513-0.0105579562012513	98.665	98.665	98.665-98.665	0.25	0.25	0.25-0.25
Anaerobranca	1	0.005	0.005	0.005	0.005	0.0107354	0.0107354	0.0107354242509101-0.0107354242509101	99.15	99.15	99.15-99.15	0.5	0.5	0.5-0.5
Anaerolinea	1	0	0	0	0	NA	NA	NA	NA	NA	NA	NA	NA	NA
Anaeromyxobacter	5	0.0626	0.036	0.023	0.123	0.00435403	0.0054946	0.0014941173727718-0.0062746248907824	94.715	94.69	93.425-95.79	0.305925	0.268421	0.24-0.3928571428571428
Anaerophaga	1	0.163	0.163	0.163	0.163	0.0293928	0.0293928	0.0293927939900919-0.0293927939900919	96.03	96.03	96.03-96.03	0.116667	0.116667	0.1166666666666666-0.1166666666666666
Anaerosporomusa	1	0.002	0.002	0.002	0.002	0.00276548	0.00276548	0.0027654826120287-0.0027654826120287	97.44	97.44	97.44-97.44	0.5	0.5	0.5-0.5
Ancrocorticia	1	0.024	0.024	0.024	0.024	0.00740916	0.00740916	0.0074091561888795-0.0074091561888795	99.33	99.33	99.33-99.33	0.285714	0.285714	0.2857142857142857-0.2857142857142857
Ancylobacter	2	0.0895	0.0895	0.026	0.153	0.0130209	0.0130209	0.0040488977994704-0.0219928579035674	96.01	96.01	94.02-98.0	0.384783	0.384783	0.3695652173913043-0.4
Andreprevotia	2	0.002	0.002	0.002	0.002	0.000529011	0.000529011	0.0004987119864601-0.0005593097979578	95.26	95.26	94.06-96.46	1	1	1.0-1.0
Aneurinibacillus	2	0.0045	0.0045	0	0.009	0.0127254	0.0127254	0.0127254183462129-0.0127254183462129	94.69	94.69	94.69-94.69	0.333333	0.333333	0.3333333333333333-0.3333333333333333
Angustibacter	1	0.472	0.472	0.472	0.472	0.0186634	0.0186634	0.01866335575308-0.01866335575308	95.33	95.33	95.33-95.33	0.305677	0.305677	0.3056768558951965-0.3056768558951965
Anoxybacillus	1	0	0	0	0	NA	NA	NA	NA	NA	NA	NA	NA	NA
Anseongella	1	3.782	3.782	3.782	3.782	0.0322147	0.0322147	0.0322147147385706-0.0322147147385706	95.87	95.87	95.87-95.87	0.13185	0.13185	0.1318495778971604-0.1318495778971604
Antarctobacter	1	0.045	0.045	0.045	0.045	0.00736673	0.00736673	0.0073667288873984-0.0073667288873984	93.66	93.66	93.66-93.66	0.380952	0.380952	0.3809523809523809-0.3809523809523809
Antribacter	1	1.223	1.223	1.223	1.223	0.0439611	0.0439611	0.043961131395441-0.043961131395441	95.86	95.86	95.86-95.86	0.148347	0.148347	0.1483467381590706-0.1483467381590706
Antricoccus	1	0.084	0.084	0.084	0.084	0.00844334	0.00844334	0.008443342648517-0.008443342648517	95.59	95.59	95.59-95.59	0.219697	0.219697	0.2196969696969697-0.2196969696969697
Aphanothece	1	0	0	0	0	NA	NA	NA	NA	NA	NA	NA	NA	NA
Apibacter	1	0	0	0	0	NA	NA	NA	NA	NA	NA	NA	NA	NA
Aquabacterium	3	0.025	0.02	0.017	0.038	0.00443381	0.00403611	0.0037948946964-0.0054704258240829	94.6817	94.645	94.23-95.17	0.40614	0.368421	0.35-0.5
Aquamicrobium	5	5.8578	7.086	1.255	8.175	0.242693	0.274006	0.0561928051110447-0.3684683933364693	96.508	96.67	95.1-98.08	0.382904	0.287305	0.2473105426727229-0.5848623853211009
Aquaspirillum	1	0.005	0.005	0.005	0.005	0.00142945	0.00142945	0.00142945170391-0.00142945170391	95.05	95.05	95.05-95.05	0.5	0.5	0.5-0.5
Aquidulcibacter	1	0.018	0.018	0.018	0.018	0.0124058	0.0124058	0.0124057640617222-0.0124057640617222	95.97	95.97	95.97-95.97	0.3125	0.3125	0.3125-0.3125
Aquihabitans	2	2.651	2.651	2.165	3.137	0.0215626	0.0215626	0.0202519918455748-0.0228731950580343	95.12	95.12	95.0-95.24	0.0847036	0.0847036	0.0830227357435706-0.0863844393592677
Aquimarina	7	0.00514286	0.004	0.003	0.009	0.00338688	0.00297516	0.000778933532277-0.0080205232643691	96.3243	97.4	93.705-97.815	0.354762	0.25	0.1666666666666666-0.8333333333333334
Aquimixticola	1	0.004	0.004	0.004	0.004	0.00112918	0.00112918	0.0011291799831791-0.0011291799831791	92.2	92.2	92.2-92.2	0.5	0.5	0.5-0.5
Aquimonas	1	0.168	0.168	0.168	0.168	0.0135263	0.0135263	0.013526283314242-0.013526283314242	95.55	95.55	95.55-95.55	0.317708	0.317708	0.3177083333333333-0.3177083333333333
Aquincola	1	0.156	0.156	0.156	0.156	0.0144164	0.0144164	0.014416443981736-0.014416443981736	95.45	95.45	95.45-95.45	0.371795	0.371795	0.3717948717948718-0.3717948717948718
Aquisalimonas	1	0.11	0.11	0.11	0.11	0.00993331	0.00993331	0.009933306124092-0.009933306124092	95.255	95.255	95.255-95.255	0.265152	0.265152	0.2651515151515151-0.2651515151515151
Aquisphaera	2	0.2235	0.2235	0.198	0.249	0.0128811	0.0128811	0.0126113598024236-0.0131509248328693	94.755	94.755	94.7-94.81	0.340164	0.340164	0.3300970873786408-0.3502304147465437
Aquitalea	2	0.001	0.001	0	0.002	0.000548606	0.000548606	0.0005486063323059-0.0005486063323059	96.08	96.08	96.08-96.08	0.166667	0.166667	0.1666666666666666-0.1666666666666666
Arboricoccus	1	0.129	0.129	0.129	0.129	0.0161626	0.0161626	0.0161625611590165-0.0161625611590165	96.84	96.84	96.84-96.84	0.144	0.144	0.144-0.144
Arcanobacterium	2	0	0	0	0	NA	NA	NA	NA	NA	NA	NA	NA	NA
Archangium	4	2.555	2.39	1.185	4.255	0.174899	0.163394	0.1141390599697244-0.2586680987973529	95.695	95.71	95.36-96.0	0.334514	0.333014	0.3134956967588354-0.3585306618093503
Arenibacter	5	0.0638	0.045	0.031	0.124	0.0165365	0.0138807	0.012212753687088-0.0240061273075759	95.066	94.705	94.17-96.105	0.286206	0.288136	0.0941176470588235-0.4642857142857143
Arenimonas	6	0.930667	1.0475	0.312	1.166	0.0397966	0.042001	0.0209307599171993-0.0514325230505104	95.1408	95.205	94.79-95.36	0.353051	0.322121	0.2220394736842105-0.5279069767441861
Arhodomonas	1	0.19	0.19	0.19	0.19	0.0284359	0.0284359	0.0284359041165304-0.0284359041165304	96.09	96.09	96.09-96.09	0.214286	0.214286	0.2142857142857142-0.2142857142857142
Aromatoleum	1	0.036	0.036	0.036	0.036	0.00661821	0.00661821	0.0066182047981457-0.0066182047981457	95.56	95.56	95.56-95.56	0.388889	0.388889	0.3888888888888889-0.3888888888888889
Arsenicibacter	1	0.001	0.001	0.001	0.001	0.000321318	0.000321318	0.0003213175678547-0.0003213175678547	100	100	100.0-100.0	0.5	0.5	0.5-0.5
Arsenicicoccus	2	0.298	0.298	0.248	0.348	0.0153289	0.0153289	0.0117439860613962-0.0189137393197312	95.29	95.29	95.07-95.51	0.253494	0.253494	0.2515923566878981-0.2553956834532374
Arsenicitalea	1	1.042	1.042	1.042	1.042	0.0431867	0.0431867	0.0431867314119592-0.0431867314119592	96.12	96.12	96.12-96.12	0.238235	0.238235	0.238235294117647-0.238235294117647
Arthrobacter	72	1.6879	0.091	0	46.063	0.05766	0.0181214	0.0028188186858615-0.4424718404737567	95.3686	95.215	93.54-98.01	0.341404	0.357143	0.1239747041512741-0.5
Asaia	3	0.007	0.007	0	0.014	0.00407433	0.00407433	0.0033703953275029-0.0047782673652982	94.3425	94.3425	94.135-94.55	0.4375	0.4375	0.375-0.5
Asanoa	3	0.171667	0.174	0.167	0.174	0.0127684	0.0134586	0.0113519476944253-0.0134948023002323	94.9383	94.81	94.675-95.33	0.369209	0.369822	0.3628048780487805-0.375
Asticcacaulis	6	0.00683333	0.007	0.002	0.011	0.0018499	0.00177314	0.000421601366183-0.0036235139472946	94.2567	94.57	92.74-95.28	0.483333	0.45	0.1666666666666666-1.0
Atopococcus	1	0.218	0.218	0.218	0.218	0.13442	0.13442	0.1344202502107754-0.1344202502107754	98.915	98.915	98.915-98.915	0.183824	0.183824	0.1838235294117647-0.1838235294117647
Atopostipes	1	1.339	1.339	1.339	1.339	0.158233	0.158233	0.1582331440873135-0.1582331440873135	97.3	97.3	97.3-97.3	0.287645	0.287645	0.2876447876447876-0.2876447876447876
Aurantimonas	4	0.452	0.205	0.137	1.261	0.0436969	0.0314321	0.0124379798079019-0.0994853526743287	95.7963	95.66	94.515-97.35	0.366542	0.375897	0.3282374100719424-0.3861386138613861
Auraticoccus	1	0.494	0.494	0.494	0.494	0.024068	0.024068	0.0240679726269421-0.0240679726269421	95.315	95.315	95.315-95.315	0.33871	0.33871	0.3387096774193548-0.3387096774193548
Aureimonas	11	0.0725455	0.069	0.042	0.121	0.00688609	0.00621737	0.0045441886512567-0.0117361486281566	95.2405	95.18	94.44-96.26	0.412455	0.384615	0.3260869565217391-0.75
Austwickia	1	0.044	0.044	0.044	0.044	0.00274796	0.00274796	0.0027479593879291-0.0027479593879291	95.725	95.725	95.725-95.725	0.464286	0.464286	0.4642857142857143-0.4642857142857143
Avibacterium	2	0	0	0	0	NA	NA	NA	NA	NA	NA	NA	NA	NA
Avrilella	1	18.463	18.463	18.463	18.463	0.436454	0.436454	0.4364536365590199-0.4364536365590199	98.55	98.55	98.55-98.55	0.424249	0.424249	0.4242487046632124-0.4242487046632124
Azoarcus	1	0.017	0.017	0.017	0.017	0.00227811	0.00227811	0.0022781072740462-0.0022781072740462	95.04	95.04	95.04-95.04	0.409091	0.409091	0.4090909090909091-0.4090909090909091
Azohydromonas	2	0.045	0.045	0.039	0.051	0.0056395	0.0056395	0.0049489286674849-0.0063300742021468	95.11	95.11	94.71-95.51	0.601084	0.601084	0.40625-0.7959183673469388
Azonexus	2	0.018	0.018	0.012	0.024	0.00146478	0.00146478	0.001136163682045-0.0017934051246955	94.385	94.385	93.62-95.15	0.6875	0.6875	0.375-1.0
Azorhizobium	1	0.042	0.042	0.042	0.042	0.00418465	0.00418465	0.0041846525942608-0.0041846525942608	95.61	95.61	95.61-95.61	0.689655	0.689655	0.6896551724137931-0.6896551724137931
Azospirillum	11	0.0351818	0.029	0.008	0.102	0.0039206	0.00383382	0.001213052352498-0.0068925569458342	94.8527	94.765	93.52-95.65	0.484645	0.461538	0.2857142857142857-0.9
Azotobacter	3	0.024	0.023	0.007	0.042	0.00233788	0.00266271	0.0012646382247962-0.0030862812478056	95.0633	95.33	93.81-96.05	0.405556	0.416667	0.3-0.5
Azovibrio	1	0.016	0.016	0.016	0.016	0.0026224	0.0026224	0.002622397127258-0.002622397127258	95.86	95.86	95.86-95.86	0.3125	0.3125	0.3125-0.3125
Bacilliculturomica	1	0	0	0	0	NA	NA	NA	NA	NA	NA	NA	NA	NA
Bacillus	41	0.55539	0.022	0	20.272	0.0906796	0.0402106	0.0022347831444721-0.6528866882696047	97.0354	96.9225	94.12-100.0	0.431688	0.375	0.1-1.0
Bacterioplanes	1	0.004	0.004	0.004	0.004	0.000908448	0.000908448	0.0009084475943846-0.0009084475943846	96.51	96.51	96.51-96.51	0.5	0.5	0.5-0.5
Bacteroides	7	0.00642857	0	0	0.038	0.0158835	0.0158835	0.0024803276449077-0.0292867729719982	97.515	97.515	96.62-98.41	0.10119	0.10119	0.0357142857142857-0.1666666666666666
Baekduia	1	2.268	2.268	2.268	2.268	0.0255873	0.0255873	0.0255873364626167-0.0255873364626167	95.45	95.45	95.45-95.45	0.188385	0.188385	0.188385269121813-0.188385269121813
Balneatrix	1	0.043	0.043	0.043	0.043	0.0146459	0.0146459	0.014645917522698-0.014645917522698	95.77	95.77	95.77-95.77	0.590909	0.590909	0.5909090909090909-0.5909090909090909
Balneicella	1	0.061	0.061	0.061	0.061	0.0308346	0.0308346	0.0308345799162977-0.0308345799162977	100	100	100.0-100.0	0.142857	0.142857	0.1428571428571428-0.1428571428571428
Balneola	1	0.028	0.028	0.028	0.028	0.00402014	0.00402014	0.0040201422204615-0.0040201422204615	98.7	98.7	98.7-98.7	0.133333	0.133333	0.1333333333333333-0.1333333333333333
Barnesiella	2	0	0	0	0	NA	NA	NA	NA	NA	NA	NA	NA	NA
Bartonella	2	0.0095	0.0095	0	0.019	0.0411071	0.0411071	0.0411071455808252-0.0411071455808252	94.595	94.595	94.595-94.595	0.5	0.5	0.5-0.5
Bathymodiolus	1	0	0	0	0	NA	NA	NA	NA	NA	NA	NA	NA	NA
Bauldia	1	0.314	0.314	0.314	0.314	0.0202436	0.0202436	0.0202436298844116-0.0202436298844116	95.43	95.43	95.43-95.43	0.367816	0.367816	0.367816091954023-0.367816091954023
Bavariicoccus	1	0	0	0	0	NA	NA	NA	NA	NA	NA	NA	NA	NA
Bdellovibrio	1	0.006	0.006	0.006	0.006	0.00138803	0.00138803	0.0013880286513223-0.0013880286513223	98.96	98.96	98.96-98.96	0.333333	0.333333	0.3333333333333333-0.3333333333333333
Beijerinckia	1	0.04	0.04	0.04	0.04	0.00594905	0.00594905	0.0059490543248383-0.0059490543248383	95.72	95.72	95.72-95.72	0.428571	0.428571	0.4285714285714285-0.4285714285714285
Bellilinea	1	0.036	0.036	0.036	0.036	0.0150311	0.0150311	0.0150310932984104-0.0150310932984104	94.67	94.67	94.67-94.67	0.346154	0.346154	0.3461538461538461-0.3461538461538461
Belnapia	3	1.042	0.71	0.538	1.878	0.0741045	0.062378	0.055568874367907-0.1043666975276306	96.0367	95.63	95.36-97.12	0.44293	0.368098	0.3038297872340426-0.6568627450980392
Bermanella	1	0	0	0	0	NA	NA	NA	NA	NA	NA	NA	NA	NA
Bernardetia	1	0	0	0	0	NA	NA	NA	NA	NA	NA	NA	NA	NA
Beutenbergia	1	0.316	0.316	0.316	0.316	0.0116422	0.0116422	0.0116422492255395-0.0116422492255395	96.55	96.55	96.55-96.55	0.386441	0.386441	0.3864406779661017-0.3864406779661017
Bhargavaea	3	7.45133	9.119	0.223	13.012	0.36364	0.480662	0.0190417739045707-0.5912158407779271	98.4833	99.12	96.33-100.0	0.289686	0.26132	0.2420644535982554-0.3656716417910448
Bifidobacterium	22	0.0140455	0.0035	0	0.129	0.00261161	0.00152703	0.0006791494686626-0.0075301613049277	96.5833	98.175	91.24-100.0	0.384253	0.4375	0.0192307692307692-0.6111111111111112
Bizionia	3	0.0353333	0.033	0.004	0.069	0.0124053	0.0122715	0.0011962678291321-0.0237481179329034	96.905	97.295	93.75-99.67	0.506944	0.3125	0.2083333333333333-1.0
Blastochloris	1	0.127	0.127	0.127	0.127	0.0105831	0.0105831	0.0105830709945591-0.0105830709945591	94.785	94.785	94.785-94.785	0.397727	0.397727	0.3977272727272727-0.3977272727272727
Blastococcus	24	7.57796	6.9075	0.342	26.801	0.143328	0.135733	0.0173988378450276-0.3231706901384859	95.5292	95.33	95.08-98.6	0.273174	0.275649	0.1381987577639751-0.3468703427719821
Blastomonas	3	0.071	0.068	0.06	0.085	0.0256787	0.0120942	0.0108195566133604-0.0541223770315524	96.88	97.56	95.08-98.0	0.291544	0.306452	0.25-0.3181818181818182
Blastopirellula	1	0.059	0.059	0.059	0.059	0.00257504	0.00257504	0.0025750437604014-0.0025750437604014	95.43	95.43	95.43-95.43	0.307692	0.307692	0.3076923076923077-0.3076923076923077
Blautia	3	0.004	0.002	0	0.01	0.00568973	0.00568973	0.0031675228344449-0.0082119288140931	98.445	98.445	97.56-99.33	0.375	0.375	0.25-0.5
Bogoriella	1	0.615	0.615	0.615	0.615	0.0219145	0.0219145	0.0219145468943254-0.0219145468943254	95.94	95.94	95.94-95.94	0.133636	0.133636	0.1336363636363636-0.1336363636363636
Bordetella	25	0.58496	0.105	0.023	8.187	0.0462104	0.0108385	0.0042456528061817-0.5566625557245425	95.843	95.44	94.2-99.33	0.375324	0.349057	0.1566523605150214-0.7692307692307693
Borrelia	1	0	0	0	0	NA	NA	NA	NA	NA	NA	NA	NA	NA
Bosea	21	0.140952	0.134	0.035	0.352	0.0201095	0.0181856	0.0072847745382489-0.0428853550740991	95.5162	95.315	93.57-98.67	0.394597	0.371951	0.287037037037037-0.8085106382978723
Bowmanella	2	0.0015	0.0015	0	0.003	0.00216674	0.00216674	0.0021667446917875-0.0021667446917875	92.145	92.145	92.145-92.145	0.25	0.25	0.25-0.25
Brachybacterium	14	4.41993	1.0735	0.274	43.481	0.093432	0.0786391	0.0162213599309057-0.4068670760982367	95.7168	95.33	94.74-99.32	0.339011	0.317842	0.1233058210251954-0.6639676113360324
Brachymonas	1	0.085	0.085	0.085	0.085	0.00852785	0.00852785	0.0085278512283608-0.0085278512283608	96.03	96.03	96.03-96.03	0.894737	0.894737	0.8947368421052632-0.8947368421052632
Brackiella	1	0	0	0	0	NA	NA	NA	NA	NA	NA	NA	NA	NA
Bradymonas	1	0.918	0.918	0.918	0.918	0.0670767	0.0670767	0.0670767351779686-0.0670767351779686	94.88	94.88	94.88-94.88	0.347727	0.347727	0.3477272727272727-0.3477272727272727
Bradyrhizobium	76	0.697934	0.04	0	5.952	0.0786825	0.0125311	0.0025810214966999-0.4987359937526684	95.283	95.045	93.16-99.07	0.421797	0.392081	0.1923076923076923-1.0
Branchiibius	1	0.128	0.128	0.128	0.128	0.0105518	0.0105518	0.0105517913621426-0.0105517913621426	93.97	93.97	93.97-93.97	0.234568	0.234568	0.2345679012345679-0.2345679012345679
Brenneria	2	0	0	0	0	NA	NA	NA	NA	NA	NA	NA	NA	NA
Breoghania	2	0.182	0.182	0.172	0.192	0.020202	0.020202	0.0190479833364893-0.0213561055516871	95.625	95.625	95.33-95.92	0.337362	0.337362	0.3105263157894737-0.3641975308641975
Brevibacillus	4	0.01225	0.005	0	0.039	0.010798	0.010798	0.0045712393857271-0.0170247645051194	97.985	97.985	95.97-100.0	0.621429	0.621429	0.6-0.6428571428571429
Brevibacterium	20	3.58745	1.0515	0.048	23.418	0.17348	0.141585	0.0050342920016042-0.5337922504055449	96.7695	96.575	95.195-99.33	0.352802	0.32858	0.1691013384321223-0.8181818181818182
Brevundimonas	25	4.8436	0.711	0.025	39.735	0.146912	0.097555	0.0204706808184013-0.4016609867384353	95.582	95.36	94.445-97.17	0.321415	0.333992	0.1096966413867822-0.6571428571428571
Brockia	1	0	0	0	0	NA	NA	NA	NA	NA	NA	NA	NA	NA
Brucella	2	3.7625	3.7625	0.022	7.503	0.177447	0.177447	0.0199078551027133-0.33498618590697	98.125	98.125	97.59-98.66	0.770529	0.770529	0.5410588870880605-1.0
Brumimicrobium	1	0.065	0.065	0.065	0.065	0.0222544	0.0222544	0.0222543675241028-0.0222543675241028	95.9	95.9	95.9-95.9	0.304348	0.304348	0.3043478260869565-0.3043478260869565
Bryobacter	1	0.062	0.062	0.062	0.062	0.0104952	0.0104952	0.0104951545225908-0.0104951545225908	96.72	96.72	96.72-96.72	0.431818	0.431818	0.4318181818181818-0.4318181818181818
Bryocella	1	0.012	0.012	0.012	0.012	0.00216581	0.00216581	0.0021658141903937-0.0021658141903937	95.305	95.305	95.305-95.305	0.3125	0.3125	0.3125-0.3125
Burkholderia	34	0.00476471	0.0025	0	0.021	0.00149427	0.00117359	0.0001506456978075-0.0086438857389707	94.395	94.455	91.1-97.55	0.511706	0.5	0.25-1.0
Buttiauxella	2	0	0	0	0	NA	NA	NA	NA	NA	NA	NA	NA	NA
Butyricicoccus	1	0.003	0.003	0.003	0.003	0.00155509	0.00155509	0.0015550860680671-0.0015550860680671	100	100	100.0-100.0	0.25	0.25	0.25-0.25
Butyricimonas	1	0	0	0	0	NA	NA	NA	NA	NA	NA	NA	NA	NA
Caballeronia	13	0.005	0.003	0.001	0.013	0.00142249	0.00139008	0.0003386792294807-0.0026794002279133	96.1031	95.65	93.06-100.0	0.414583	0.444444	0.1428571428571428-0.7272727272727273
Caedibacter	1	0.014	0.014	0.014	0.014	0.0124323	0.0124323	0.0124322799248523-0.0124322799248523	91.77	91.77	91.77-91.77	0.25	0.25	0.25-0.25
Caenibacillus	1	0.002	0.002	0.002	0.002	0.000726952	0.000726952	0.000726951935365-0.000726951935365	100	100	100.0-100.0	0.25	0.25	0.25-0.25
Caenimonas	1	0.121	0.121	0.121	0.121	0.0184737	0.0184737	0.0184737118872616-0.0184737118872616	95.1	95.1	95.1-95.1	0.427273	0.427273	0.4272727272727272-0.4272727272727272
Caenispirillum	2	0.0945	0.0945	0.062	0.127	0.00612612	0.00612612	0.0046803337860434-0.0075719042366473	94.9775	94.9775	94.625-95.33	0.420875	0.420875	0.3787878787878788-0.4629629629629629
Caldicellulosiruptor	1	0	0	0	0	NA	NA	NA	NA	NA	NA	NA	NA	NA
Caldilinea	1	0.083	0.083	0.083	0.083	0.0128903	0.0128903	0.0128902926562745-0.0128902926562745	96.67	96.67	96.67-96.67	0.461538	0.461538	0.4615384615384615-0.4615384615384615
Caldimonas	1	0.032	0.032	0.032	0.032	0.0222347	0.0222347	0.0222346681354998-0.0222346681354998	94.48	94.48	94.48-94.48	0.888889	0.888889	0.8888888888888888-0.8888888888888888
Calditerricola	1	0.152	0.152	0.152	0.152	0.0124897	0.0124897	0.0124896541932032-0.0124896541932032	96.81	96.81	96.81-96.81	0.536585	0.536585	0.5365853658536586-0.5365853658536586
Calidifontibacter	1	0.19	0.19	0.19	0.19	0.0131429	0.0131429	0.0131428721276706-0.0131428721276706	94.42	94.42	94.42-94.42	0.320513	0.320513	0.3205128205128205-0.3205128205128205
Caloramator	1	0.004	0.004	0.004	0.004	0.0104014	0.0104014	0.0104013714531384-0.0104013714531384	100	100	100.0-100.0	0.25	0.25	0.25-0.25
Calothrix	2	0.003	0.003	0	0.006	0.0138302	0.0138302	0.0138302175982145-0.0138302175982145	95.52	95.52	95.52-95.52	0.333333	0.333333	0.3333333333333333-0.3333333333333333
Campylobacter	2	0	0	0	0	NA	NA	NA	NA	NA	NA	NA	NA	NA
Candidatus	34	1.48226	0.0095	0	30.759	0.0374571	0.00427375	0.0007592112081918-0.5021422096906317	95.6282	95.62	91.39-98.89	0.367898	0.409091	0.1111111111111111-0.5
Candidimonas	3	0.593333	0.516	0.288	0.976	0.0338323	0.0395257	0.022346879449996-0.0396242269844079	95.31	95.42	94.9-95.61	0.280837	0.275109	0.2564575645756458-0.3109452736318407
Capillimicrobium	1	6.639	6.639	6.639	6.639	0.041333	0.041333	0.0413329956836645-0.0413329956836645	95.17	95.17	95.17-95.17	0.100029	0.100029	0.1000292056074766-0.1000292056074766
Capnocytophaga	5	0.0102	0.003	0	0.03	0.00245244	0.00168136	0.0009385875830752-0.0055084489412746	96.96	96.3675	95.105-100.0	0.375	0.375	0.25-0.5
Caproiciproducens	1	0.003	0.003	0.003	0.003	0.00121817	0.00121817	0.0012181654146413-0.0012181654146413	96.32	96.32	96.32-96.32	0.25	0.25	0.25-0.25
Capsulimonas	1	0.027	0.027	0.027	0.027	0.004219	0.004219	0.0042190023382537-0.0042190023382537	96.69	96.69	96.69-96.69	0.421053	0.421053	0.4210526315789473-0.4210526315789473
Cardinium	1	0	0	0	0	NA	NA	NA	NA	NA	NA	NA	NA	NA
Cardiobacterium	2	0	0	0	0	NA	NA	NA	NA	NA	NA	NA	NA	NA
Carnimonas	1	0.052	0.052	0.052	0.052	0.0140349	0.0140349	0.0140349289137063-0.0140349289137063	97.26	97.26	97.26-97.26	0.526316	0.526316	0.5263157894736842-0.5263157894736842
Castellaniella	2	1.5805	1.5805	0.834	2.327	0.0647317	0.0647317	0.0437878149354388-0.0856756608184737	95.225	95.225	95.15-95.3	0.320958	0.320958	0.3142707240293809-0.3276450511945392
Catellatospora	1	0.053	0.053	0.053	0.053	0.0094605	0.0094605	0.0094604975744817-0.0094604975744817	95.33	95.33	95.33-95.33	0.367925	0.367925	0.3679245283018867-0.3679245283018867
Catelliglobosispora	1	0.151	0.151	0.151	0.151	0.0184007	0.0184007	0.0184007211292339-0.0184007211292339	94.98	94.98	94.98-94.98	0.66129	0.66129	0.6612903225806451-0.6612903225806451
Catenovulum	1	0.004	0.004	0.004	0.004	0.00395192	0.00395192	0.0039519236734132-0.0039519236734132	95.28	95.28	95.28-95.28	0.0454545	0.0454545	0.0454545454545454-0.0454545454545454
Catenulispora	1	0.024	0.024	0.024	0.024	0.00237692	0.00237692	0.0023769232908932-0.0023769232908932	94.55	94.55	94.55-94.55	0.628571	0.628571	0.6285714285714286-0.6285714285714286
Catenuloplanes	1	0.154	0.154	0.154	0.154	0.0101733	0.0101733	0.0101732791036813-0.0101732791036813	95	95	95.0-95.0	0.383978	0.383978	0.3839779005524862-0.3839779005524862
Caulobacter	15	0.0627333	0.042	0.023	0.248	0.00837964	0.00655224	0.0026335635881518-0.0186511583430272	95.2223	95.1	94.21-96.675	0.412171	0.423077	0.35-0.4545454545454545
Cecembia	1	0.222	0.222	0.222	0.222	0.0289946	0.0289946	0.0289945694911568-0.0289945694911568	97.64	97.64	97.64-97.64	0.189103	0.189103	0.1891025641025641-0.1891025641025641
Cedecea	2	0	0	0	0	NA	NA	NA	NA	NA	NA	NA	NA	NA
Celeribacter	6	0.037	0.019	0.003	0.13	0.00630536	0.00488242	0.0012428749039287-0.01676899339904	96.645	96.725	94.55-98.73	0.436987	0.376096	0.2586206896551724-0.7777777777777778
Cellulomonas	28	0.480071	0.2425	0.016	3.025	0.0183534	0.0131614	0.0058008089641357-0.0807477680874273	95.0454	94.97	94.04-97.33	0.279406	0.252923	0.1153846153846153-0.59
Cellulosimicrobium	4	0.31325	0.286	0.014	0.667	0.0168691	0.0143071	0.0059420911173433-0.0329201699296951	96.5837	95.7775	94.78-100.0	0.24945	0.238083	0.15625-0.3653846153846153
Cellvibrio	6	2.50733	0.13	0.054	14.476	0.0583818	0.0257473	0.009123893564158-0.1758295912834492	95.84	95.73	94.85-97.37	0.237645	0.234161	0.1135265700483091-0.3653846153846153
Cephaloticoccus	2	0.037	0.037	0.026	0.048	0.0043634	0.0043634	0.0040570225427103-0.004669771742271	96.37	96.37	95.49-97.25	0.261765	0.261765	0.2-0.3235294117647059
Cereibacter	1	0.542	0.542	0.542	0.542	0.0342116	0.0342116	0.0342116427587179-0.0342116427587179	97.67	97.67	97.67-97.67	0.335294	0.335294	0.3352941176470588-0.3352941176470588
Cesiribacter	1	0.256	0.256	0.256	0.256	0.0329914	0.0329914	0.0329914400586972-0.0329914400586972	94.87	94.87	94.87-94.87	0.680328	0.680328	0.680327868852459-0.680327868852459
Chelativorans	2	10.2545	10.2545	1.35	19.159	0.197004	0.197004	0.0770684177158306-0.3169386321395814	98.655	98.655	97.97-99.34	0.245437	0.245437	0.2220201783200375-0.2688547486033519
Chelatococcus	1	0.325	0.325	0.325	0.325	0.039662	0.039662	0.0396620154040855-0.0396620154040855	97.8	97.8	97.8-97.8	0.281818	0.281818	0.2818181818181818-0.2818181818181818
Chelonobacter	1	0.017	0.017	0.017	0.017	0.0116829	0.0116829	0.0116829500644923-0.0116829500644923	100	100	100.0-100.0	0.0769231	0.0769231	0.0769230769230769-0.0769230769230769
Chitinibacter	1	0	0	0	0	NA	NA	NA	NA	NA	NA	NA	NA	NA
Chitinilyticum	1	0.009	0.009	0.009	0.009	0.00172891	0.00172891	0.0017289126299127-0.0017289126299127	93.44	93.44	93.44-93.44	0.666667	0.666667	0.6666666666666666-0.6666666666666666
Chitinimonas	3	0.0206667	0.012	0.002	0.048	0.0037417	0.00363151	0.0003778570534484-0.007215724337276	97.56	97.33	95.35-100.0	0.446055	0.333333	0.2222222222222222-0.782608695652174
Chitiniphilus	1	0.006	0.006	0.006	0.006	0.000756811	0.000756811	0.0007568114577035-0.0007568114577035	97.54	97.54	97.54-97.54	0.25	0.25	0.25-0.25
Chitinophaga	9	0.00511111	0.004	0	0.018	0.0031065	0.0019803	0.0009162991377428-0.0109847603305785	94.1043	94.26	91.735-96.84	0.38733	0.357143	0.1875-0.5
Chloracidobacterium	1	0	0	0	0	NA	NA	NA	NA	NA	NA	NA	NA	NA
Chlorobaculum	3	0.0106667	0.01	0.008	0.014	0.00321625	0.00290953	0.0022661868795415-0.0044730297863507	94.87	95.9	92.12-96.59	0.470085	0.333333	0.0769230769230769-1.0
Chlorobium	2	0	0	0	0	NA	NA	NA	NA	NA	NA	NA	NA	NA
Chloroflexus	3	0.00966667	0.01	0	0.019	0.00441215	0.00441215	0.0016181101990159-0.0072061824909122	94.71	94.71	93.53-95.89	0.360714	0.360714	0.3214285714285714-0.4
Chondromyces	2	0.0475	0.0475	0.047	0.048	0.00441193	0.00441193	0.0039854775675941-0.0048383738488073	95.26	95.26	95.19-95.33	0.346154	0.346154	0.3384615384615385-0.3538461538461538
Chromatium	1	0.005	0.005	0.005	0.005	0.00113118	0.00113118	0.0011311794201772-0.0011311794201772	98.07	98.07	98.07-98.07	0.5	0.5	0.5-0.5
Chromatocurvus	1	0.03	0.03	0.03	0.03	0.00472743	0.00472743	0.0047274297090031-0.0047274297090031	97.36	97.36	97.36-97.36	0.321429	0.321429	0.3214285714285714-0.3214285714285714
Chromobacterium	7	0.00257143	0.002	0	0.008	0.0011063	0.000725919	0.000199531393902-0.0024620436909998	96.05	95.51	92.96-100.0	0.416667	0.5	0.25-0.5
Chromohalobacter	3	0.154333	0.07	0.06	0.333	0.0107431	0.00934361	0.0081746034247812-0.0147111934027035	95.6333	96.05	94.62-96.23	0.225878	0.21875	0.1861575178997613-0.2727272727272727
Chryseobacterium	17	2.49806	0.015	0	41.821	0.0527188	0.00675195	0.0005330791138887-0.4317871150502622	95.9057	96.2	92.65-98.68	0.34838	0.277778	0.1241134751773049-1.0
Chthoniobacter	1	0.129	0.129	0.129	0.129	0.00988009	0.00988009	0.009880092341167-0.009880092341167	96.19	96.19	96.19-96.19	0.259067	0.259067	0.2590673575129533-0.2590673575129533
Citreimonas	1	0.103	0.103	0.103	0.103	0.0116085	0.0116085	0.0116084647681635-0.0116084647681635	95.04	95.04	95.04-95.04	0.34375	0.34375	0.34375-0.34375
Citricoccus	2	5.955	5.955	2.218	9.692	0.258241	0.258241	0.1654502405393437-0.3510317010091723	96.975	96.975	96.67-97.28	0.284642	0.284642	0.2842365967365967-0.2850467289719626
Citrobacter	2	0	0	0	0	NA	NA	NA	NA	NA	NA	NA	NA	NA
Citromicrobium	1	0.155	0.155	0.155	0.155	0.0188811	0.0188811	0.0188810605290922-0.0188810605290922	94.95	94.95	94.95-94.95	0.357143	0.357143	0.3571428571428571-0.3571428571428571
Clavibacter	1	0.195	0.195	0.195	0.195	0.00156095	0.00156095	0.0015609455050295-0.0015609455050295	93.75	93.75	93.75-93.75	0.298701	0.298701	0.2987012987012987-0.2987012987012987
Clostridioides	1	0.144	0.144	0.144	0.144	0.024459	0.024459	0.0244589800200711-0.0244589800200711	94.85	94.85	94.85-94.85	0.47619	0.47619	0.4761904761904761-0.4761904761904761
Clostridium	12	0.0273333	0	0	0.156	0.0618204	0.0394407	0.002916214292151-0.1410082636336545	97.221	96.77	95.325-99.33	0.328442	0.327273	0.25-0.4285714285714285
Cnuella	1	0.094	0.094	0.094	0.094	0.0187107	0.0187107	0.0187107304497077-0.0187107304497077	95.65	95.65	95.65-95.65	0.716981	0.716981	0.7169811320754716-0.7169811320754716
Cnuibacter	1	0.108	0.108	0.108	0.108	0.00512688	0.00512688	0.0051268808566435-0.0051268808566435	94.67	94.67	94.67-94.67	0.336364	0.336364	0.3363636363636363-0.3363636363636363
Cobetia	1	0	0	0	0	NA	NA	NA	NA	NA	NA	NA	NA	NA
Cognatishimia	1	0	0	0	0	NA	NA	NA	NA	NA	NA	NA	NA	NA
Cognatiyoonia	1	0	0	0	0	NA	NA	NA	NA	NA	NA	NA	NA	NA
Cohaesibacter	4	0.00425	0.004	0.003	0.006	0.00194108	0.00185863	0.0015323773173391-0.002514674836733	95.5225	95.62	92.26-98.59	0.4375	0.5	0.25-0.5
Cohnella	6	0.009	0.0055	0.002	0.027	0.00400879	0.00396836	0.0007527557539161-0.0073324431973305	96.4942	97.9025	91.87-98.88	0.635714	0.607143	0.3-1.0
Collimonas	7	0.0102857	0.012	0.002	0.017	0.00320208	0.00255756	0.0011333188537207-0.0057938902697976	93.8643	93.46	92.0-95.195	0.429762	0.4	0.3333333333333333-0.5
Collinsella	10	0.0029	0	0	0.02	0.000931361	0.00120216	0.0001441886770619-0.0014477386429974	95.4867	96.36	93.1-97.0	0.5	0.25	0.25-1.0
Colwellia	2	0	0	0	0	NA	NA	NA	NA	NA	NA	NA	NA	NA
Comamonas	11	0.0194545	0.011	0	0.055	0.00439265	0.00383157	0.0009605703309102-0.0085485597919338	95.8744	95.83	94.025-98.35	0.560981	0.5	0.2878787878787879-1.0
Compostimonas	1	0.298	0.298	0.298	0.298	0.0191874	0.0191874	0.0191873774444768-0.0191873774444768	95.92	95.92	95.92-95.92	0.277372	0.277372	0.2773722627737226-0.2773722627737226
Conchiformibius	1	0	0	0	0	NA	NA	NA	NA	NA	NA	NA	NA	NA
Conexibacter	5	2.833	3.503	0.862	4.55	0.0215338	0.0178779	0.0137900969075467-0.0344008694610532	95.16	95.19	95.0-95.3	0.104986	0.102564	0.0855953115360888-0.1239210850801479
Confluentibacter	1	0.082	0.082	0.082	0.082	0.0284667	0.0284667	0.0284667460301804-0.0284667460301804	95.58	95.58	95.58-95.58	0.365385	0.365385	0.3653846153846153-0.3653846153846153
Congregibacter	1	0.053	0.053	0.053	0.053	0.0161275	0.0161275	0.01612753257198-0.01612753257198	95.17	95.17	95.17-95.17	0.714286	0.714286	0.7142857142857143-0.7142857142857143
Consotaella	1	0.114	0.114	0.114	0.114	0.0133159	0.0133159	0.013315930931798-0.013315930931798	94.96	94.96	94.96-94.96	0.372727	0.372727	0.3727272727272727-0.3727272727272727
Coprococcus	1	0	0	0	0	NA	NA	NA	NA	NA	NA	NA	NA	NA
Corallococcus	3	0.182	0.059	0.008	0.479	0.0430312	0.0176858	0.0110470994715754-0.1003608176493354	95.2117	95.31	93.39-96.935	0.389975	0.390909	0.3623481781376518-0.4166666666666667
Coriobacterium	1	0.022	0.022	0.022	0.022	0.00435313	0.00435313	0.0043531309446985-0.0043531309446985	94.74	94.74	94.74-94.74	0.2	0.2	0.2-0.2
Corticibacter	1	0.048	0.048	0.048	0.048	0.00731202	0.00731202	0.0073120238444886-0.0073120238444886	95.02	95.02	95.02-95.02	0.4	0.4	0.4-0.4
Corynebacterium	60	0.210033	0.02	0	5.3	0.0242406	0.00321502	0.0005873931157045-0.4018421925606714	96.4286	96.19	93.01-100.0	0.421103	0.357143	0.0263157894736842-1.0
Couchioplanes	1	0.624	0.624	0.624	0.624	0.0176384	0.0176384	0.0176384202858499-0.0176384202858499	95.29	95.29	95.29-95.29	0.725564	0.725564	0.7255639097744361-0.7255639097744361
Crenobacter	2	0.0355	0.0355	0.031	0.04	0.002624	0.002624	0.0023469775047334-0.0029010298857505	96.2575	96.2575	94.535-97.98	0.428571	0.428571	0.0238095238095238-0.8333333333333334
Crenothrix	1	0	0	0	0	NA	NA	NA	NA	NA	NA	NA	NA	NA
Cribrihabitans	1	0.03	0.03	0.03	0.03	0.00451547	0.00451547	0.0045154703162113-0.0045154703162113	95.5	95.5	95.5-95.5	0.588235	0.588235	0.5882352941176471-0.5882352941176471
Crinalium	1	0.005	0.005	0.005	0.005	0.00991673	0.00991673	0.0099167319500317-0.0099167319500317	98.63	98.63	98.63-98.63	0.5	0.5	0.5-0.5
Croceibacter	1	0.079	0.079	0.079	0.079	0.0155812	0.0155812	0.0155812476539697-0.0155812476539697	96.6	96.6	96.6-96.6	0.175676	0.175676	0.1756756756756756-0.1756756756756756
Croceibacterium	2	13.5025	13.5025	3.287	23.718	0.107011	0.107011	0.0715419606324659-0.1424797869935966	95.045	95.045	94.95-95.14	0.167855	0.167855	0.1311292125858489-0.204580947423217
Croceicoccus	4	0.27125	0.297	0.17	0.321	0.0391978	0.0400649	0.0230239635051073-0.0536376077225487	95.665	95.825	94.5-96.51	0.355235	0.342371	0.3178294573643411-0.4183673469387755
Croceitalea	1	0.024	0.024	0.024	0.024	0.00512124	0.00512124	0.0051212438945326-0.0051212438945326	94.91	94.91	94.91-94.91	0.75	0.75	0.75-0.75
Crocinitomix	2	0.0165	0.0165	0.016	0.017	0.00810822	0.00810822	0.0075757144312048-0.0086407221391503	96.475	96.475	96.24-96.71	0.407143	0.407143	0.2142857142857142-0.6
Cronobacter	4	0.01075	0.0055	0	0.032	0.00369964	0.00369964	0.0031007453062454-0.0042985370008036	97.865	97.865	97.1-98.63	0.791667	0.791667	0.75-0.8333333333333334
Crossiella	1	0.402	0.402	0.402	0.402	0.0271253	0.0271253	0.0271253231454313-0.0271253231454313	99.28	99.28	99.28-99.28	0.315722	0.315722	0.315721649484536-0.315721649484536
Cruoricaptor	1	0.062	0.062	0.062	0.062	0.013511	0.013511	0.0135110157350024-0.0135110157350024	97.26	97.26	97.26-97.26	0.363636	0.363636	0.3636363636363636-0.3636363636363636
Cryobacterium	10	0.031	0.0265	0	0.084	0.0108	0.00568343	0.0035074711870772-0.0328050261589885	94.4467	94.53	90.6-96.67	0.388673	0.375	0.2027027027027027-0.5714285714285714
Cryptosporangium	2	0.2635	0.2635	0.157	0.37	0.015694	0.015694	0.0093619317495065-0.0220260548462246	95.3175	95.3175	95.195-95.44	0.547718	0.547718	0.3604972375690607-0.7349397590361446
Cucumibacter	1	0.326	0.326	0.326	0.326	0.0308258	0.0308258	0.0308258258899017-0.0308258258899017	95.77	95.77	95.77-95.77	0.45283	0.45283	0.4528301886792453-0.4528301886792453
Cupriavidus	13	0.00738461	0.009	0	0.018	0.00168966	0.000739797	0.0003112142639244-0.0064659166263826	94.9717	94.895	92.37-98.59	0.430963	0.5	0.1153846153846153-0.6666666666666666
Curtobacterium	25	0.02012	0.006	0	0.137	0.00342445	0.00329693	0.0006075599368817-0.0075101440864518	94.7767	95.005	91.215-98.61	0.399266	0.409091	0.0833333333333333-0.7209302325581395
Curvibacter	3	0.037	0.05	0.002	0.059	0.00703179	0.0100366	0.0008913423337332-0.010167412938017	96.0967	95.37	95.33-97.59	0.574879	0.5	0.391304347826087-0.8333333333333334
Cyanobium	3	0.00133333	0	0	0.004	0.00132687	0.00132687	0.0013268746216218-0.0013268746216218	93.79	93.79	93.79-93.79	0.5	0.5	0.5-0.5
Cyanothece	1	0	0	0	0	NA	NA	NA	NA	NA	NA	NA	NA	NA
Cyclobacterium	1	0.129	0.129	0.129	0.129	0.0148903	0.0148903	0.0148902766191935-0.0148902766191935	96.53	96.53	96.53-96.53	0.174074	0.174074	0.174074074074074-0.174074074074074
Cystobacter	3	0.773	0.346	0.225	1.748	0.0639486	0.0478357	0.0326872700981225-0.1113228157786879	95.4967	95.37	95.33-95.79	0.472356	0.382129	0.3475783475783476-0.6873614190687362
Cytophaga	2	0.0395	0.0395	0.03	0.049	0.0133411	0.0133411	0.0083913547783543-0.0182908550642877	97.105	97.105	95.86-98.35	0.191742	0.191742	0.0413793103448275-0.3421052631578947
Dactylosporangium	4	0.51275	0.483	0.174	0.911	0.0297823	0.0272555	0.0118709365436803-0.0527473534484485	95.4025	95.375	95.0-95.86	0.455556	0.374091	0.3176895306859206-0.75635103926097
Dankookia	1	2.06	2.06	2.06	2.06	0.102652	0.102652	0.1026521676212673-0.1026521676212673	95.17	95.17	95.17-95.17	0.275964	0.275964	0.2759635974304068-0.2759635974304068
Dasania	1	0.043	0.043	0.043	0.043	0.0261674	0.0261674	0.026167351162239-0.026167351162239	98.49	98.49	98.49-98.49	0.25	0.25	0.25-0.25
Dechloromonas	3	0.0116667	0.011	0.004	0.02	0.00165056	0.00159329	0.0012424996424996-0.0021158866421666	95.63	94.21	92.68-100.0	0.402778	0.375	0.3333333333333333-0.5
Defluviimonas	2	0.0725	0.0725	0.042	0.103	0.0114016	0.0114016	0.0065105203784703-0.016292677155652	96.195	96.195	95.7-96.69	0.335946	0.335946	0.3297872340425531-0.3421052631578947
Dehalogenimonas	1	0.007	0.007	0.007	0.007	0.00189817	0.00189817	0.0018981721238192-0.0018981721238192	97.4	97.4	97.4-97.4	0.5	0.5	0.5-0.5
Deinococcus	30	0.0144667	0.0095	0	0.079	0.00297806	0.00180884	0.0004393391109675-0.0116452050395453	95.8713	95.265	92.59-100.0	0.45767	0.5	0.1666666666666666-0.8
Delftia	1	0.006	0.006	0.006	0.006	0.000976903	0.000976903	0.0009769033155219-0.0009769033155219	95.79	95.79	95.79-95.79	0.214286	0.214286	0.2142857142857142-0.2142857142857142
Demequina	14	0.353143	0.155	0.074	2.419	0.0186103	0.0127829	0.0048910599779319-0.0825485051657339	94.9421	94.81	94.12-96.65	0.324096	0.332207	0.225-0.4074074074074074
Demetria	1	0.154	0.154	0.154	0.154	0.0189214	0.0189214	0.0189214185352709-0.0189214185352709	96.53	96.53	96.53-96.53	0.395349	0.395349	0.3953488372093023-0.3953488372093023
Dermacoccus	2	0.1155	0.1155	0	0.231	0.0261636	0.0261636	0.0261636311453047-0.0261636311453047	97.06	97.06	97.06-97.06	0.135	0.135	0.135-0.135
Dermatophilus	1	0.023	0.023	0.023	0.023	0.00407593	0.00407593	0.0040759254138989-0.0040759254138989	97.65	97.65	97.65-97.65	0.625	0.625	0.625-0.625
Derxia	2	0.0245	0.0245	0.021	0.028	0.00231253	0.00231253	0.0021394000048419-0.0024856521329724	94.995	94.995	94.06-95.93	0.572917	0.572917	0.4583333333333333-0.6875
Desertimonas	1	2.452	2.452	2.452	2.452	0.0400223	0.0400223	0.0400223096628709-0.0400223096628709	95.19	95.19	95.19-95.19	0.382353	0.382353	0.3823529411764705-0.3823529411764705
Desulfarculus	1	0.043	0.043	0.043	0.043	0.00469723	0.00469723	0.0046972262130294-0.0046972262130294	96.04	96.04	96.04-96.04	0.354839	0.354839	0.3548387096774194-0.3548387096774194
Desulfatibacillum	1	0.001	0.001	0.001	0.001	0.000499029	0.000499029	0.0004990292890233-0.0004990292890233	96.39	96.39	96.39-96.39	0.5	0.5	0.5-0.5
Desulfatiglans	1	0.02	0.02	0.02	0.02	0.00455655	0.00455655	0.0045565514514578-0.0045565514514578	98.01	98.01	98.01-98.01	0.545455	0.545455	0.5454545454545454-0.5454545454545454
Desulfatitalea	1	0.016	0.016	0.016	0.016	0.00437175	0.00437175	0.0043717518809433-0.0043717518809433	97.575	97.575	97.575-97.575	0.5	0.5	0.5-0.5
Desulfitobacterium	2	0.007	0.007	0	0.014	0.0258023	0.0258023	0.0258022526547902-0.0258022526547902	95.84	95.84	95.84-95.84	1	1	1.0-1.0
Desulfobacula	1	0	0	0	0	NA	NA	NA	NA	NA	NA	NA	NA	NA
Desulfobulbus	1	0.015	0.015	0.015	0.015	0.00241878	0.00241878	0.0024187747252747-0.0024187747252747	94.29	94.29	94.29-94.29	1	1	1.0-1.0
Desulfocapsa	1	0	0	0	0	NA	NA	NA	NA	NA	NA	NA	NA	NA
Desulfococcus	1	0.038	0.038	0.038	0.038	0.0100693	0.0100693	0.0100693435457686-0.0100693435457686	95.92	95.92	95.92-95.92	0.34375	0.34375	0.34375-0.34375
Desulfocucumis	1	0.008	0.008	0.008	0.008	0.00577055	0.00577055	0.0057705518316445-0.0057705518316445	95.71	95.71	95.71-95.71	0.333333	0.333333	0.3333333333333333-0.3333333333333333
Desulfocurvibacter	1	0.019	0.019	0.019	0.019	0.00202297	0.00202297	0.0020229683159282-0.0020229683159282	95.73	95.73	95.73-95.73	0.5	0.5	0.5-0.5
Desulfocurvus	1	0.064	0.064	0.064	0.064	0.00626355	0.00626355	0.0062635540445739-0.0062635540445739	96.4	96.4	96.4-96.4	0.652174	0.652174	0.6521739130434783-0.6521739130434783
Desulfofundulus	3	0	0	0	0	NA	NA	NA	NA	NA	NA	NA	NA	NA
Desulfofustis	1	0.006	0.006	0.006	0.006	0.00182974	0.00182974	0.0018297432189837-0.0018297432189837	99.645	99.645	99.645-99.645	0.5	0.5	0.5-0.5
Desulfohalovibrio	1	0.03	0.03	0.03	0.03	0.00431739	0.00431739	0.0043173926882888-0.0043173926882888	96.59	96.59	96.59-96.59	0.4	0.4	0.4-0.4
Desulfoluna	1	0	0	0	0	NA	NA	NA	NA	NA	NA	NA	NA	NA
Desulfomicrobium	3	0.004	0.003	0	0.009	0.00673024	0.00673024	0.0005047048854371-0.0129557736697642	93.2025	93.2025	91.8-94.605	0.625	0.625	0.25-1.0
Desulfonatronovibrio	1	0	0	0	0	NA	NA	NA	NA	NA	NA	NA	NA	NA
Desulfonatronum	2	0.0245	0.0245	0.018	0.031	0.00958224	0.00958224	0.0057094017470325-0.0134550811436195	96.64	96.64	96.6-96.68	0.256944	0.256944	0.1388888888888889-0.375
Desulfonema	1	0	0	0	0	NA	NA	NA	NA	NA	NA	NA	NA	NA
Desulfopila	1	0	0	0	0	NA	NA	NA	NA	NA	NA	NA	NA	NA
Desulfoplanes	1	0.006	0.006	0.006	0.006	0.00319769	0.00319769	0.0031976902448986-0.0031976902448986	98.37	98.37	98.37-98.37	0.25	0.25	0.25-0.25
Desulforhopalus	1	0	0	0	0	NA	NA	NA	NA	NA	NA	NA	NA	NA
Desulfosarcina	1	0	0	0	0	NA	NA	NA	NA	NA	NA	NA	NA	NA
Desulfosoma	1	0.013	0.013	0.013	0.013	0.00562816	0.00562816	0.0056281616986834-0.0056281616986834	96.91	96.91	96.91-96.91	0.214286	0.214286	0.2142857142857142-0.2142857142857142
Desulfosporosinus	1	0	0	0	0	NA	NA	NA	NA	NA	NA	NA	NA	NA
Desulfotalea	1	0	0	0	0	NA	NA	NA	NA	NA	NA	NA	NA	NA
Desulfotomaculum	2	0.003	0.003	0	0.006	0.00173087	0.00173087	0.0017308648472466-0.0017308648472466	94.96	94.96	94.96-94.96	0.5	0.5	0.5-0.5
Desulfovibrio	6	0.00166667	0	0	0.01	0.000992185	0.000992185	0.000992185102622-0.000992185102622	95.83	95.83	95.83-95.83	0.4	0.4	0.4-0.4
Desulfovirgula	1	0.012	0.012	0.012	0.012	0.00252752	0.00252752	0.0025275195110872-0.0025275195110872	94.8	94.8	94.8-94.8	1	1	1.0-1.0
Desulfurispora	1	0	0	0	0	NA	NA	NA	NA	NA	NA	NA	NA	NA
Desulfurivibrio	1	0.008	0.008	0.008	0.008	0.0017073	0.0017073	0.0017072973531559-0.0017072973531559	94.21	94.21	94.21-94.21	0.333333	0.333333	0.3333333333333333-0.3333333333333333
Desulfuromonas	6	0.0168333	0.0165	0	0.034	0.00326724	0.00371119	0.001043825837502-0.0054589314594349	95.502	95	93.58-97.47	0.503896	0.428571	0.3636363636363636-0.7272727272727273
Devosia	25	4.55168	0.699	0.141	51.688	0.100604	0.0510199	0.0286446236014637-0.3922528060424736	95.4782	95.1	94.55-98.68	0.333126	0.334375	0.0995061866950983-0.6442105263157895
Dialister	1	0	0	0	0	NA	NA	NA	NA	NA	NA	NA	NA	NA
Diaminobutyricimonas	1	0.359	0.359	0.359	0.359	0.0167967	0.0167967	0.0167967173966889-0.0167967173966889	95.32	95.32	95.32-95.32	0.292169	0.292169	0.2921686746987952-0.2921686746987952
Dichotomicrobium	1	0.057	0.057	0.057	0.057	0.00530708	0.00530708	0.0053070812053831-0.0053070812053831	94.56	94.56	94.56-94.56	0.35	0.35	0.35-0.35
Dickeya	2	0	0	0	0	NA	NA	NA	NA	NA	NA	NA	NA	NA
Dictyobacter	2	0.003	0.003	0	0.006	0.0049109	0.0049109	0.004910900116466-0.004910900116466	93.545	93.545	93.545-93.545	0.333333	0.333333	0.3333333333333333-0.3333333333333333
Dictyoglomus	1	0	0	0	0	NA	NA	NA	NA	NA	NA	NA	NA	NA
Dielma	1	0	0	0	0	NA	NA	NA	NA	NA	NA	NA	NA	NA
Dietzia	15	4.39613	2.863	0	13.307	0.225069	0.221114	0.0157180627538024-0.4674322245025939	97.1086	97.225	95.15-99.33	0.290493	0.259797	0.1725370086778969-0.63718820861678
Dinoroseobacter	1	0.026	0.026	0.026	0.026	0.00468174	0.00468174	0.0046817379537469-0.0046817379537469	94.69	94.69	94.69-94.69	0.409091	0.409091	0.4090909090909091-0.4090909090909091
Dokdonella	2	0.2505	0.2505	0.234	0.267	0.0171866	0.0171866	0.0145800275943543-0.0197931144651517	95.645	95.645	94.935-96.355	0.428655	0.428655	0.2439759036144578-0.6133333333333333
Dolichospermum	1	0	0	0	0	NA	NA	NA	NA	NA	NA	NA	NA	NA
Dolosigranulum	1	0.035	0.035	0.035	0.035	0.0181124	0.0181124	0.0181123898165891-0.0181123898165891	98.01	98.01	98.01-98.01	0.625	0.625	0.625-0.625
Domibacillus	1	0.011	0.011	0.011	0.011	0.0149738	0.0149738	0.0149738263246425-0.0149738263246425	96.92	96.92	96.92-96.92	0.375	0.375	0.375-0.375
Dorea	2	0	0	0	0	NA	NA	NA	NA	NA	NA	NA	NA	NA
Duganella	6	0.0181667	0.0175	0.001	0.038	0.00389014	0.00419089	0.0006583052452-0.0062010766276175	95.8667	95.655	95.5-96.67	0.386746	0.3775	0.25-0.5
Dyadobacter	6	0.00333333	0.004	0	0.006	0.00212212	0.00218427	0.0014054302829809-0.002714497972165	95.2812	94.5475	93.38-98.65	0.534722	0.458333	0.2222222222222222-1.0
Dyella	9	0.0551111	0.051	0.005	0.111	0.00988608	0.00972896	0.0028193891259256-0.0170586194335074	95.3239	95.24	94.33-96.43	0.350486	0.333333	0.2682926829268293-0.5833333333333334
Echinicola	1	0.086	0.086	0.086	0.086	0.0116502	0.0116502	0.0116502372825819-0.0116502372825819	95.28	95.28	95.28-95.28	0.202532	0.202532	0.2025316455696202-0.2025316455696202
Ectothiorhodosinus	1	0.018	0.018	0.018	0.018	0.00540891	0.00540891	0.0054089136078241-0.0054089136078241	92.13	92.13	92.13-92.13	0.5	0.5	0.5-0.5
Ectothiorhodospira	4	0.09025	0.082	0.044	0.153	0.0283246	0.0251864	0.0082302810384117-0.0546955417494124	95.0812	94.77	94.105-96.68	0.305059	0.304091	0.2894736842105263-0.3225806451612903
Edaphobacter	3	0.043	0.03	0.004	0.095	0.00768649	0.00882862	0.0012546610327729-0.0129761970981665	95.5367	95.24	94.7-96.67	0.47796	0.296296	0.1375838926174496-1.0
Edwardsiella	2	0	0	0	0	NA	NA	NA	NA	NA	NA	NA	NA	NA
Effusibacillus	2	0	0	0	0	NA	NA	NA	NA	NA	NA	NA	NA	NA
Eggerthella	3	0.001	0	0	0.003	0.000446036	0.000446036	0.0004460355126057-0.0004460355126057	93.22	93.22	93.22-93.22	0.5	0.5	0.5-0.5
Egibacter	1	0.366	0.366	0.366	0.366	0.0109322	0.0109322	0.0109321755379279-0.0109321755379279	95.45	95.45	95.45-95.45	0.17192	0.17192	0.1719197707736389-0.1719197707736389
Egicoccus	1	7.571	7.571	7.571	7.571	0.0472671	0.0472671	0.047267147170054-0.047267147170054	95.24	95.24	95.24-95.24	0.0757777	0.0757777	0.0757777322963569-0.0757777322963569
Eikenella	1	0.008	0.008	0.008	0.008	0.00180552	0.00180552	0.001805518888317-0.001805518888317	94.02	94.02	94.02-94.02	0.25	0.25	0.25-0.25
Eilatimonas	1	0.024	0.024	0.024	0.024	0.00542072	0.00542072	0.0054207222321496-0.0054207222321496	94	94	94.0-94.0	0.108696	0.108696	0.108695652173913-0.108695652173913
Eisenbergiella	1	0	0	0	0	NA	NA	NA	NA	NA	NA	NA	NA	NA
Eisenibacter	1	0.015	0.015	0.015	0.015	0.00573538	0.00573538	0.0057353837616323-0.0057353837616323	94.7	94.7	94.7-94.7	0.3125	0.3125	0.3125-0.3125
Elioraea	1	0.176	0.176	0.176	0.176	0.0104725	0.0104725	0.0104725237190076-0.0104725237190076	96.21	96.21	96.21-96.21	0.531915	0.531915	0.5319148936170213-0.5319148936170213
Elizabethkingia	2	0.0035	0.0035	0	0.007	0.000416441	0.000416441	0.0004164414327911-0.0004164414327911	95.68	95.68	95.68-95.68	0.5	0.5	0.5-0.5
Elstera	2	0.004	0.004	0.002	0.006	0.000746826	0.000746826	0.0004088269276931-0.0010848241454438	96.02	96.02	95.65-96.39	0.4	0.4	0.3-0.5
Elusimicrobium	1	0	0	0	0	NA	NA	NA	NA	NA	NA	NA	NA	NA
Embleya	1	0.051	0.051	0.051	0.051	0.00301139	0.00301139	0.0030113925599595-0.0030113925599595	95.24	95.24	95.24-95.24	0.657534	0.657534	0.6575342465753424-0.6575342465753424
Emticicia	1	0.006	0.006	0.006	0.006	0.00306066	0.00306066	0.0030606571125754-0.0030606571125754	94	94	94.0-94.0	0.3	0.3	0.3-0.3
endosymbiont	1	0.067	0.067	0.067	0.067	0.00610312	0.00610312	0.006103114958167-0.006103114958167	95.765	95.765	95.765-95.765	0.291667	0.291667	0.2916666666666667-0.2916666666666667
Endozoicomonas	5	0.0008	0	0	0.002	0.00209311	0.00209311	0.0020153815405274-0.0021708432167856	94.855	94.855	93.33-96.38	0.333333	0.333333	0.1666666666666666-0.5
Enhydrobacter	1	0.368	0.368	0.368	0.368	0.02978	0.02978	0.0297800409774337-0.0297800409774337	95.8	95.8	95.8-95.8	0.294118	0.294118	0.2941176470588235-0.2941176470588235
Enhygromyxa	1	0.255	0.255	0.255	0.255	0.00757421	0.00757421	0.0075742149315061-0.0075742149315061	94.44	94.44	94.44-94.44	0.353659	0.353659	0.3536585365853658-0.3536585365853658
Enorma	2	0	0	0	0	NA	NA	NA	NA	NA	NA	NA	NA	NA
Ensifer	10	0.0289	0.024	0	0.083	0.0117215	0.0125515	0.0013235193311774-0.024277545335794	95.3025	94.94	94.145-97.68	0.397029	0.383152	0.2796610169491525-0.5
Enteractinococcus	2	5.5945	5.5945	3.423	7.766	0.120624	0.120624	0.0826183584204937-0.1586298474262005	96.405	96.405	96.12-96.69	0.154263	0.154263	0.1343589743589743-0.1741676234213547
Enterobacter	8	0.004625	0.001	0	0.016	0.00383473	0.00181018	0.0011773834628759-0.0105411727146961	96.075	96.49	93.73-97.59	0.516667	0.583333	0.15-0.75
Enterococcus	3	0.003	0	0	0.009	0.019574	0.019574	0.0195739718175304-0.0195739718175304	100	100	100.0-100.0	0.25	0.25	0.25-0.25
Enteroscipio	1	0.003	0.003	0.003	0.003	0.000891143	0.000891143	0.0008911432204369-0.0008911432204369	97.47	97.47	97.47-97.47	1	1	1.0-1.0
Enterovibrio	1	0	0	0	0	NA	NA	NA	NA	NA	NA	NA	NA	NA
Eoetvoesia	1	3.701	3.701	3.701	3.701	0.15373	0.15373	0.1537297255372223-0.1537297255372223	98.68	98.68	98.68-98.68	0.256117	0.256117	0.2561174551386623-0.2561174551386623
Ereboglobus	1	0.056	0.056	0.056	0.056	0.00688986	0.00688986	0.0068898588444695-0.0068898588444695	97.03	97.03	97.03-97.03	0.276316	0.276316	0.2763157894736842-0.2763157894736842
Erwinia	4	0.0075	0	0	0.03	0.0127884	0.0127884	0.012788391874312-0.012788391874312	97.635	97.635	97.635-97.635	0.4	0.4	0.4-0.4
Erythrobacter	12	0.23075	0.1785	0.008	0.56	0.0304407	0.0305784	0.0028729805676096-0.0848471813669687	95.4254	95.1075	93.49-99.32	0.372847	0.334475	0.2887323943661972-0.6541353383458647
Escherichia	2	0.031	0.031	0.026	0.036	0.0130306	0.0130306	0.0004684255533902-0.0255927996429785	96.285	96.285	95.8-96.77	0.258708	0.258708	0.0943396226415094-0.4230769230769231
Eubacterium	5	0.005	0	0	0.018	0.0186518	0.0186518	0.0119070843086351-0.0253965910501934	98.435	98.435	98.33-98.54	0.678571	0.678571	0.3571428571428571-1.0
Euryhalocaulis	1	0.343	0.343	0.343	0.343	0.0381233	0.0381233	0.0381232907891084-0.0381232907891084	95.14	95.14	95.14-95.14	0.334783	0.334783	0.3347826086956522-0.3347826086956522
Euzebya	3	0.862667	0.834	0.755	0.999	0.0270156	0.0279416	0.024558373079412-0.0285468388135799	94.8933	94.87	94.85-94.96	0.229205	0.240876	0.2037953795379538-0.2429447852760736
Euzebyella	1	0.021	0.021	0.021	0.021	0.00533657	0.00533657	0.0053365749497959-0.0053365749497959	94.6	94.6	94.6-94.6	0.7	0.7	0.7-0.7
Evtepia	1	0	0	0	0	NA	NA	NA	NA	NA	NA	NA	NA	NA
Exiguobacterium	3	0	0	0	0	NA	NA	NA	NA	NA	NA	NA	NA	NA
Extensimonas	1	0.059	0.059	0.059	0.059	0.0113751	0.0113751	0.0113751366089568-0.0113751366089568	96.3	96.3	96.3-96.3	0.444444	0.444444	0.4444444444444444-0.4444444444444444
Faecalibacterium	1	0	0	0	0	NA	NA	NA	NA	NA	NA	NA	NA	NA
Faecalibaculum	1	0	0	0	0	NA	NA	NA	NA	NA	NA	NA	NA	NA
Falsirhodobacter	2	0.015	0.015	0	0.03	0.0059783	0.0059783	0.0059783039544549-0.0059783039544549	93.725	93.725	93.725-93.725	0.25	0.25	0.25-0.25
Falsochrobactrum	2	5.2095	5.2095	3.51	6.909	0.335331	0.335331	0.3157842769111472-0.3548785762497147	99.33	99.33	99.33-99.33	0.223741	0.223741	0.1644182124789207-0.2830645161290323
Ferrimonas	4	0.0005	0	0	0.002	0.000127038	0.000127038	0.0001270377610834-0.0001270377610834	95.7	95.7	95.7-95.7	0.25	0.25	0.25-0.25
Ferriphaselus	1	0.003	0.003	0.003	0.003	0.00097611	0.00097611	0.000976109660887-0.000976109660887	98.7	98.7	98.7-98.7	0.25	0.25	0.25-0.25
Ferrithrix	1	0.074	0.074	0.074	0.074	0.0256004	0.0256004	0.0256003988216002-0.0256003988216002	96.565	96.565	96.565-96.565	0.0961538	0.0961538	0.0961538461538461-0.0961538461538461
Ferrovum	2	0.0025	0.0025	0	0.005	0.00202377	0.00202377	0.0020237742760698-0.0020237742760698	98.57	98.57	98.57-98.57	0.5	0.5	0.5-0.5
Fibrisoma	1	0.003	0.003	0.003	0.003	0.0011327	0.0011327	0.0011327014945322-0.0011327014945322	100	100	100.0-100.0	0.666667	0.666667	0.6666666666666666-0.6666666666666666
Fictibacillus	1	0.005	0.005	0.005	0.005	0.00721575	0.00721575	0.0072157547226567-0.0072157547226567	97	97	97.0-97.0	0.333333	0.333333	0.3333333333333333-0.3333333333333333
Filomicrobium	1	0	0	0	0	NA	NA	NA	NA	NA	NA	NA	NA	NA
Fimbriiglobus	1	0.216	0.216	0.216	0.216	0.0157308	0.0157308	0.015730770212217-0.015730770212217	94.83	94.83	94.83-94.83	0.343537	0.343537	0.3435374149659864-0.3435374149659864
Fimbriimonas	1	0.058	0.058	0.058	0.058	0.00905868	0.00905868	0.0090586790616585-0.0090586790616585	96.45	96.45	96.45-96.45	0.47619	0.47619	0.4761904761904761-0.4761904761904761
Fischerella	2	0.002	0.002	0	0.004	0.00680667	0.00680667	0.0068066734066304-0.0068066734066304	95.33	95.33	95.33-95.33	0.25	0.25	0.25-0.25
Flammeovirga	1	0	0	0	0	NA	NA	NA	NA	NA	NA	NA	NA	NA
Flaviflexus	1	1.574	1.574	1.574	1.574	0.122498	0.122498	0.122497772878079-0.122497772878079	98.67	98.67	98.67-98.67	0.190741	0.190741	0.1907407407407407-0.1907407407407407
Flavihumibacter	1	0.006	0.006	0.006	0.006	0.00166649	0.00166649	0.0016664849333378-0.0016664849333378	96.36	96.36	96.36-96.36	0.6	0.6	0.6-0.6
Flavimarina	1	0.107	0.107	0.107	0.107	0.0150135	0.0150135	0.0150135204399745-0.0150135204399745	96.35	96.35	96.35-96.35	0.18254	0.18254	0.1825396825396825-0.1825396825396825
Flaviramulus	1	0.028	0.028	0.028	0.028	0.0138709	0.0138709	0.0138708802970987-0.0138708802970987	96.45	96.45	96.45-96.45	0.333333	0.333333	0.3333333333333333-0.3333333333333333
Flavivirga	1	0.004	0.004	0.004	0.004	0.00206026	0.00206026	0.0020602612893547-0.0020602612893547	94.33	94.33	94.33-94.33	0.333333	0.333333	0.3333333333333333-0.3333333333333333
Flavobacterium	48	0.373896	0.0095	0	8.581	0.0272632	0.00872118	0.0007832522016346-0.2451765084247023	95.773	95.56	92.0-99.67	0.347474	0.277778	0.095-1.0
Flavonifractor	1	0	0	0	0	NA	NA	NA	NA	NA	NA	NA	NA	NA
Flectobacillus	2	0.003	0.003	0.002	0.004	0.00554638	0.00554638	0.0012033056412537-0.0098894551688156	94.7975	94.7975	92.845-96.75	0.75	0.75	0.5-1.0
Flexibacter	1	0.016	0.016	0.016	0.016	0.00674472	0.00674472	0.0067447191501601-0.0067447191501601	95.37	95.37	95.37-95.37	0.714286	0.714286	0.7142857142857143-0.7142857142857143
Flexithrix	1	0.016	0.016	0.016	0.016	0.00581338	0.00581338	0.0058133845374296-0.0058133845374296	95.875	95.875	95.875-95.875	1	1	1.0-1.0
Fluviicola	1	0.192	0.192	0.192	0.192	0.0653345	0.0653345	0.0653344973855825-0.0653344973855825	96.06	96.06	96.06-96.06	0.588785	0.588785	0.5887850467289719-0.5887850467289719
Fodinicurvata	2	0.416	0.416	0.416	0.416	0.0320456	0.0320456	0.0301424470802604-0.0339488306392764	95.945	95.945	95.3-96.59	0.424989	0.424989	0.3381294964028777-0.5118483412322274
Fontimonas	1	0.041	0.041	0.041	0.041	0.00393405	0.00393405	0.0039340484757007-0.0039340484757007	96.51	96.51	96.51-96.51	0.458333	0.458333	0.4583333333333333-0.4583333333333333
Formivibrio	1	0.01	0.01	0.01	0.01	0.00243281	0.00243281	0.0024328117947946-0.0024328117947946	96.97	96.97	96.97-96.97	0.2	0.2	0.2-0.2
Formosa	3	0.0723333	0.005	0.003	0.209	0.0169063	0.00159324	0.0012358944467037-0.0478898431188901	95.4017	95.785	93.97-96.45	0.55597	0.5	0.167910447761194-1.0
Franconibacter	1	0	0	0	0	NA	NA	NA	NA	NA	NA	NA	NA	NA
Frankia	4	0.04375	0.0475	0.006	0.074	0.00447734	0.00484617	0.0028779166831219-0.0053390916345258	94.94	94.74	94.55-95.73	0.393827	0.399834	0.2756410256410256-0.5
Frateuria	3	0.196	0.267	0.047	0.274	0.0176364	0.022316	0.0078987820871576-0.0226944272290209	95.1467	95.22	94.7-95.52	0.309866	0.311024	0.2764705882352941-0.3421052631578947
Fretibacterium	1	0.003	0.003	0.003	0.003	0.000577507	0.000577507	0.0005775067043949-0.0005775067043949	97.5	97.5	97.5-97.5	0.166667	0.166667	0.1666666666666666-0.1666666666666666
Friedmanniella	1	1.104	1.104	1.104	1.104	0.0402067	0.0402067	0.0402066581491451-0.0402066581491451	95.1	95.1	95.1-95.1	0.353591	0.353591	0.3535911602209944-0.3535911602209944
Frigoribacterium	7	0.0171429	0.011	0	0.065	0.00421173	0.00391292	0.0017934113514179-0.0064369873384675	96.2192	96.015	94.12-98.695	0.358273	0.354167	0.25-0.5
Frigoriglobus	1	0.561	0.561	0.561	0.561	0.0294628	0.0294628	0.0294628042475473-0.0294628042475473	95.08	95.08	95.08-95.08	0.341129	0.341129	0.3411290322580645-0.3411290322580645
Frondihabitans	4	0.079	0.0725	0.044	0.127	0.00566156	0.00520676	0.0037780182432578-0.0084546911027275	95.115	95.2275	93.75-96.255	0.341375	0.342593	0.2844827586206896-0.3958333333333333
Fructobacillus	1	0	0	0	0	NA	NA	NA	NA	NA	NA	NA	NA	NA
Fulvimarina	2	0.0685	0.0685	0.023	0.114	0.0096321	0.0096321	0.003686072051133-0.0155781187160326	95.8825	95.8825	95.37-96.395	0.311088	0.311088	0.2916666666666667-0.3305084745762712
Fulvimonas	1	0.38	0.38	0.38	0.38	0.0272213	0.0272213	0.027221345894662-0.027221345894662	95.365	95.365	95.365-95.365	0.262255	0.262255	0.2622549019607843-0.2622549019607843
Gaetbulibacter	1	0	0	0	0	NA	NA	NA	NA	NA	NA	NA	NA	NA
Gaiella	1	4.108	4.108	4.108	4.108	0.0179156	0.0179156	0.0179155830010725-0.0179155830010725	95.27	95.27	95.27-95.27	0.0600762	0.0600762	0.0600761772853185-0.0600761772853185
Galbibacter	1	71.113	71.113	71.113	71.113	0.166787	0.166787	0.1667874272261423-0.1667874272261423	99.34	99.34	99.34-99.34	0.0461127	0.0461127	0.0461127184025414-0.0461127184025414
Gallaecimonas	2	0.023	0.023	0.013	0.033	0.00576279	0.00576279	0.0032704141147036-0.0082551748097298	97.0475	97.0475	96.46-97.635	0.373214	0.373214	0.175-0.5714285714285714
Gallionella	1	0.006	0.006	0.006	0.006	0.00246052	0.00246052	0.0024605243979926-0.0024605243979926	100	100	100.0-100.0	1	1	1.0-1.0
Gardnerella	1	0.007	0.007	0.007	0.007	0.00216456	0.00216456	0.0021645630190071-0.0021645630190071	94.96	94.96	94.96-94.96	0.5	0.5	0.5-0.5
Garicola	1	3.45	3.45	3.45	3.45	0.0876865	0.0876865	0.0876864881228568-0.0876864881228568	96	96	96.0-96.0	0.183673	0.183673	0.1836734693877551-0.1836734693877551
Geitlerinema	1	0	0	0	0	NA	NA	NA	NA	NA	NA	NA	NA	NA
Gelidibacter	2	0.0695	0.0695	0.045	0.094	0.01805	0.01805	0.010378504786483-0.0257215242388686	95.315	95.315	94.64-95.99	0.287356	0.287356	0.2413793103448276-0.3333333333333333
Gemella	1	0	0	0	0	NA	NA	NA	NA	NA	NA	NA	NA	NA
Geminicoccus	1	4.285	4.285	4.285	4.285	0.177593	0.177593	0.1775926506836412-0.1775926506836412	95.95	95.95	95.95-95.95	0.63586	0.63586	0.6358603066439523-0.6358603066439523
Geminocystis	1	0	0	0	0	NA	NA	NA	NA	NA	NA	NA	NA	NA
Gemmata	3	0.194333	0.195	0.128	0.26	0.0205771	0.020204	0.0183087217892925-0.0232186319764189	94.61	94.59	94.5-94.74	0.382961	0.387097	0.372-0.3897849462365591
Gemmatimonas	3	0.234	0.243	0.188	0.271	0.0095242	0.00950072	0.0093802453197249-0.0096916250757976	96.1033	96.2	95.73-96.38	0.154331	0.155769	0.1452513966480447-0.1619718309859155
Gemmatirosa	1	2.301	2.301	2.301	2.301	0.0212655	0.0212655	0.02126552108496-0.02126552108496	95.24	95.24	95.24-95.24	0.106699	0.106699	0.1066989677691173-0.1066989677691173
Gemmiger	1	0	0	0	0	NA	NA	NA	NA	NA	NA	NA	NA	NA
Gemmobacter	5	0.1574	0.022	0.009	0.525	0.029207	0.014047	0.0047382200875829-0.0794318448628201	96.532	96.6	95.15-98.48	0.405134	0.4	0.265-0.5606694560669456
Geoalkalibacter	1	0.005	0.005	0.005	0.005	0.00129068	0.00129068	0.0012906765910842-0.0012906765910842	96.24	96.24	96.24-96.24	0.5	0.5	0.5-0.5
Geobacillus	4	0.00625	0	0	0.025	0.0158541	0.0158541	0.0158540609367894-0.0158540609367894	98.305	98.305	98.305-98.305	0.416667	0.416667	0.4166666666666667-0.4166666666666667
Geobacter	1	0	0	0	0	NA	NA	NA	NA	NA	NA	NA	NA	NA
Geodermatophilus	21	2.81614	2.548	0.723	6.739	0.0994536	0.0788872	0.0363452023712677-0.1872927965870271	95.5955	95.41	94.85-96.67	0.334189	0.33436	0.2828821959588258-0.3834355828220859
Geofilum	1	0.05	0.05	0.05	0.05	0.0198594	0.0198594	0.0198594095524026-0.0198594095524026	95.755	95.755	95.755-95.755	0.3125	0.3125	0.3125-0.3125
Geomonas	1	0	0	0	0	NA	NA	NA	NA	NA	NA	NA	NA	NA
Geopsychrobacter	1	0.002	0.002	0.002	0.002	0.000823277	0.000823277	0.0008232772089863-0.0008232772089863	98.59	98.59	98.59-98.59	1	1	1.0-1.0
Georgenia	12	8.23183	2.577	1.113	46.441	0.0682021	0.0458075	0.0232978724901276-0.2020544073651969	95.2208	95.05	94.48-97.41	0.211937	0.195303	0.0475585636261363-0.391304347826087
Geothrix	1	0.006	0.006	0.006	0.006	0.000831027	0.000831027	0.0008310266751991-0.0008310266751991	98.89	98.89	98.89-98.89	0.666667	0.666667	0.6666666666666666-0.6666666666666666
Ghiorsea	1	0	0	0	0	NA	NA	NA	NA	NA	NA	NA	NA	NA
Gibbsiella	1	0	0	0	0	NA	NA	NA	NA	NA	NA	NA	NA	NA
Giesbergeria	1	0.005	0.005	0.005	0.005	0.00250925	0.00250925	0.0025092518963012-0.0025092518963012	96.2	96.2	96.2-96.2	0.5	0.5	0.5-0.5
Gilliamella	1	0	0	0	0	NA	NA	NA	NA	NA	NA	NA	NA	NA
Gillisia	4	0.07575	0.044	0.01	0.205	0.00831582	0.00799669	0.0014162362955784-0.015853662380957	98.06	98.14	96.82-99.14	0.380682	0.386364	0.25-0.5
Gilvibacter	1	0.012	0.012	0.012	0.012	0.00260767	0.00260767	0.002607666297506-0.002607666297506	94.215	94.215	94.215-94.215	0.2	0.2	0.2-0.2
Gilvimarinus	3	0.045	0.029	0.024	0.082	0.0100207	0.00717748	0.0065055947668907-0.016378977365343	97.47	97.92	95.77-98.72	0.348767	0.344828	0.3378378378378378-0.3636363636363636
Gimesia	1	0.011	0.011	0.011	0.011	0.00324505	0.00324505	0.0032450470149109-0.0032450470149109	95.26	95.26	95.26-95.26	0.3	0.3	0.3-0.3
Glaciecola	1	0.005	0.005	0.005	0.005	0.00981948	0.00981948	0.0098194841440225-0.0098194841440225	95.96	95.96	95.96-95.96	0.25	0.25	0.25-0.25
Glaciibacter	1	0.278	0.278	0.278	0.278	0.0239425	0.0239425	0.0239425218559293-0.0239425218559293	95.1	95.1	95.1-95.1	0.232984	0.232984	0.2329842931937172-0.2329842931937172
Gloeobacter	2	0.0075	0.0075	0	0.015	0.00359559	0.00359559	0.0035955879175155-0.0035955879175155	96.43	96.43	96.43-96.43	0.357143	0.357143	0.3571428571428571-0.3571428571428571
Gluconacetobacter	3	0.00466667	0.005	0.003	0.006	0.00143729	0.00136349	0.0004143502603615-0.0025340408493427	95.5817	94.55	94.47-97.725	0.5	0.5	0.5-0.5
Gluconobacter	4	0.00125	0	0	0.005	0.00393603	0.00393603	0.0039360326651007-0.0039360326651007	96.5	96.5	96.5-96.5	0.5	0.5	0.5-0.5
Glutamicibacter	8	22.1112	10.3165	0.13	63.054	0.172555	0.119882	0.0463182503651304-0.4302875421811662	97.8581	98.3575	94.9-99.33	0.196669	0.228437	0.0228383974454921-0.3341573959620931
Glycomyces	14	11.1469	3.564	0.734	50.669	0.160207	0.119003	0.0489074447431213-0.3588401977254646	96.0175	95.86	95.16-99.33	0.251663	0.254294	0.0698097394839607-0.345924453280318
Gordonia	24	0.166542	0.03	0.002	2.067	0.0190814	0.00542038	0.0012524071225329-0.163295332991941	96.9573	97.295	92.165-100.0	0.451116	0.348611	0.1923076923076923-1.0
Gordonibacter	2	0.004	0.004	0	0.008	0.00106496	0.00106496	0.0010649628955673-0.0010649628955673	92.955	92.955	92.955-92.955	0.25	0.25	0.25-0.25
Gorillibacterium	1	0.002	0.002	0.002	0.002	0.00108594	0.00108594	0.0010859413682125-0.0010859413682125	91.41	91.41	91.41-91.41	0.5	0.5	0.5-0.5
Gracilibacillus	2	0.3745	0.3745	0.32	0.429	0.380948	0.380948	0.3027173254412703-0.4591777141369435	97.895	97.895	96.58-99.21	0.469515	0.469515	0.3096590909090909-0.6293706293706294
Gracilimonas	1	0.833	0.833	0.833	0.833	0.0686756	0.0686756	0.0686755889404829-0.0686755889404829	98.01	98.01	98.01-98.01	0.239198	0.239198	0.2391975308641975-0.2391975308641975
Gramella	2	0.139	0.139	0.023	0.255	0.0121706	0.0121706	0.002821455829922-0.0215197049469076	96.2175	96.2175	95.175-97.26	0.292872	0.292872	0.2107438016528925-0.375
Granulibacter	1	0.029	0.029	0.029	0.029	0.00373635	0.00373635	0.0037363477603135-0.0037363477603135	95.64	95.64	95.64-95.64	0.583333	0.583333	0.5833333333333334-0.5833333333333334
Granulicella	5	0.009	0.007	0.005	0.015	0.00166785	0.00167282	0.0012019676928286-0.0022988984509466	95.451	96.24	92.25-97.105	0.503578	0.4375	0.1470588235294117-1.0
Granulicoccus	1	0.148	0.148	0.148	0.148	0.0094126	0.0094126	0.009412604566636-0.009412604566636	95.38	95.38	95.38-95.38	0.675676	0.675676	0.6756756756756757-0.6756756756756757
Granulosicoccus	1	0.012	0.012	0.012	0.012	0.00792661	0.00792661	0.0079266069807109-0.0079266069807109	96.92	96.92	96.92-96.92	0.666667	0.666667	0.6666666666666666-0.6666666666666666
Gryllotalpicola	1	0.384	0.384	0.384	0.384	0.019078	0.019078	0.0190779780148592-0.0190779780148592	95.7	95.7	95.7-95.7	0.537931	0.537931	0.5379310344827586-0.5379310344827586
Gulosibacter	1	0.197	0.197	0.197	0.197	0.0103165	0.0103165	0.0103165425952188-0.0103165425952188	95.96	95.96	95.96-95.96	0.255	0.255	0.255-0.255
Guyparkeria	1	3.74	3.74	3.74	3.74	0.262458	0.262458	0.2624578617593369-0.2624578617593369	97.83	97.83	97.83-97.83	0.287978	0.287978	0.2879781420765027-0.2879781420765027
Gynuella	1	0.02	0.02	0.02	0.02	0.0144408	0.0144408	0.0144407603969227-0.0144407603969227	95.18	95.18	95.18-95.18	0.571429	0.571429	0.5714285714285714-0.5714285714285714
Haematobacter	2	0.0465	0.0465	0.016	0.077	0.0100278	0.0100278	0.0041230428864007-0.0159325722609754	94.695	94.695	94.215-95.175	0.375	0.375	0.375-0.375
Haematomicrobium	1	0.168	0.168	0.168	0.168	0.0281182	0.0281182	0.0281181568180907-0.0281181568180907	97.135	97.135	97.135-97.135	0.284314	0.284314	0.284313725490196-0.284313725490196
Haemophilus	2	0.007	0.007	0	0.014	0.00562062	0.00562062	0.0056206254251379-0.0056206254251379	94.24	94.24	94.24-94.24	1	1	1.0-1.0
Hafnia	1	0	0	0	0	NA	NA	NA	NA	NA	NA	NA	NA	NA
Hahella	4	0.01275	0.013	0.002	0.023	0.00876936	0.00974569	0.0016656226957445-0.0139204406361668	94.805	94.57	93.38-96.7	0.516035	0.540404	0.25-0.7333333333333333
Haladaptatus	5	0.219	0.213	0.053	0.456	0.118214	0.146399	0.0326126293699263-0.2097491031768344	97.239	97.24	95.23-100.0	0.413412	0.375	0.3068181818181818-0.5686274509803921
Halalkalibacillus	1	0.006	0.006	0.006	0.006	0.00724395	0.00724395	0.0072439552305359-0.0072439552305359	100	100	100.0-100.0	1	1	1.0-1.0
Halalkalicoccus	1	0.04	0.04	0.04	0.04	0.0105394	0.0105394	0.0105393862366616-0.0105393862366616	98	98	98.0-98.0	0.366667	0.366667	0.3666666666666666-0.3666666666666666
Halapricum	1	0	0	0	0	NA	NA	NA	NA	NA	NA	NA	NA	NA
Haliangium	1	0.362	0.362	0.362	0.362	0.0186693	0.0186693	0.0186693385847062-0.0186693385847062	95.29	95.29	95.29-95.29	0.291463	0.291463	0.2914634146341463-0.2914634146341463
Haliea	1	0.208	0.208	0.208	0.208	0.048578	0.048578	0.0485779563364756-0.0485779563364756	96.67	96.67	96.67-96.67	0.548387	0.548387	0.5483870967741935-0.5483870967741935
Haloactinopolyspora	1	4.254	4.254	4.254	4.254	0.0464791	0.0464791	0.0464791241327974-0.0464791241327974	95	95	95.0-95.0	0.118767	0.118767	0.1187668463611859-0.1187668463611859
Haloarcula	1	0	0	0	0	NA	NA	NA	NA	NA	NA	NA	NA	NA
Halobacillus	6	0.2945	0.041	0	1.038	0.153034	0.0537009	0.0107934885465889-0.4939420942433404	96.4762	96.1375	95.65-97.98	0.351731	0.358344	0.2854729729729729-0.4047619047619047
Halobacterium	3	0.003	0	0	0.009	0.00200453	0.00200453	0.0020045326474417-0.0020045326474417	97.285	97.285	97.285-97.285	0.25	0.25	0.25-0.25
Halobellus	1	0.007	0.007	0.007	0.007	0.0015192	0.0015192	0.0015191971933556-0.0015191971933556	93.53	93.53	93.53-93.53	0.25	0.25	0.25-0.25
Halocatena	1	28.302	28.302	28.302	28.302	0.416206	0.416206	0.4162056410532759-0.4162056410532759	97.33	97.33	97.33-97.33	0.378286	0.378286	0.3782857142857143-0.3782857142857143
Halococcus	7	0.149857	0.038	0.022	0.727	0.029705	0.0176856	0.0053955657393249-0.1132339536586879	94.6464	94.67	93.13-96.81	0.573316	0.375	0.3326923076923077-0.8888888888888888
Haloechinothrix	2	9.3975	9.3975	0.273	18.522	0.111877	0.111877	0.0235611546500903-0.2001930317815135	95.1275	95.1275	95.045-95.21	0.187847	0.187847	0.1581948839662447-0.2175
Haloferax	1	0	0	0	0	NA	NA	NA	NA	NA	NA	NA	NA	NA
Halofilum	1	0.192	0.192	0.192	0.192	0.0148106	0.0148106	0.0148105669962344-0.0148105669962344	95.56	95.56	95.56-95.56	0.30814	0.30814	0.3081395348837209-0.3081395348837209
Haloglycomyces	1	0.027	0.027	0.027	0.027	0.00535907	0.00535907	0.0053590712493192-0.0053590712493192	98.23	98.23	98.23-98.23	0.5	0.5	0.5-0.5
Halogranum	2	0.009	0.009	0	0.018	0.0121111	0.0121111	0.0121110572842998-0.0121110572842998	97.12	97.12	97.12-97.12	0.428571	0.428571	0.4285714285714285-0.4285714285714285
Halolamina	3	0	0	0	0	NA	NA	NA	NA	NA	NA	NA	NA	NA
Halomarina	1	0.03	0.03	0.03	0.03	0.00467904	0.00467904	0.0046790431989943-0.0046790431989943	96.62	96.62	96.62-96.62	0.230769	0.230769	0.2307692307692307-0.2307692307692307
Halomicrobium	2	0.002	0.002	0	0.004	0.00223779	0.00223779	0.0022377936980523-0.0022377936980523	94.67	94.67	94.67-94.67	1	1	1.0-1.0
Halomonas	85	2.78927	0.239	0	81.619	0.0873257	0.04043	0.0033140585945029-0.455879223940531	96.0605	95.85	92.5-100.0	0.290806	0.262561	0.0494622711358188-0.75
Haloparvum	1	0	0	0	0	NA	NA	NA	NA	NA	NA	NA	NA	NA
Halopelagius	1	0.02	0.02	0.02	0.02	0.00577303	0.00577303	0.0057730266870588-0.0057730266870588	100	100	100.0-100.0	0.3	0.3	0.3-0.3
Halopenitus	2	0.0015	0.0015	0	0.003	0.000619632	0.000619632	0.0006196317951959-0.0006196317951959	97.14	97.14	97.14-97.14	0.5	0.5	0.5-0.5
Halopolyspora	1	1.004	1.004	1.004	1.004	0.0530759	0.0530759	0.053075922711497-0.053075922711497	95.2	95.2	95.2-95.2	0.240741	0.240741	0.2407407407407407-0.2407407407407407
Halopseudomonas	1	12.9	12.9	12.9	12.9	0.304706	0.304706	0.3047063834638802-0.3047063834638802	96.69	96.69	96.69-96.69	0.435944	0.435944	0.4359443631039531-0.4359443631039531
Halorhodospira	2	0.029	0.029	0.021	0.037	0.00510167	0.00510167	0.0017614441667762-0.0084418944589329	96.0275	96.0275	95.42-96.635	0.584821	0.584821	0.3125-0.8571428571428571
Halorubrum	11	0.00409091	0	0	0.016	0.00339161	0.00364701	0.0004169577951931-0.0058554431340852	94.625	94.6625	91.775-97.4	0.416667	0.395833	0.375-0.5
Halosaccharopolyspora	1	1.202	1.202	1.202	1.202	0.056589	0.056589	0.0565890216025749-0.0565890216025749	94.78	94.78	94.78-94.78	0.201737	0.201737	0.2017374517374517-0.2017374517374517
Halostella	1	0	0	0	0	NA	NA	NA	NA	NA	NA	NA	NA	NA
Halotalea	1	0.655	0.655	0.655	0.655	0.0390105	0.0390105	0.0390104589179666-0.0390104589179666	99.33	99.33	99.33-99.33	0.0661765	0.0661765	0.0661764705882353-0.0661764705882353
Halothermothrix	1	0.069	0.069	0.069	0.069	0.0732699	0.0732699	0.073269934511306-0.073269934511306	99.035	99.035	99.035-99.035	0.5	0.5	0.5-0.5
Halothiobacillus	1	0.029	0.029	0.029	0.029	0.00991196	0.00991196	0.0099119604599769-0.0099119604599769	97.62	97.62	97.62-97.62	0.0517241	0.0517241	0.0517241379310344-0.0517241379310344
Halovenus	1	0.004	0.004	0.004	0.004	0.00165155	0.00165155	0.0016515473603557-0.0016515473603557	93.13	93.13	93.13-93.13	0.5	0.5	0.5-0.5
Hamadaea	1	0.103	0.103	0.103	0.103	0.00691446	0.00691446	0.0069144618043137-0.0069144618043137	95.65	95.65	95.65-95.65	0.747664	0.747664	0.7476635514018691-0.7476635514018691
Hansschlegelia	1	0.172	0.172	0.172	0.172	0.0127695	0.0127695	0.01276949275502-0.01276949275502	95.605	95.605	95.605-95.605	0.366279	0.366279	0.3662790697674418-0.3662790697674418
Hanstruepera	1	0.011	0.011	0.011	0.011	0.00302956	0.00302956	0.0030295623470336-0.0030295623470336	97.4	97.4	97.4-97.4	0.214286	0.214286	0.2142857142857142-0.2142857142857142
Hartmannibacter	1	0.08	0.08	0.08	0.08	0.00914208	0.00914208	0.0091420770985707-0.0091420770985707	94.81	94.81	94.81-94.81	0.397436	0.397436	0.3974358974358974-0.3974358974358974
Hasllibacter	1	0.136	0.136	0.136	0.136	0.0109785	0.0109785	0.0109784726167975-0.0109784726167975	94.24	94.24	94.24-94.24	0.428571	0.428571	0.4285714285714285-0.4285714285714285
Helcobacillus	1	0.216	0.216	0.216	0.216	0.0643435	0.0643435	0.064343546322187-0.064343546322187	97.575	97.575	97.575-97.575	0.645833	0.645833	0.6458333333333334-0.6458333333333334
Helicobacter	7	0.001	0	0	0.007	0.0176124	0.0176124	0.0176124310575635-0.0176124310575635	94.4	94.4	94.4-94.4	0.5	0.5	0.5-0.5
Henriciella	4	0.01225	0.006	0	0.037	0.00373185	0.00305132	0.0010188770053475-0.0071253430188142	96.1467	96.42	94.29-97.73	0.416667	0.375	0.375-0.5
Herbaspirillum	12	0.0135	0.0105	0.002	0.026	0.00576158	0.00384405	0.0012744519458485-0.0234696213882431	94.5888	94.7075	92.75-97.625	0.397941	0.408333	0.25-0.5
Herbiconiux	2	0.077	0.077	0.07	0.084	0.00587451	0.00587451	0.0046674535131839-0.0070815554992027	94.8175	94.8175	94.71-94.925	0.377232	0.377232	0.34375-0.4107142857142857
Herbidospora	4	0.0355	0.032	0.013	0.065	0.00354482	0.00393789	0.0019753278687075-0.0043281775784539	95.9338	95.62	95.24-97.255	0.30056	0.312407	0.2045454545454545-0.3728813559322034
Herbihabitans	1	0.478	0.478	0.478	0.478	0.027146	0.027146	0.0271460387983962-0.0271460387983962	95.17	95.17	95.17-95.17	0.336565	0.336565	0.3365650969529086-0.3365650969529086
Herbinix	1	0.018	0.018	0.018	0.018	0.036748	0.036748	0.0367480153287615-0.0367480153287615	98.66	98.66	98.66-98.66	0.25	0.25	0.25-0.25
Herminiimonas	2	0.032	0.032	0.029	0.035	0.00916759	0.00916759	0.0065397107913032-0.0117954629387797	95.375	95.375	94.71-96.04	0.353571	0.353571	0.35-0.3571428571428571
Herpetosiphon	1	0	0	0	0	NA	NA	NA	NA	NA	NA	NA	NA	NA
Histidinibacterium	1	0.25	0.25	0.25	0.25	0.0240996	0.0240996	0.0240995763650214-0.0240995763650214	98.055	98.055	98.055-98.055	0.254237	0.254237	0.2542372881355932-0.2542372881355932
Histophilus	1	0	0	0	0	NA	NA	NA	NA	NA	NA	NA	NA	NA
Hoeflea	7	0.161857	0.187	0.065	0.291	0.0186873	0.0175662	0.0099774653705177-0.0362536659709256	95.0486	94.79	94.03-96.51	0.428162	0.36194	0.3188775510204081-0.8888888888888888
Holophaga	1	0.004	0.004	0.004	0.004	0.000985832	0.000985832	0.0009858324873702-0.0009858324873702	96.55	96.55	96.55-96.55	0.666667	0.666667	0.6666666666666666-0.6666666666666666
Homoserinimonas	1	0.168	0.168	0.168	0.168	0.0142889	0.0142889	0.0142888625246387-0.0142888625246387	96.4	96.4	96.4-96.4	0.212963	0.212963	0.2129629629629629-0.2129629629629629
Hoyosella	2	0.0435	0.0435	0.027	0.06	0.0120593	0.0120593	0.0078796773363185-0.0162389689310339	96.2675	96.2675	95.41-97.125	0.40625	0.40625	0.28125-0.53125
Humibacillus	1	0.164	0.164	0.164	0.164	0.00984566	0.00984566	0.009845661971023-0.009845661971023	95.32	95.32	95.32-95.32	0.20679	0.20679	0.2067901234567901-0.2067901234567901
Humibacter	1	0.111	0.111	0.111	0.111	0.00874649	0.00874649	0.008746489083193-0.008746489083193	95.21	95.21	95.21-95.21	0.364706	0.364706	0.3647058823529411-0.3647058823529411
Humisphaera	1	0.955	0.955	0.955	0.955	0.0198715	0.0198715	0.0198715472109177-0.0198715472109177	95.415	95.415	95.415-95.415	0.135318	0.135318	0.1353183962264151-0.1353183962264151
Humitalea	1	0.078	0.078	0.078	0.078	0.00692161	0.00692161	0.0069216101894466-0.0069216101894466	95.145	95.145	95.145-95.145	0.315217	0.315217	0.3152173913043478-0.3152173913043478
Hyalangium	2	1.545	1.545	0.81	2.28	0.109852	0.109852	0.0803039861107252-0.1393993833621465	95.315	95.315	95.3-95.33	0.349074	0.349074	0.3372623574144486-0.3608852755194218
Hydrocarboniphaga	2	0.049	0.049	0.039	0.059	0.00520676	0.00520676	0.0043754816599068-0.0060380446407812	95.14	95.14	94.74-95.54	0.594402	0.594402	0.3823529411764705-0.8064516129032258
Hydrogenibacillus	1	0.033	0.033	0.033	0.033	0.0105327	0.0105327	0.0105326601419133-0.0105326601419133	99.585	99.585	99.585-99.585	0.3125	0.3125	0.3125-0.3125
Hydrogenophaga	8	0.049125	0.0505	0.023	0.083	0.00930155	0.00956278	0.0061926849935739-0.0128217659783552	95.5006	95.345	94.55-97.35	0.412192	0.381818	0.1914893617021276-0.8695652173913043
Hydrogenovibrio	2	0	0	0	0	NA	NA	NA	NA	NA	NA	NA	NA	NA
Hylemonella	1	0.073	0.073	0.073	0.073	0.00420974	0.00420974	0.0042097446096476-0.0042097446096476	94.75	94.75	94.75-94.75	0.733333	0.733333	0.7333333333333333-0.7333333333333333
Hymenobacter	15	0.00706667	0.005	0	0.056	0.00285448	0.00195587	0.0004894368806356-0.014738992101694	95.3586	94.78	92.855-100.0	0.473106	0.5	0.1666666666666666-0.6875
Hyphomicrobium	10	0.2138	0.1485	0.043	0.899	0.0224437	0.0175138	0.0073299624045669-0.0556061868233133	95.0175	94.5925	94.12-96.69	0.451362	0.372608	0.3010752688172043-0.803921568627451
Hyphomonas	6	0.00433333	0.0025	0	0.012	0.00146349	0.00089183	0.0006734278914626-0.0037798192441592	96.288	96.47	92.25-98.7	0.545	0.5	0.125-1.0
Hyunsoonleella	1	0.004	0.004	0.004	0.004	0.00220803	0.00220803	0.0022080308301664-0.0022080308301664	99.31	99.31	99.31-99.31	0.5	0.5	0.5-0.5
Iamia	1	8.926	8.926	8.926	8.926	0.0555186	0.0555186	0.0555186470470519-0.0555186470470519	95.3	95.3	95.3-95.3	0.115678	0.115678	0.1156778872977496-0.1156778872977496
Ideonella	2	0.08	0.08	0.025	0.135	0.00838934	0.00838934	0.0054714675840544-0.0113072176062294	94.62	94.62	94.31-94.93	0.362945	0.362945	0.3592233009708738-0.3666666666666666
Idiomarina	6	7.40667	1.2235	0.032	22.608	0.29008	0.308803	0.0214623227933463-0.5339129413309803	98.0983	98.16	96.69-99.25	0.299253	0.297287	0.1853161397670549-0.4037691794529686
Ilumatobacter	3	0.843333	0.576	0.499	1.455	0.0178165	0.0150981	0.0135835765752006-0.0247679782185897	95.2117	95.2	95.02-95.415	0.173357	0.178125	0.1469038208168643-0.1950431034482758
Imhoffiella	1	0.036	0.036	0.036	0.036	0.00481165	0.00481165	0.0048116539645687-0.0048116539645687	94.715	94.715	94.715-94.715	0.35	0.35	0.35-0.35
Immundisolibacter	1	0.445	0.445	0.445	0.445	0.0300839	0.0300839	0.0300838913633871-0.0300838913633871	95.05	95.05	95.05-95.05	0.320261	0.320261	0.3202614379084967-0.3202614379084967
Indioceanicola	1	0.229	0.229	0.229	0.229	0.0241141	0.0241141	0.024114107899913-0.024114107899913	97.33	97.33	97.33-97.33	0.326772	0.326772	0.326771653543307-0.326771653543307
Inmirania	1	0.18	0.18	0.18	0.18	0.00732322	0.00732322	0.00732321968291-0.00732321968291	95.65	95.65	95.65-95.65	0.232877	0.232877	0.2328767123287671-0.2328767123287671
Inquilinus	1	0.873	0.873	0.873	0.873	0.0234808	0.0234808	0.0234807820503052-0.0234807820503052	95.42	95.42	95.42-95.42	0.731079	0.731079	0.7310789049919485-0.7310789049919485
Intrasporangium	3	0.458	0.345	0.2	0.829	0.0193516	0.0146274	0.0108560403847414-0.0325712731318675	96.16	95.36	94.44-98.68	0.302508	0.27957	0.1136680613668061-0.5142857142857142
Iodobacter	1	0	0	0	0	NA	NA	NA	NA	NA	NA	NA	NA	NA
Isoptericola	10	14.4626	5.9065	1.509	51.371	0.0936534	0.0259719	0.0156379110250346-0.3200694135652153	95.992	95.085	94.64-100.0	0.0752053	0.0565618	0.0314733369983507-0.1842184671092335
Isosphaera	1	0.064	0.064	0.064	0.064	0.00926943	0.00926943	0.0092694335273439-0.0092694335273439	95.74	95.74	95.74-95.74	0.777778	0.777778	0.7777777777777778-0.7777777777777778
Janibacter	10	5.965	3.0925	0.296	36.344	0.0525849	0.0547711	0.0160944837123366-0.0890373265080512	94.956	94.94	94.44-95.31	0.198144	0.177696	0.0857455828955108-0.3565891472868217
Jannaschia	7	0.137429	0.065	0.002	0.538	0.0190655	0.0157396	0.0003709810200651-0.0716653570187509	96.5857	96.62	93.72-100.0	0.386276	0.368421	0.2857142857142857-0.5
Janthinobacterium	9	0.0194444	0.006	0	0.082	0.00552332	0.00540701	0.0008977792124557-0.0139710659506927	96.125	95.92	94.78-98.65	0.40176	0.37931	0.3529411764705882-0.5
Jatrophihabitans	2	0.219	0.219	0.095	0.343	0.0108779	0.0108779	0.0082142134871276-0.0135415734656128	96.175	96.175	95.21-97.14	0.219619	0.219619	0.2108433734939759-0.228395061728395
Jejuia	1	0.012	0.012	0.012	0.012	0.00421266	0.00421266	0.004212660437627-0.004212660437627	98	98	98.0-98.0	0.2	0.2	0.2-0.2
Jeongeupia	1	0.008	0.008	0.008	0.008	0.000998176	0.000998176	0.0009981759802936-0.0009981759802936	95.41	95.41	95.41-95.41	0.375	0.375	0.375-0.375
Jeotgalibacillus	2	0.0015	0.0015	0	0.003	0.00501343	0.00501343	0.0050134325914782-0.0050134325914782	94.62	94.62	94.62-94.62	0.25	0.25	0.25-0.25
Jeotgalicoccus	3	0.424333	0.314	0.097	0.862	0.27064	0.191716	0.1769431168831169-0.4432618229550479	98.5833	98.67	97.75-99.33	0.392386	0.30597	0.2640449438202247-0.6071428571428571
Jhaorihella	1	0.135	0.135	0.135	0.135	0.0193508	0.0193508	0.0193507729461255-0.0193507729461255	95.58	95.58	95.58-95.58	0.307018	0.307018	0.3070175438596491-0.3070175438596491
Jiangella	9	2.39156	1.47	1.267	6.381	0.0892391	0.0579479	0.0309105078986533-0.226647866503534	95.9906	95.33	94.83-99.19	0.251792	0.271628	0.1632138857782754-0.3117593436645396
Jiulongibacter	1	0.026	0.026	0.026	0.026	0.00965737	0.00965737	0.0096573750539634-0.0096573750539634	95.54	95.54	95.54-95.54	0.269231	0.269231	0.2692307692307692-0.2692307692307692
Johnsonella	1	0	0	0	0	NA	NA	NA	NA	NA	NA	NA	NA	NA
Jonesia	2	0.103	0.103	0.043	0.163	0.0349079	0.0349079	0.0152746455505279-0.0545412182537268	98.215	98.215	97.47-98.96	0.435307	0.435307	0.2916666666666667-0.5789473684210527
Joostella	1	2.164	2.164	2.164	2.164	0.132184	0.132184	0.1321837901716819-0.1321837901716819	97.58	97.58	97.58-97.58	0.106172	0.106172	0.1061715481171548-0.1061715481171548
Kaistia	3	0.861667	1.07	0.076	1.439	0.0627278	0.0861596	0.0085312441144008-0.0934926509002054	95.8367	96.03	94.9-96.58	0.74007	0.690265	0.6728016359918201-0.8571428571428571
Kandeliimicrobium	1	0.069	0.069	0.069	0.069	0.00623226	0.00623226	0.006232256878779-0.006232256878779	96.51	96.51	96.51-96.51	0.304878	0.304878	0.3048780487804878-0.3048780487804878
Kangiella	1	0.013	0.013	0.013	0.013	0.0131962	0.0131962	0.0131962099815453-0.0131962099815453	94.83	94.83	94.83-94.83	0.3	0.3	0.3-0.3
Ketobacter	1	0.204	0.204	0.204	0.204	0.0800958	0.0800958	0.0800957587281297-0.0800957587281297	98.54	98.54	98.54-98.54	0.141844	0.141844	0.1418439716312056-0.1418439716312056
Ketogulonicigenium	1	0.034	0.034	0.034	0.034	0.00855487	0.00855487	0.0085548715585762-0.0085548715585762	95.62	95.62	95.62-95.62	0.333333	0.333333	0.3333333333333333-0.3333333333333333
Kibdelosporangium	6	1.98967	1.316	0.542	5.357	0.10779	0.0968052	0.0481401209508394-0.2315102382109524	95.3308	95.345	94.955-95.56	0.401811	0.345374	0.3044845501777413-0.7304075235109718
Kiloniella	2	0	0	0	0	NA	NA	NA	NA	NA	NA	NA	NA	NA
Kineococcus	2	0.1655	0.1655	0.064	0.267	0.00843455	0.00843455	0.0039216466802615-0.0129474631929599	94.85	94.85	94.33-95.37	0.331893	0.331893	0.310126582278481-0.3536585365853658
Kineosphaera	1	0.175	0.175	0.175	0.175	0.0108617	0.0108617	0.0108617037146113-0.0108617037146113	95.31	95.31	95.31-95.31	0.230216	0.230216	0.2302158273381295-0.2302158273381295
Kineosporia	2	0.0985	0.0985	0.082	0.115	0.0062463	0.0062463	0.0051192333424133-0.0073733672870168	95.385	95.385	94.74-96.03	0.319781	0.319781	0.3017241379310345-0.3378378378378378
Kingella	3	0.0126667	0.004	0	0.034	0.00774853	0.00774853	0.0018974013672993-0.0135996483594864	95.465	95.465	95.33-95.6	0.291667	0.291667	0.25-0.3333333333333333
Kiritimatiella	1	0.035	0.035	0.035	0.035	0.00504081	0.00504081	0.0050408089976514-0.0050408089976514	94.795	94.795	94.795-94.795	0.4	0.4	0.4-0.4
Kitasatospora	8	0.017	0.0175	0.006	0.032	0.00197955	0.00205283	0.0009291350221248-0.0033861535293116	95.2425	95.195	94.21-96.15	0.453456	0.473684	0.28125-0.5806451612903226
Klebsiella	4	0.02325	0.002	0	0.089	0.00199468	0.00199468	0.0012706958304853-0.0027186535821224	97.135	97.135	96.49-97.78	0.75	0.75	0.5-1.0
Klenkia	4	0.45525	0.443	0.366	0.569	0.025893	0.0250747	0.022704977507985-0.0307178531754409	95.2375	95.255	95.11-95.33	0.357197	0.351841	0.3282312925170068-0.396875
Kluyvera	1	0	0	0	0	NA	NA	NA	NA	NA	NA	NA	NA	NA
Knoellia	6	0.5455	0.48	0.241	1.201	0.0295261	0.0258074	0.0172641508396472-0.054158557603529	95.5317	95.42	95.0-96.75	0.477117	0.470066	0.275-0.7102803738317757
Kocuria	12	5.81675	0.598	0.007	35.359	0.139051	0.116417	0.0020084383797811-0.4444336531644373	96.2171	96.03	93.785-98.66	0.365432	0.308953	0.1833740831295843-0.6896551724137931
Komagataeibacter	4	0.00525	0.003	0	0.015	0.00216644	0.00195849	0.00037992977843-0.0041608952369613	97.75	98.81	94.44-100.0	0.365385	0.5	0.0961538461538461-0.5
Kordia	2	0.0225	0.0225	0.021	0.024	0.00991987	0.00991987	0.0094409100978071-0.0103988259003722	96.375	96.375	96.185-96.565	0.447222	0.447222	0.1944444444444444-0.7
Kordiimonas	1	0.006	0.006	0.006	0.006	0.00213531	0.00213531	0.0021353073482873-0.0021353073482873	94.395	94.395	94.395-94.395	0.5	0.5	0.5-0.5
Kosakonia	1	0.001	0.001	0.001	0.001	0.00179999	0.00179999	0.0017999881772028-0.0017999881772028	100	100	100.0-100.0	0.5	0.5	0.5-0.5
Kozakia	1	0.002	0.002	0.002	0.002	0.000490542	0.000490542	0.0004905417469416-0.0004905417469416	97.4	97.4	97.4-97.4	0.5	0.5	0.5-0.5
Krasilnikovia	1	0.357	0.357	0.357	0.357	0.0245284	0.0245284	0.0245284063242561-0.0245284063242561	95.51	95.51	95.51-95.51	0.392473	0.392473	0.3924731182795699-0.3924731182795699
Krasilnikoviella	1	2.834	2.834	2.834	2.834	0.0707899	0.0707899	0.0707898667922989-0.0707898667922989	95.13	95.13	95.13-95.13	0.204381	0.204381	0.2043812104787714-0.2043812104787714
Kribbella	12	2.76492	2.168	0.393	7.299	0.136416	0.131978	0.0308098785316233-0.2553260143369505	95.8492	95.73	95.12-96.67	0.37409	0.34672	0.2930672268907563-0.7561728395061729
Kribbia	1	0.377	0.377	0.377	0.377	0.0196587	0.0196587	0.0196586735076723-0.0196586735076723	95.92	95.92	95.92-95.92	0.289377	0.289377	0.2893772893772894-0.2893772893772894
Kroppenstedtia	1	14.876	14.876	14.876	14.876	0.589439	0.589439	0.5894386064862079-0.5894386064862079	100	100	100.0-100.0	0.226962	0.226962	0.2269624573378839-0.2269624573378839
Ktedonobacter	1	0.018	0.018	0.018	0.018	0.0140806	0.0140806	0.0140806415373075-0.0140806415373075	95.51	95.51	95.51-95.51	0.454545	0.454545	0.4545454545454545-0.4545454545454545
Kurthia	2	0	0	0	0	NA	NA	NA	NA	NA	NA	NA	NA	NA
Kushneria	7	0.033	0.017	0	0.132	0.00594782	0.00401152	0.0021288743744168-0.0159816136196366	95.1475	95.33	93.1-96.7	0.363729	0.377083	0.2222222222222222-0.4615384615384615
Kutzneria	2	0.136	0.136	0.092	0.18	0.0106704	0.0106704	0.0075225513744839-0.0138181608142786	94.875	94.875	94.86-94.89	0.493271	0.493271	0.3079710144927536-0.6785714285714286
Kyrpidia	2	0	0	0	0	NA	NA	NA	NA	NA	NA	NA	NA	NA
Kytococcus	1	0.168	0.168	0.168	0.168	0.00927084	0.00927084	0.0092708369817388-0.0092708369817388	95.65	95.65	95.65-95.65	0.237705	0.237705	0.2377049180327868-0.2377049180327868
Labedella	4	0.095	0.083	0.072	0.142	0.00780643	0.00693288	0.0056083288617765-0.0117516216844552	95.04	95.1575	94.53-95.315	0.310729	0.319118	0.2446808510638297-0.36
Labilithrix	1	0.446	0.446	0.446	0.446	0.0336814	0.0336814	0.033681420724002-0.033681420724002	95.1	95.1	95.1-95.1	0.314014	0.314014	0.3140138408304498-0.3140138408304498
Labrenzia	2	0.016	0.016	0.011	0.021	0.00445811	0.00445811	0.002847548536016-0.0060686759586914	94.57	94.57	93.49-95.65	0.395833	0.395833	0.375-0.4166666666666667
Labrys	2	0.042	0.042	0.004	0.08	0.00922748	0.00922748	0.0034003422107861-0.0150546114040707	95.505	95.505	95.11-95.9	0.40411	0.40411	0.3082191780821918-0.5
Laceyella	1	0	0	0	0	NA	NA	NA	NA	NA	NA	NA	NA	NA
Lachnobacterium	1	0	0	0	0	NA	NA	NA	NA	NA	NA	NA	NA	NA
Lachnoclostridium	4	0	0	0	0	NA	NA	NA	NA	NA	NA	NA	NA	NA
Lacimicrobium	2	0.015	0.015	0	0.03	0.00744894	0.00744894	0.0074489360597283-0.0074489360597283	94.33	94.33	94.33-94.33	0.166667	0.166667	0.1666666666666666-0.1666666666666666
Lactobacillus	1	0	0	0	0	NA	NA	NA	NA	NA	NA	NA	NA	NA
Lactococcus	2	0.015	0.015	0.005	0.025	0.00463659	0.00463659	0.0021365101921505-0.0071366669409247	98.24	98.24	97.8-98.68	0.416667	0.416667	0.3333333333333333-0.5
Lacunisphaera	1	0.082	0.082	0.082	0.082	0.00655876	0.00655876	0.0065587567474905-0.0065587567474905	94.89	94.89	94.89-94.89	0.361111	0.361111	0.3611111111111111-0.3611111111111111
Lagierella	1	0	0	0	0	NA	NA	NA	NA	NA	NA	NA	NA	NA
Lampropedia	1	0.082	0.082	0.082	0.082	0.0153339	0.0153339	0.0153339373812356-0.0153339373812356	97.75	97.75	97.75-97.75	0.388889	0.388889	0.3888888888888889-0.3888888888888889
Laribacter	1	0.015	0.015	0.015	0.015	0.00117926	0.00117926	0.0011792633175355-0.0011792633175355	95.41	95.41	95.41-95.41	0.285714	0.285714	0.2857142857142857-0.2857142857142857
Larkinella	2	0.004	0.004	0.003	0.005	0.000888158	0.000888158	0.0008103669761251-0.0009659483013235	95.765	95.765	93.1-98.43	0.25	0.25	0.25-0.25
Leadbetterella	1	0.439	0.439	0.439	0.439	0.108186	0.108186	0.108186439086279-0.108186439086279	97.96	97.96	97.96-97.96	0.221591	0.221591	0.2215909090909091-0.2215909090909091
Leeia	1	0	0	0	0	NA	NA	NA	NA	NA	NA	NA	NA	NA
Leeuwenhoekiella	3	0.106	0.114	0.086	0.118	0.0286238	0.0316398	0.0211568261732412-0.0330747490539602	96.2167	96.09	95.26-97.3	0.204159	0.204918	0.1944444444444444-0.2131147540983606
Legionella	6	0.088	0.005	0	0.504	0.0377719	0.0186961	0.0071202547637692-0.1065749379035664	95.3263	95.0875	92.52-98.61	0.454167	0.5	0.3166666666666666-0.5
Leifsonia	6	0.058	0.0395	0	0.193	0.00722178	0.00591405	0.0020100621242693-0.0155338956629802	95.564	95.51	95.145-96.145	0.341652	0.310345	0.2604166666666667-0.4375
Leisingera	8	0.014625	0.012	0	0.035	0.00583343	0.00518408	0.0023342101083793-0.0105000474094141	94.9629	94.59	93.245-97.085	0.5331	0.5	0.4-0.75
Lelliottia	1	0.014	0.014	0.014	0.014	0.00471631	0.00471631	0.0047163092857509-0.0047163092857509	93.94	93.94	93.94-93.94	0.4	0.4	0.4-0.4
Lentibacillus	4	0.10425	0.0515	0.013	0.301	0.040774	0.0336045	0.0072768072279892-0.0886103318164438	96.055	96.045	95.45-96.68	0.34518	0.357026	0.1666666666666666-0.5
Lentibacter	1	0.009	0.009	0.009	0.009	0.00283609	0.00283609	0.0028360888867626-0.0028360888867626	95.33	95.33	95.33-95.33	1	1	1.0-1.0
Lentimicrobium	1	0.027	0.027	0.027	0.027	0.00897047	0.00897047	0.0089704727034545-0.0089704727034545	95.45	95.45	95.45-95.45	0.346154	0.346154	0.3461538461538461-0.3461538461538461
Lentzea	13	2.34746	1.54	0.275	7.059	0.173944	0.119255	0.0326135449407066-0.4027727551793298	96.1696	95.74	95.24-97.67	0.406222	0.365575	0.309319233311302-0.7320424734540912
Leptolyngbya	3	0.007	0.002	0	0.019	0.00413777	0.00413777	0.0017810565816608-0.0064944827716753	97.8825	97.8825	95.765-100.0	0.6875	0.6875	0.375-1.0
Leptonema	1	0.009	0.009	0.009	0.009	0.00437423	0.00437423	0.004374230570839-0.004374230570839	97.835	97.835	97.835-97.835	0.125	0.125	0.125-0.125
Leptospira	4	0	0	0	0	NA	NA	NA	NA	NA	NA	NA	NA	NA
Leptospirillum	1	0	0	0	0	NA	NA	NA	NA	NA	NA	NA	NA	NA
Leptothrix	1	0.131	0.131	0.131	0.131	0.0117003	0.0117003	0.0117003042365342-0.0117003042365342	94.975	94.975	94.975-94.975	0.757576	0.757576	0.7575757575757576-0.7575757575757576
Leucobacter	12	0.341083	0.3275	0	0.861	0.0264779	0.0153645	0.0058797449250379-0.0684900557486146	96.6614	96.03	93.5-99.18	0.356135	0.346774	0.1179401993355481-0.6274509803921569
Levilinea	1	0.034	0.034	0.034	0.034	0.00726836	0.00726836	0.0072683589134554-0.0072683589134554	95.79	95.79	95.79-95.79	0.264706	0.264706	0.2647058823529412-0.2647058823529412
Lewinella	2	0.001	0.001	0	0.002	0.000361932	0.000361932	0.0003619315768386-0.0003619315768386	95.51	95.51	95.51-95.51	0.5	0.5	0.5-0.5
Lihuaxuella	1	0.011	0.011	0.011	0.011	0.00787164	0.00787164	0.0078716431510323-0.0078716431510323	97.27	97.27	97.27-97.27	0.4	0.4	0.4-0.4
Limimaricola	3	0.298667	0.153	0.073	0.67	0.032999	0.011181	0.0064590585989364-0.081356875883535	96.25	96.74	94.87-97.14	0.350366	0.336066	0.3279352226720647-0.3870967741935484
Limimonas	1	0.225	0.225	0.225	0.225	0.0119584	0.0119584	0.0119584134808747-0.0119584134808747	96.03	96.03	96.03-96.03	0.298851	0.298851	0.2988505747126437-0.2988505747126437
Limnochorda	1	0.325	0.325	0.325	0.325	0.0195418	0.0195418	0.0195417658428545-0.0195417658428545	94.49	94.49	94.49-94.49	0.330827	0.330827	0.3308270676691729-0.3308270676691729
Limnoglobus	1	0.203	0.203	0.203	0.203	0.0117263	0.0117263	0.0117263207181081-0.0117263207181081	94.96	94.96	94.96-94.96	0.360731	0.360731	0.3607305936073059-0.3607305936073059
Limnohabitans	6	0.00283333	0.0025	0	0.006	0.00214426	0.00204404	0.0009526533495382-0.003841774319546	94.347	94.12	92.885-96.08	0.475	0.5	0.375-0.5
Limnothrix	1	0	0	0	0	NA	NA	NA	NA	NA	NA	NA	NA	NA
Listeria	1	0.038	0.038	0.038	0.038	0.00668217	0.00668217	0.0066821645262565-0.0066821645262565	96.32	96.32	96.32-96.32	0.113636	0.113636	0.1136363636363636-0.1136363636363636
Litoreibacter	3	0.00533333	0.004	0.002	0.01	0.00140426	0.00123054	0.0008628886425524-0.0021193350969536	97.9533	99.42	94.44-100.0	0.625	0.5	0.375-1.0
Loktanella	7	0.0105714	0.007	0	0.026	0.00354749	0.0037389	0.0009061807573424-0.0059171364079169	94.5375	94.26	92.115-98.23	0.422619	0.464286	0.25-0.5
Longibacter	1	0.012	0.012	0.012	0.012	0.00215916	0.00215916	0.0021591596570028-0.0021591596570028	95.05	95.05	95.05-95.05	0.222222	0.222222	0.2222222222222222-0.2222222222222222
Longimicrobium	1	3.446	3.446	3.446	3.446	0.0451394	0.0451394	0.0451394410335432-0.0451394410335432	95.33	95.33	95.33-95.33	0.269572	0.269572	0.2695720765135082-0.2695720765135082
Longispora	1	0.118	0.118	0.118	0.118	0.00848159	0.00848159	0.0084815916265895-0.0084815916265895	94.96	94.96	94.96-94.96	0.680851	0.680851	0.6808510638297872-0.6808510638297872
Lonsdalea	2	0	0	0	0	NA	NA	NA	NA	NA	NA	NA	NA	NA
Lucifera	1	0.002	0.002	0.002	0.002	0.00244154	0.00244154	0.0024415417687578-0.0024415417687578	96.21	96.21	96.21-96.21	0.5	0.5	0.5-0.5
Lujinxingia	1	0.021	0.021	0.021	0.021	0.00322348	0.00322348	0.0032234811098409-0.0032234811098409	96.51	96.51	96.51-96.51	0.294118	0.294118	0.2941176470588235-0.2941176470588235
Luteibacter	7	0.0428571	0.043	0.007	0.095	0.00461167	0.00378968	0.0021516702918785-0.0080745115580833	94.8921	95	92.935-96.53	0.325282	0.333333	0.2674418604651162-0.4
Luteimicrobium	1	0.163	0.163	0.163	0.163	0.00786039	0.00786039	0.0078603935920819-0.0078603935920819	95.59	95.59	95.59-95.59	0.214953	0.214953	0.2149532710280373-0.2149532710280373
Luteimonas	27	11.7219	4.232	0.021	90.753	0.103042	0.0888776	0.0269457918647649-0.2861143142551557	95.9309	95.33	94.93-98.68	0.201505	0.209168	0.0197625572345305-0.4274981217129977
Luteipulveratus	2	0.2025	0.2025	0.14	0.265	0.0122772	0.0122772	0.009779614190173-0.0147747055451551	95.0575	95.0575	94.9-95.215	0.299864	0.299864	0.2852941176470588-0.3144329896907216
Luteitalea	2	1.044	1.044	1.002	1.086	0.0221404	0.0221404	0.0201104050811622-0.0241704381638363	95.095	95.095	95.045-95.145	0.157583	0.157583	0.1573948439620081-0.1577702702702702
Luteococcus	1	0.104	0.104	0.104	0.104	0.0080634	0.0080634	0.0080634007648071-0.0080634007648071	94.79	94.79	94.79-94.79	0.364865	0.364865	0.3648648648648648-0.3648648648648648
Lutibacter	2	0.0035	0.0035	0	0.007	0.00320473	0.00320473	0.0032047352436999-0.0032047352436999	94.725	94.725	94.725-94.725	0.5	0.5	0.5-0.5
Lutibaculum	1	1.736	1.736	1.736	1.736	0.0751515	0.0751515	0.0751514588718444-0.0751514588718444	96.64	96.64	96.64-96.64	0.668508	0.668508	0.6685082872928176-0.6685082872928176
Lutimaribacter	1	0.007	0.007	0.007	0.007	0.00163455	0.00163455	0.0016345478122543-0.0016345478122543	94.69	94.69	94.69-94.69	0.333333	0.333333	0.3333333333333333-0.3333333333333333
Lyngbya	1	0	0	0	0	NA	NA	NA	NA	NA	NA	NA	NA	NA
Lysinibacillus	2	0.0485	0.0485	0	0.097	0.112026	0.112026	0.1120259269601995-0.1120259269601995	98.17	98.17	98.17-98.17	0.333333	0.333333	0.3333333333333333-0.3333333333333333
Lysobacter	30	13.4532	1.1385	0	96.247	0.062777	0.0479427	0.0211140953621702-0.2787790638051641	95.3655	94.95	94.335-99.33	0.209895	0.226646	0.0082141826642683-0.4366028708133971
Macromonas	1	0.011	0.011	0.011	0.011	0.00209562	0.00209562	0.0020956227328543-0.0020956227328543	95.92	95.92	95.92-95.92	0.5	0.5	0.5-0.5
Mageeibacillus	1	0	0	0	0	NA	NA	NA	NA	NA	NA	NA	NA	NA
Magnetococcus	1	0	0	0	0	NA	NA	NA	NA	NA	NA	NA	NA	NA
Magnetospira	1	0.032	0.032	0.032	0.032	0.00705477	0.00705477	0.0070547697932137-0.0070547697932137	96.09	96.09	96.09-96.09	0.184211	0.184211	0.1842105263157894-0.1842105263157894
Magnetospirillum	5	0.0176	0.019	0.004	0.026	0.00304537	0.00307224	0.0007355561448871-0.0049638161835184	94.655	94.855	93.38-95.65	0.378333	0.375	0.3333333333333333-0.45
Magnetovibrio	1	0.004	0.004	0.004	0.004	0.00154434	0.00154434	0.0015443363855319-0.0015443363855319	97.3	97.3	97.3-97.3	0.5	0.5	0.5-0.5
Malikia	1	0.024	0.024	0.024	0.024	0.00339987	0.00339987	0.0033998673925336-0.0033998673925336	96.43	96.43	96.43-96.43	0.346154	0.346154	0.3461538461538461-0.3461538461538461
Mameliella	1	0.014	0.014	0.014	0.014	0.00237137	0.00237137	0.0023713747703612-0.0023713747703612	93.96	93.96	93.96-93.96	0.357143	0.357143	0.3571428571428571-0.3571428571428571
Mangrovibacter	1	0	0	0	0	NA	NA	NA	NA	NA	NA	NA	NA	NA
Mangrovibacterium	1	0.007	0.007	0.007	0.007	0.00325444	0.00325444	0.0032544373331715-0.0032544373331715	100	100	100.0-100.0	0.5	0.5	0.5-0.5
Mangrovicella	1	0.141	0.141	0.141	0.141	0.012831	0.012831	0.0128310364756992-0.0128310364756992	95.33	95.33	95.33-95.33	0.416667	0.416667	0.4166666666666667-0.4166666666666667
Mangrovicoccus	1	0.034	0.034	0.034	0.034	0.00451801	0.00451801	0.0045180124563593-0.0045180124563593	94.52	94.52	94.52-94.52	0.404762	0.404762	0.4047619047619047-0.4047619047619047
Mangrovimonas	2	0.0385	0.0385	0.012	0.065	0.0078474	0.0078474	0.0036578146074844-0.0120369938387994	95.485	95.485	95.05-95.92	0.464912	0.464912	0.2631578947368421-0.6666666666666666
Mangrovitalea	1	0.009	0.009	0.009	0.009	0.00241525	0.00241525	0.0024152544330955-0.0024152544330955	97.04	97.04	97.04-97.04	0.285714	0.285714	0.2857142857142857-0.2857142857142857
Mannheimia	1	0	0	0	0	NA	NA	NA	NA	NA	NA	NA	NA	NA
Marasmitruncus	1	0.005	0.005	0.005	0.005	0.00411584	0.00411584	0.0041158362327403-0.0041158362327403	97.83	97.83	97.83-97.83	0.166667	0.166667	0.1666666666666666-0.1666666666666666
Maribacter	5	0.021	0.007	0	0.088	0.00966665	0.00683897	0.002437473631341-0.0225511768014568	95.1188	95.3275	93.44-96.38	0.555804	0.5	0.2232142857142857-1.0
Maricaulis	2	0.0075	0.0075	0.004	0.011	0.00136516	0.00136516	0.0006631266200284-0.0020671987848321	94.75	94.75	93.53-95.97	0.3125	0.3125	0.25-0.375
Marichromatium	3	0.01	0.008	0	0.022	0.00295633	0.00295633	0.0020944015628572-0.0038182504905314	96.92	96.92	96.51-97.33	0.555556	0.555556	0.4444444444444444-0.6666666666666666
Marinactinospora	1	0.45	0.45	0.45	0.45	0.0271104	0.0271104	0.0271104338234199-0.0271104338234199	95.65	95.65	95.65-95.65	0.422274	0.422274	0.4222737819025522-0.4222737819025522
Mariniblastus	1	0.006	0.006	0.006	0.006	0.00206365	0.00206365	0.0020636520191577-0.0020636520191577	98.21	98.21	98.21-98.21	0.444444	0.444444	0.4444444444444444-0.4444444444444444
Marinicaulis	1	0.113	0.113	0.113	0.113	0.0176425	0.0176425	0.0176425232077409-0.0176425232077409	95.475	95.475	95.475-95.475	0.339286	0.339286	0.3392857142857143-0.3392857142857143
Mariniflexile	1	0.328	0.328	0.328	0.328	0.074741	0.074741	0.0747410075654176-0.0747410075654176	96.69	96.69	96.69-96.69	0.29661	0.29661	0.2966101694915254-0.2966101694915254
Marinilactibacillus	1	0.055	0.055	0.055	0.055	0.0448062	0.0448062	0.0448062422271118-0.0448062422271118	98.59	98.59	98.59-98.59	0.636364	0.636364	0.6363636363636364-0.6363636363636364
Marinimicrobium	3	1.83433	1.843	1.05	2.61	0.175424	0.196622	0.0730402428491748-0.256610965735138	96.81	97.18	95.36-97.89	0.394161	0.323488	0.3026188166828322-0.55637707948244
Marininema	1	0	0	0	0	NA	NA	NA	NA	NA	NA	NA	NA	NA
Marinithermus	1	0.014	0.014	0.014	0.014	0.000921299	0.000921299	0.0009212993988185-0.0009212993988185	93.75	93.75	93.75-93.75	0.6	0.6	0.6-0.6
Marinobacter	36	0.181333	0.0475	0.004	2.316	0.0559762	0.0176242	0.0012322143311-0.3223193856672158	96.3944	96.165	93.57-100.0	0.352616	0.324009	0.0779816513761468-0.88
Marinobacterium	7	0.02	0.013	0	0.083	0.00917654	0.00373592	0.0016872790661102-0.0284641979174821	94.933	95.96	91.22-97.325	0.482213	0.454545	0.25-1.0
Marinococcus	1	0.018	0.018	0.018	0.018	0.0113976	0.0113976	0.0113976468991722-0.0113976468991722	100	100	100.0-100.0	0.25	0.25	0.25-0.25
Marinomonas	5	0.0038	0	0	0.011	0.00839937	0.00839937	0.0081021032501795-0.0086966316048774	96.96	96.96	96.53-97.39	0.333333	0.333333	0.3333333333333333-0.3333333333333333
Marinospirillum	3	0.0173333	0.014	0.01	0.028	0.0114936	0.00898836	0.005605149691891-0.019887292762334	95.5583	95.745	91.72-99.21	0.453968	0.428571	0.3333333333333333-0.6
Marinovum	1	0.042	0.042	0.042	0.042	0.00662157	0.00662157	0.0066215737151303-0.0066215737151303	96.825	96.825	96.825-96.825	0.288462	0.288462	0.2884615384615384-0.2884615384615384
Mariprofundus	2	0	0	0	0	NA	NA	NA	NA	NA	NA	NA	NA	NA
Maritimibacter	3	0.081	0.062	0.012	0.169	0.0103128	0.00777965	0.0013997255665036-0.0217591527257149	94.69	95.41	92.06-96.6	0.284632	0.285714	0.2727272727272727-0.2954545454545454
Marivita	3	0.00166667	0	0	0.005	0.00166853	0.00166853	0.0016685327401795-0.0016685327401795	93.75	93.75	93.75-93.75	0.333333	0.333333	0.3333333333333333-0.3333333333333333
Marmoricola	10	1.894	1.5045	1.02	5.622	0.0452511	0.0404279	0.0302038177524354-0.093309913916588	95.4125	95.32	95.05-96.19	0.24364	0.216761	0.1936329588014981-0.4444444444444444
Martelella	3	0.072	0.073	0.065	0.078	0.0128209	0.011816	0.0063195804870551-0.0203271641123723	95.9467	96	95.665-96.175	0.35078	0.34	0.3157894736842105-0.396551724137931
Massilia	16	0.488875	0.181	0.003	2.666	0.0573841	0.0222039	0.0044469877665152-0.2400648064880437	95.3178	95.18	94.59-97.33	0.43424	0.398393	0.2782258064516129-0.8181818181818182
Massilimicrobiota	1	0	0	0	0	NA	NA	NA	NA	NA	NA	NA	NA	NA
Megamonas	2	0	0	0	0	NA	NA	NA	NA	NA	NA	NA	NA	NA
Megasphaera	1	0	0	0	0	NA	NA	NA	NA	NA	NA	NA	NA	NA
Meiothermus	4	0.0075	0.008	0	0.014	0.00248479	0.00297986	0.001410126309012-0.0030643883475538	95.7833	95.97	94.74-96.64	0.466667	0.5	0.3-0.6
Melaminivora	1	0.114	0.114	0.114	0.114	0.0132325	0.0132325	0.0132325211413993-0.0132325211413993	95.5	95.5	95.5-95.5	0.364865	0.364865	0.3648648648648648-0.3648648648648648
Melghirimyces	2	3.167	3.167	0.025	6.309	0.271291	0.271291	0.008986247281883-0.5335966835967442	98.015	98.015	96.03-100.0	0.383933	0.383933	0.2678651685393258-0.5
Melittangium	1	0.313	0.313	0.313	0.313	0.0397198	0.0397198	0.0397197822816189-0.0397197822816189	95.285	95.285	95.285-95.285	0.702454	0.702454	0.7024539877300614-0.7024539877300614
Mesonia	3	0.132333	0.066	0.063	0.268	0.022312	0.0235977	0.0090491582902771-0.0342892108526285	97.325	96.69	95.945-99.34	0.250088	0.125	0.1052631578947368-0.52
Mesorhizobium	77	2.57945	0.15	0	59.379	0.095751	0.0512403	0.0033398639455782-0.3941942800907701	95.5287	95.33	92.48-98.46	0.341943	0.33591	0.0568356946230616-0.7631578947368421
Mesotoga	1	0	0	0	0	NA	NA	NA	NA	NA	NA	NA	NA	NA
Metallibacterium	1	0.234	0.234	0.234	0.234	0.0193367	0.0193367	0.0193366563400734-0.0193366563400734	94.98	94.98	94.98-94.98	0.266667	0.266667	0.2666666666666666-0.2666666666666666
Methanobacterium	1	0.04	0.04	0.04	0.04	0.0463255	0.0463255	0.0463254561493105-0.0463254561493105	99.34	99.34	99.34-99.34	0.272727	0.272727	0.2727272727272727-0.2727272727272727
Methanocella	1	0	0	0	0	NA	NA	NA	NA	NA	NA	NA	NA	NA
Methanoculleus	4	0.04475	0.024	0	0.131	0.0474635	0.0474635	0.0195623532493043-0.0753646767587627	97.3	97.3	96.59-98.01	0.348485	0.348485	0.3333333333333333-0.3636363636363636
Methanofollis	1	0	0	0	0	NA	NA	NA	NA	NA	NA	NA	NA	NA
Methanotorris	1	0	0	0	0	NA	NA	NA	NA	NA	NA	NA	NA	NA
Methermicoccus	1	0	0	0	0	NA	NA	NA	NA	NA	NA	NA	NA	NA
Methylibium	2	0.192	0.192	0.129	0.255	0.0261843	0.0261843	0.023221914960673-0.0291466160114076	94.8575	94.8575	94.69-95.025	0.344119	0.344119	0.3203125-0.3679245283018867
Methylobacillus	4	0.03525	0.0415	0	0.058	0.0149489	0.0155172	0.0068877132798428-0.0224418153901439	94.4983	93.81	93.45-96.235	0.281899	0.333333	0.0892857142857142-0.4230769230769231
Methylobacter	1	0.005	0.005	0.005	0.005	0.00093605	0.00093605	0.0009360503594899-0.0009360503594899	95.52	95.52	95.52-95.52	0.5	0.5	0.5-0.5
Methylobacterium	30	0.0289667	0.0165	0	0.177	0.00643605	0.00572097	0.0011177889294979-0.0168910362273073	95.6986	95.805	93.92-97.89	0.41267	0.397059	0.3181818181818182-0.6666666666666666
Methylobrevis	1	0.206	0.206	0.206	0.206	0.0152218	0.0152218	0.0152218234353493-0.0152218234353493	96.39	96.39	96.39-96.39	0.341837	0.341837	0.3418367346938775-0.3418367346938775
Methylocaldum	2	0.4535	0.4535	0.144	0.763	0.113616	0.113616	0.0870154224534548-0.1402169354881093	98.6625	98.6625	97.325-100.0	0.328968	0.328968	0.3273809523809524-0.3305555555555555
Methylocapsa	3	0.032	0.034	0.025	0.037	0.00524681	0.0058492	0.003839146177164-0.0060520941027408	94.4383	94.39	94.335-94.59	0.47619	0.428571	0.3333333333333333-0.6666666666666666
Methyloceanibacter	6	1.60633	0.2345	0.055	8.669	0.0701866	0.0215883	0.0117912825256465-0.3197996052453448	95.4658	95.325	93.985-97.35	0.364177	0.379789	0.2762495156915924-0.4054054054054054
Methylocella	1	0.043	0.043	0.043	0.043	0.00335389	0.00335389	0.003353891876028-0.003353891876028	94.57	94.57	94.57-94.57	0.380952	0.380952	0.3809523809523809-0.3809523809523809
Methylococcus	1	0.016	0.016	0.016	0.016	0.00196202	0.00196202	0.0019620225469604-0.0019620225469604	92.8	92.8	92.8-92.8	0.666667	0.666667	0.6666666666666666-0.6666666666666666
Methylocucumis	1	0	0	0	0	NA	NA	NA	NA	NA	NA	NA	NA	NA
Methylocystis	7	0.0354286	0.032	0.006	0.084	0.0120911	0.00645232	0.001669556867487-0.0402452156282313	95.3171	95.735	92.13-96.69	0.532191	0.464286	0.2926829268292683-1.0
Methyloferula	1	0.022	0.022	0.022	0.022	0.00397217	0.00397217	0.0039721656393073-0.0039721656393073	94.9	94.9	94.9-94.9	0.888889	0.888889	0.8888888888888888-0.8888888888888888
Methylogaea	1	0.007	0.007	0.007	0.007	0.00105306	0.00105306	0.0010530642130402-0.0010530642130402	95.74	95.74	95.74-95.74	0.5	0.5	0.5-0.5
Methyloglobulus	1	0	0	0	0	NA	NA	NA	NA	NA	NA	NA	NA	NA
Methylohalobius	1	0.096	0.096	0.096	0.096	0.0174187	0.0174187	0.0174186651225791-0.0174186651225791	95.09	95.09	95.09-95.09	0.6875	0.6875	0.6875-0.6875
Methyloligella	1	0.103	0.103	0.103	0.103	0.00984498	0.00984498	0.0098449805638577-0.0098449805638577	94.48	94.48	94.48-94.48	0.371429	0.371429	0.3714285714285714-0.3714285714285714
Methylomagnum	1	0.014	0.014	0.014	0.014	0.00129668	0.00129668	0.001296683731817-0.001296683731817	96.46	96.46	96.46-96.46	0.833333	0.833333	0.8333333333333334-0.8333333333333334
Methylomarinum	1	0.01	0.01	0.01	0.01	0.00328339	0.00328339	0.0032833927881665-0.0032833927881665	93.92	93.92	93.92-93.92	0.75	0.75	0.75-0.75
Methylomicrobium	1	0.012	0.012	0.012	0.012	0.0230256	0.0230256	0.0230256282855689-0.0230256282855689	94.87	94.87	94.87-94.87	0.285714	0.285714	0.2857142857142857-0.2857142857142857
Methylomonas	4	0.00175	0.002	0	0.003	0.00112598	0.000592618	0.0003061286935653-0.0024791943078004	96.405	95.7	93.515-100.0	0.583333	0.5	0.25-1.0
Methylophaga	5	0.3344	0.171	0.016	0.705	0.112857	0.100657	0.0128827328207973-0.2989482260418838	96.633	96.35	95.33-98.67	0.403867	0.370732	0.2978723404255319-0.6129032258064516
Methylophilus	2	0	0	0	0	NA	NA	NA	NA	NA	NA	NA	NA	NA
Methylopila	3	0.069	0.067	0.041	0.099	0.00698336	0.00769884	0.0044823446289267-0.008768898000179	95.7367	95.6	95.14-96.47	0.39989	0.409091	0.3666666666666666-0.4239130434782608
Methylorubrum	3	0.04	0.019	0.016	0.085	0.00351385	0.00235328	0.0020694235718249-0.0061188479419768	95.9733	95.7	95.6-96.62	0.402204	0.384615	0.3775510204081632-0.4444444444444444
Methylosarcina	1	0.021	0.021	0.021	0.021	0.00516306	0.00516306	0.0051630555281196-0.0051630555281196	94.9	94.9	94.9-94.9	0.666667	0.666667	0.6666666666666666-0.6666666666666666
Methylosinus	4	0.00775	0.008	0.006	0.009	0.00500268	0.00370549	0.0023415094156474-0.0102582305630026	97.3912	97.6775	95.51-98.7	0.427083	0.4375	0.3333333333333333-0.5
Methylotenera	1	0	0	0	0	NA	NA	NA	NA	NA	NA	NA	NA	NA
Methyloterricola	1	0.014	0.014	0.014	0.014	0.00250517	0.00250517	0.0025051739996933-0.0025051739996933	91.89	91.89	91.89-91.89	0.5	0.5	0.5-0.5
Methyloversatilis	4	0.02325	0.025	0.01	0.033	0.00261774	0.00234059	0.0018897634443707-0.0039000376760088	95.3438	95.175	94.52-96.505	0.248478	0.24375	0.173076923076923-0.3333333333333333
Methylovirgula	2	0.0415	0.0415	0.039	0.044	0.00622333	0.00622333	0.0060604159759483-0.0063862535102476	95.565	95.565	94.9-96.23	0.414861	0.414861	0.3823529411764705-0.4473684210526316
Methylovulum	2	0.003	0.003	0	0.006	0.00245265	0.00245265	0.0024526456498094-0.0024526456498094	92.965	92.965	92.965-92.965	1	1	1.0-1.0
Micavibrio	1	0.039	0.039	0.039	0.039	0.00578416	0.00578416	0.0057841598694942-0.0057841598694942	96.935	96.935	96.935-96.935	0.35	0.35	0.35-0.35
Microbacterium	67	2.98985	0.312	0	52.008	0.0627982	0.0282174	0.0020835092160612-0.3728348340219707	95.9239	95.37	93.525-99.33	0.334482	0.341667	0.060337418039832-0.7378640776699029
Microbispora	4	0.036	0.029	0.018	0.068	0.00665758	0.00691651	0.0040041252015344-0.0087931787523699	94.92	94.9375	94.25-95.555	0.332771	0.332895	0.3095238095238095-0.3557692307692308
Microbulbifer	12	0.07975	0.0365	0.006	0.209	0.0141233	0.0137819	0.001236676739993-0.0282161118343232	95.0354	94.62	93.485-98.55	0.354576	0.318609	0.1951219512195122-0.5
Microcella	2	0.137	0.137	0.123	0.151	0.00745486	0.00745486	0.0063116020434346-0.0085981157951127	94.905	94.905	93.81-96.0	0.582964	0.582964	0.3780487804878049-0.7878787878787878
Micrococcus	6	2.01133	0.1465	0	10.987	0.0890184	0.0218393	0.0035665502299992-0.3671684200469883	96.089	95.65	95.33-97.24	0.391097	0.333333	0.2766707168894289-0.6446280991735537
Microcystis	1	0	0	0	0	NA	NA	NA	NA	NA	NA	NA	NA	NA
Microlunatus	4	1.97575	1.673	0.395	4.162	0.0671214	0.0618618	0.0252601434589945-0.1195019199065337	95.2987	95.175	94.925-95.92	0.359915	0.320133	0.3099046970728387-0.4894894894894895
Micromonospora	60	0.568217	0.158	0	9.177	0.059642	0.0190118	0.0078293286025001-0.5459108876599943	95.8164	95.305	94.26-100.0	0.380117	0.361345	0.1143292682926829-0.8153846153846154
Micropruina	1	0.748	0.748	0.748	0.748	0.0480507	0.0480507	0.0480506735372107-0.0480506735372107	99.23	99.23	99.23-99.23	0.222087	0.222087	0.2220873786407767-0.2220873786407767
Microscilla	1	0.009	0.009	0.009	0.009	0.0067279	0.0067279	0.0067278984936233-0.0067278984936233	95.42	95.42	95.42-95.42	1	1	1.0-1.0
Microterricola	2	0.0595	0.0595	0.039	0.08	0.00462742	0.00462742	0.0040033599332394-0.0052514780266629	95.415	95.415	95.32-95.51	0.378676	0.378676	0.375-0.3823529411764705
Microtetraspora	3	0.0613333	0.059	0.04	0.085	0.00677131	0.00710555	0.0053875674231494-0.0078208016761745	94.8367	94.83	94.23-95.45	0.402001	0.414286	0.3766233766233766-0.4150943396226415
Microvirga	13	1.89954	0.984	0.335	6.576	0.136502	0.0980781	0.0292757430732878-0.3543558179998425	95.7185	95.45	94.56-98.01	0.360127	0.339988	0.2843841881737994-0.612225405921681
Millisia	1	0.038	0.038	0.038	0.038	0.00296712	0.00296712	0.0029671181767015-0.0029671181767015	94.9	94.9	94.9-94.9	0.575758	0.575758	0.5757575757575758-0.5757575757575758
Miltoncostaea	2	2.565	2.565	1.299	3.831	0.0430614	0.0430614	0.0275840098999717-0.0585387336810182	95.33	95.33	95.33-95.33	0.201752	0.201752	0.1900702106318957-0.2134344528710726
Miniimonas	1	0.108	0.108	0.108	0.108	0.0219653	0.0219653	0.0219653001967708-0.0219653001967708	95.28	95.28	95.28-95.28	0.292683	0.292683	0.2926829268292683-0.2926829268292683
Minwuia	1	0.242	0.242	0.242	0.242	0.0157129	0.0157129	0.0157129380486238-0.0157129380486238	95.52	95.52	95.52-95.52	0.348739	0.348739	0.3487394957983193-0.3487394957983193
Mitsuaria	3	0.019	0.019	0.008	0.03	0.00442498	0.00368961	0.0021117165873754-0.0074735973692192	96.74	96.36	96.0-97.86	0.332639	0.34375	0.3-0.3541666666666667
Mitsuokella	2	0	0	0	0	NA	NA	NA	NA	NA	NA	NA	NA	NA
Mixta	1	0	0	0	0	NA	NA	NA	NA	NA	NA	NA	NA	NA
Mizugakiibacter	1	0.644	0.644	0.644	0.644	0.028303	0.028303	0.0283030101853454-0.0283030101853454	95.305	95.305	95.305-95.305	0.261824	0.261824	0.2618243243243243-0.2618243243243243
Mobilicoccus	2	0.1685	0.1685	0.139	0.198	0.00984527	0.00984527	0.0078335974455217-0.0118569431910108	94.975	94.975	94.95-95.0	0.38172	0.38172	0.3010752688172043-0.4623655913978494
Mobiluncus	1	0	0	0	0	NA	NA	NA	NA	NA	NA	NA	NA	NA
Modestobacter	5	1.5054	1.428	0.532	2.566	0.0618374	0.0605378	0.0300604634688921-0.0983590603337702	95.472	95.275	95.1-96.12	0.348923	0.339552	0.3316062176165803-0.3843283582089552
Moheibacter	1	0.097	0.097	0.097	0.097	0.0285388	0.0285388	0.0285387843255161-0.0285387843255161	96.465	96.465	96.465-96.465	0.215909	0.215909	0.2159090909090909-0.2159090909090909
Mongoliimonas	1	0.085	0.085	0.085	0.085	0.00643687	0.00643687	0.0064368741441128-0.0064368741441128	95.33	95.33	95.33-95.33	0.37234	0.37234	0.3723404255319149-0.3723404255319149
Monoglobus	1	0	0	0	0	NA	NA	NA	NA	NA	NA	NA	NA	NA
Moorella	3	0.00333333	0.005	0	0.005	0.00142105	0.00142105	0.0009233113006996-0.0019187868640582	93.2825	93.2825	93.28-93.285	0.5	0.5	0.5-0.5
Moraxella	6	0	0	0	0	NA	NA	NA	NA	NA	NA	NA	NA	NA
Morganella	2	0.0195	0.0195	0	0.039	0.00480614	0.00480614	0.0048061368883898-0.0048061368883898	98.315	98.315	98.315-98.315	0.5	0.5	0.5-0.5
Motilibacter	2	0.2055	0.2055	0.195	0.216	0.00849969	0.00849969	0.0080498347373879-0.0089495377369691	95.615	95.615	95.33-95.9	0.271108	0.271108	0.2312925170068027-0.3109243697478991
Motiliproteus	1	0.007	0.007	0.007	0.007	0.00210318	0.00210318	0.0021031803335175-0.0021031803335175	90.11	90.11	90.11-90.11	0.25	0.25	0.25-0.25
Mucilaginibacter	6	0.00433333	0.003	0	0.013	0.00257655	0.00287893	0.0004221224545578-0.0041261938075287	96.4562	95.9325	93.96-100.0	0.408333	0.416667	0.3-0.5
Mumia	1	0.545	0.545	0.545	0.545	0.0177657	0.0177657	0.0177657421633488-0.0177657421633488	95.24	95.24	95.24-95.24	0.251389	0.251389	0.2513888888888889-0.2513888888888889
Muribacter	1	0	0	0	0	NA	NA	NA	NA	NA	NA	NA	NA	NA
Murinocardiopsis	1	15.122	15.122	15.122	15.122	0.277056	0.277056	0.2770558166490022-0.2770558166490022	95.71	95.71	95.71-95.71	0.205397	0.205397	0.2053971334726784-0.2053971334726784
Myceligenerans	4	9.30275	6.739	2.458	21.275	0.20729	0.182157	0.0877240036151744-0.377120062846782	96.47	95.65	95.24-99.34	0.329272	0.275549	0.21472593145952-0.5512652705061082
Mycetocola	6	0.359	0.1635	0.029	0.911	0.029054	0.0130098	0.0036044103617817-0.0680966894023382	96.1658	95.8575	94.67-98.67	0.447488	0.40404	0.3181818181818182-0.6168582375478927
Mycobacterium	116	0.496241	0.0865	0	31.333	0.0295707	0.0135121	0.0025935469623868-0.4045205048608416	94.9966	94.79	92.945-99.17	0.311516	0.296296	0.125-0.6683168316831684
Mycobacteroides	5	0.0408	0.029	0.02	0.093	0.00297789	0.00270701	0.002163943797284-0.0041944702695232	95.913	96.015	93.65-98.0	0.458513	0.4	0.2916666666666667-0.6875
Mycolicibacillus	2	9.0715	9.0715	4.229	13.914	0.284287	0.284287	0.1830131124555833-0.3855611060251339	97.77	97.77	95.54-100.0	0.546889	0.546889	0.4731457800511509-0.6206313416009019
Mycolicibacter	13	4.34331	1.942	0.529	21.574	0.152079	0.114385	0.052875677959484-0.3544947660090474	95.5654	95.07	94.59-99.29	0.307413	0.266474	0.193636290775026-0.6701754385964912
Mycolicibacterium	53	3.6774	0.272	0.021	74.661	0.0772173	0.0215581	0.0045153742062478-0.4373844583950982	96.4007	95.95	94.35-100.0	0.401798	0.341463	0.1441960475346333-0.8666666666666667
Mycoplana	1	0.183	0.183	0.183	0.183	0.0207655	0.0207655	0.0207654660881897-0.0207654660881897	95.33	95.33	95.33-95.33	0.327957	0.327957	0.3279569892473118-0.3279569892473118
Myroides	2	15.034	15.034	0	30.068	0.267113	0.267113	0.2671125232726979-0.2671125232726979	98.68	98.68	98.68-98.68	0.102832	0.102832	0.1028322315933439-0.1028322315933439
Myxococcus	4	0.0925	0.095	0.042	0.138	0.0125306	0.0110091	0.0079916028696547-0.0201124980765598	95.4163	95.365	94.86-96.075	0.45977	0.367088	0.3376623376623376-0.7672413793103449
Nakamurella	3	0.252667	0.224	0.103	0.431	0.015249	0.0129254	0.0079868562396866-0.0248347166636144	95.3967	95.38	95.25-95.56	0.488514	0.485095	0.3028169014084507-0.6776315789473685
Nannocystis	2	0.333	0.333	0.333	0.333	0.0219239	0.0219239	0.0215098695962384-0.0223379058836169	95.0675	95.0675	94.83-95.305	0.560033	0.560033	0.366751269035533-0.753315649867374
Natrarchaeobius	1	0.007	0.007	0.007	0.007	0.000873852	0.000873852	0.0008738515414202-0.0008738515414202	96.51	96.51	96.51-96.51	0.375	0.375	0.375-0.375
Natrialba	1	0	0	0	0	NA	NA	NA	NA	NA	NA	NA	NA	NA
Natrinema	3	0.002	0	0	0.006	0.00247211	0.00247211	0.0024721086972459-0.0024721086972459	96.185	96.185	96.185-96.185	0.5	0.5	0.5-0.5
Natronincola	1	0	0	0	0	NA	NA	NA	NA	NA	NA	NA	NA	NA
Natronobacterium	1	0.008	0.008	0.008	0.008	0.0026991	0.0026991	0.0026991003250656-0.0026991003250656	95.29	95.29	95.29-95.29	0.5	0.5	0.5-0.5
Natronococcus	2	0.1	0.1	0.039	0.161	0.0243871	0.0243871	0.0076294439708336-0.0411448359062386	96.215	96.215	94.1-98.33	0.892308	0.892308	0.7846153846153846-1.0
Natronohydrobacter	1	0.098	0.098	0.098	0.098	0.0199752	0.0199752	0.019975163604707-0.019975163604707	97.12	97.12	97.12-97.12	0.293478	0.293478	0.2934782608695652-0.2934782608695652
Natronomonas	1	0	0	0	0	NA	NA	NA	NA	NA	NA	NA	NA	NA
Natronorubrum	1	0.012	0.012	0.012	0.012	0.00311081	0.00311081	0.0031108085648225-0.0031108085648225	92.905	92.905	92.905-92.905	0.5	0.5	0.5-0.5
Necropsobacter	1	0	0	0	0	NA	NA	NA	NA	NA	NA	NA	NA	NA
Neisseria	8	0.01	0.0045	0	0.037	0.00864263	0.00559554	0.0007616523098553-0.0171131744101191	95.932	97	92.99-97.42	0.507143	0.5	0.25-1.0
Neoactinobaculum	1	0.012	0.012	0.012	0.012	0.00252645	0.00252645	0.0025264538383496-0.0025264538383496	95.54	95.54	95.54-95.54	1	1	1.0-1.0
Neoasaia	1	0.004	0.004	0.004	0.004	0.00109702	0.00109702	0.0010970183246283-0.0010970183246283	93.13	93.13	93.13-93.13	0.5	0.5	0.5-0.5
Neokomagataea	1	0	0	0	0	NA	NA	NA	NA	NA	NA	NA	NA	NA
Neomegalonema	1	0.104	0.104	0.104	0.104	0.0121528	0.0121528	0.0121528066261612-0.0121528066261612	98.625	98.625	98.625-98.625	0.522727	0.522727	0.5227272727272727-0.5227272727272727
Neomicrococcus	1	0.053	0.053	0.053	0.053	0.00645329	0.00645329	0.0064532856699497-0.0064532856699497	99.315	99.315	99.315-99.315	0.333333	0.333333	0.3333333333333333-0.3333333333333333
Neorhizobium	7	0.127	0.075	0.021	0.296	0.0713983	0.0359891	0.0048902447573762-0.2928738939167618	96.8421	96.45	94.74-100.0	0.362393	0.355556	0.3260869565217391-0.4117647058823529
Neptunicoccus	1	0.003	0.003	0.003	0.003	0.00142214	0.00142214	0.0014221424365108-0.0014221424365108	97.12	97.12	97.12-97.12	0.5	0.5	0.5-0.5
Neptuniibacter	1	0.017	0.017	0.017	0.017	0.0173253	0.0173253	0.0173253074052249-0.0173253074052249	98.085	98.085	98.085-98.085	0.333333	0.333333	0.3333333333333333-0.3333333333333333
Neptunomonas	2	0.033	0.033	0.006	0.06	0.0234585	0.0234585	0.0062765368500583-0.0406404517348868	96.7925	96.7925	95.575-98.01	0.380952	0.380952	0.2619047619047619-0.5
Nesterenkonia	7	0.411286	0.429	0.038	1.082	0.0277673	0.0270734	0.0072211156571816-0.0529707086709374	95.415	95.045	94.31-97.59	0.270713	0.278409	0.1132218844984802-0.5064102564102564
Nevskia	2	0.039	0.039	0.032	0.046	0.00336054	0.00336054	0.0032483866672367-0.0034726867641014	95.965	95.965	95.54-96.39	0.337382	0.337382	0.2954545454545454-0.3793103448275862
Niabella	2	0.006	0.006	0.003	0.009	0.00145232	0.00145232	0.0006800712789676-0.0022245690154772	98.215	98.215	96.43-100.0	0.416667	0.416667	0.3333333333333333-0.5
Nigerium	1	0.136	0.136	0.136	0.136	0.00802358	0.00802358	0.0080235783479907-0.0080235783479907	95.96	95.96	95.96-95.96	0.354167	0.354167	0.3541666666666667-0.3541666666666667
Nisaea	1	0.016	0.016	0.016	0.016	0.00399613	0.00399613	0.0039961288650889-0.0039961288650889	95.6	95.6	95.6-95.6	0.636364	0.636364	0.6363636363636364-0.6363636363636364
Nitratifractor	1	0	0	0	0	NA	NA	NA	NA	NA	NA	NA	NA	NA
Nitratireductor	6	1.08467	0.7785	0.112	3.153	0.0693801	0.064286	0.0170467373801858-0.1403389640260406	96.1	96.195	95.345-96.69	0.398297	0.331416	0.2749360613810742-0.803030303030303
Nitriliruptor	1	5.636	5.636	5.636	5.636	0.0486307	0.0486307	0.048630659869698-0.048630659869698	95.1	95.1	95.1-95.1	0.0916261	0.0916261	0.0916260728369287-0.0916260728369287
Nitrincola	2	0.034	0.034	0.014	0.054	0.0243152	0.0243152	0.016587005358676-0.032043382369034	96.78	96.78	95.45-98.11	0.303571	0.303571	0.25-0.3571428571428571
Nitritalea	1	0.089	0.089	0.089	0.089	0.0181743	0.0181743	0.0181743248680757-0.0181743248680757	97.31	97.31	97.31-97.31	0.375	0.375	0.375-0.375
Nitrobacter	4	6.41825	4.8695	2.743	13.191	0.318995	0.312768	0.2459870373295425-0.4044568863888232	96.79	96.535	95.7-98.39	0.464168	0.436046	0.2958254269449715-0.6887565152643336
Nitrococcus	1	14.158	14.158	14.158	14.158	0.171276	0.171276	0.1712755226927046-0.1712755226927046	95.07	95.07	95.07-95.07	0.212114	0.212114	0.2121139382301168-0.2121139382301168
Nitrolancea	1	4.654	4.654	4.654	4.654	0.134384	0.134384	0.1343836036763963-0.1343836036763963	95.8	95.8	95.8-95.8	0.246838	0.246838	0.2468383017163505-0.2468383017163505
Nitrosococcus	4	24.5802	12.0885	5.677	68.467	0.257852	0.254839	0.2232041238443471-0.2985260338163207	96.025	95.82	95.13-97.33	0.185588	0.204019	0.0547416160291955-0.2795741324921135
Nitrosomonas	14	0.661714	0.0645	0.01	7.773	0.0682593	0.0271801	0.0052410558470821-0.5053333370081953	95.7243	95.59	92.96-100.0	0.333485	0.31	0.1923076923076923-0.6666666666666666
Nitrosospira	10	4.0798	0.858	0.129	32.255	0.10154	0.0512446	0.0072520217361837-0.2509394384886025	95.3325	95.5875	94.04-96.0	0.262766	0.28313	0.1073500967117988-0.391304347826087
Nitrosovibrio	4	6.44675	5.024	0.2	15.539	0.205105	0.198321	0.0211139098966357-0.4026615975201459	96.1325	96.185	95.49-96.67	0.241856	0.239485	0.2222803347280334-0.2661751429431236
Nitrospira	4	0.07025	0.0665	0.028	0.12	0.0108505	0.0105022	0.0056609735647715-0.0167367227169906	95.5875	95.585	94.44-96.74	0.287428	0.285922	0.25-0.3278688524590163
Nitrospirillum	1	0.027	0.027	0.027	0.027	0.00109999	0.00109999	0.0010999891946063-0.0010999891946063	95.12	95.12	95.12-95.12	0.34	0.34	0.34-0.34
Niveispirillum	1	0.012	0.012	0.012	0.012	0.00262121	0.00262121	0.002621208801768-0.002621208801768	94.12	94.12	94.12-94.12	0.857143	0.857143	0.8571428571428571-0.8571428571428571
Nocardia	70	1.13517	0.044	0.005	31.609	0.0379601	0.00630963	0.0012088474524534-0.459273166083282	95.5286	95.2875	93.38-98.68	0.498051	0.405632	0.1625-0.9047619047619048
Nocardioides	141	3.94709	2.506	0	61.923	0.0848892	0.0608219	0.0061078362969874-0.3629331485396801	95.4354	95.1525	94.07-98.0	0.281507	0.2592	0.0856898029134533-0.6369153873616565
Nocardiopsis	28	11.0154	1.2855	0.074	89.441	0.148484	0.0886324	0.0302885756954485-0.4740581507042279	96.3668	96.03	94.34-100.0	0.292912	0.283379	0.022515459275163-0.6312410841654779
Nodosilinea	1	0.019	0.019	0.019	0.019	0.00812798	0.00812798	0.0081279759266501-0.0081279759266501	95.52	95.52	95.52-95.52	0.909091	0.909091	0.9090909090909092-0.9090909090909092
Nodularia	1	0	0	0	0	NA	NA	NA	NA	NA	NA	NA	NA	NA
Nonlabens	2	0.0445	0.0445	0.008	0.081	0.0298214	0.0298214	0.0041635603890534-0.0554792734355676	94.67	94.67	93.44-95.9	0.240196	0.240196	0.1470588235294117-0.3333333333333333
Nonomuraea	12	0.228667	0.126	0	0.917	0.0262618	0.0155634	0.0040009403667993-0.0921304755156237	96.2223	95.895	94.26-99.33	0.342138	0.338462	0.2918994413407821-0.4117647058823529
Nostoc	2	0.004	0.004	0.001	0.007	0.00915083	0.00915083	0.0015607124677528-0.0167409491653141	95.7975	95.7975	95.165-96.43	0.40625	0.40625	0.3125-0.5
Notoacmeibacter	1	0.118	0.118	0.118	0.118	0.0134837	0.0134837	0.0134836594356322-0.0134836594356322	94.83	94.83	94.83-94.83	0.378049	0.378049	0.3780487804878049-0.3780487804878049
Novibacillus	1	68.578	68.578	68.578	68.578	0.365922	0.365922	0.3659224795220285-0.3659224795220285	100	100	100.0-100.0	0.0731195	0.0731195	0.0731195397400383-0.0731195397400383
Noviherbaspirillum	5	0.0968	0.095	0.082	0.107	0.0166423	0.0151475	0.0103281826312092-0.0269637787827756	94.838	95.02	94.04-95.17	0.38941	0.389831	0.3725490196078431-0.4183673469387755
Novimethylophilus	1	0.007	0.007	0.007	0.007	0.0016496	0.0016496	0.0016495956072599-0.0016495956072599	95.1	95.1	95.1-95.1	0.2	0.2	0.2-0.2
Novispirillum	1	0.011	0.011	0.011	0.011	0.00102226	0.00102226	0.0010222606531598-0.0010222606531598	93.375	93.375	93.375-93.375	0.5	0.5	0.5-0.5
Novosphingobium	33	0.316152	0.08	0.014	6.058	0.0296519	0.0183259	0.0050518280730309-0.2744238751346206	95.5329	95.28	92.925-100.0	0.402526	0.361702	0.2564102564102564-0.8181818181818182
Numidum	1	0.037	0.037	0.037	0.037	0.0182766	0.0182766	0.0182765829310957-0.0182765829310957	99.05	99.05	99.05-99.05	0.538462	0.538462	0.5384615384615384-0.5384615384615384
Occallatibacter	1	0.01	0.01	0.01	0.01	0.0019914	0.0019914	0.0019914029890511-0.0019914029890511	95.79	95.79	95.79-95.79	0.333333	0.333333	0.3333333333333333-0.3333333333333333
Occultella	1	0.641	0.641	0.641	0.641	0.0206115	0.0206115	0.0206115273116619-0.0206115273116619	94.74	94.74	94.74-94.74	0.149677	0.149677	0.1496774193548387-0.1496774193548387
Oceanibacterium	1	0.128	0.128	0.128	0.128	0.0079698	0.0079698	0.007969803885196-0.007969803885196	94.705	94.705	94.705-94.705	0.298611	0.298611	0.2986111111111111-0.2986111111111111
Oceanibaculum	3	0.651667	0.715	0.152	1.088	0.0455494	0.0577782	0.0092516243765458-0.0696183247719335	95.7533	96.19	94.565-96.505	0.380367	0.184697	0.1706896551724138-0.7857142857142857
Oceanicaulis	1	0.062	0.062	0.062	0.062	0.0110043	0.0110043	0.0110042671456308-0.0110042671456308	96.55	96.55	96.55-96.55	0.2	0.2	0.2-0.2
Oceanicella	2	0.1955	0.1955	0.122	0.269	0.0139459	0.0139459	0.0103611087181776-0.0175307537086448	95.9325	95.9325	95.315-96.55	0.359184	0.359184	0.3469387755102041-0.3714285714285714
Oceanicola	3	0.0506667	0.043	0.01	0.099	0.0047021	0.00614682	0.0015888956097094-0.0063705936678394	95.7933	95.38	94.68-97.32	0.455833	0.4	0.28-0.6875
Oceaniglobus	1	0.044	0.044	0.044	0.044	0.00650276	0.00650276	0.0065027650734346-0.0065027650734346	94.85	94.85	94.85-94.85	0.342105	0.342105	0.3421052631578947-0.3421052631578947
Oceanimonas	4	0.01925	0.013	0.003	0.048	0.00849323	0.00764025	0.0007642557309797-0.0179281556491068	95.0637	95.355	92.875-96.67	0.327083	0.341667	0.25-0.375
Oceaniovalibus	1	0.323	0.323	0.323	0.323	0.0369693	0.0369693	0.0369692859174627-0.0369692859174627	97.5	97.5	97.5-97.5	0.610526	0.610526	0.6105263157894737-0.6105263157894737
Oceanisphaera	3	0.00633333	0.004	0.002	0.013	0.00533909	0.00186701	0.0012683279788143-0.0128819416282642	97.59	96.67	96.1-100.0	0.416667	0.5	0.25-0.5
Oceanitalea	1	59.503	59.503	59.503	59.503	0.203515	0.203515	0.2035154504878568-0.2035154504878568	97.96	97.96	97.96-97.96	0.0718307	0.0718307	0.0718306687682954-0.0718306687682954
Oceanithermus	1	0.077	0.077	0.077	0.077	0.00548323	0.00548323	0.0054832330642689-0.0054832330642689	94.4	94.4	94.4-94.4	0.483871	0.483871	0.4838709677419355-0.4838709677419355
Oceanobacillus	8	7.33713	0.1635	0.049	56.397	0.180468	0.0932358	0.041073706932337-0.431729973244605	97.5288	97.81	94.48-100.0	0.3642	0.366705	0.0947417589750433-0.6666666666666666
Oceanobacter	1	0	0	0	0	NA	NA	NA	NA	NA	NA	NA	NA	NA
Oceanococcus	1	0.018	0.018	0.018	0.018	0.00321925	0.00321925	0.0032192476872823-0.0032192476872823	96.6	96.6	96.6-96.6	0.227273	0.227273	0.2272727272727272-0.2272727272727272
Oceanospirillum	3	0.00366667	0.003	0.002	0.006	0.0034484	0.00242244	0.0012086541961275-0.0067141072281864	98.2	98.72	95.88-100.0	0.444444	0.5	0.3333333333333333-0.5
Octadecabacter	1	0	0	0	0	NA	NA	NA	NA	NA	NA	NA	NA	NA
Odoribacter	1	0.011	0.011	0.011	0.011	0.00391934	0.00391934	0.0039193378965808-0.0039193378965808	100	100	100.0-100.0	0.333333	0.333333	0.3333333333333333-0.3333333333333333
Oenococcus	1	0	0	0	0	NA	NA	NA	NA	NA	NA	NA	NA	NA
Oerskovia	2	0.047	0.047	0.012	0.082	0.0107421	0.0107421	0.0105923607176581-0.0108917579545529	94.3175	94.3175	93.98-94.655	0.4375	0.4375	0.3333333333333333-0.5416666666666666
Oleiagrimonas	2	0.483	0.483	0.137	0.829	0.0410759	0.0410759	0.0389828314512756-0.0431690143754283	95.24	95.24	94.74-95.74	0.230072	0.230072	0.216867469879518-0.2432762836185819
Oleiphilus	1	0.015	0.015	0.015	0.015	0.0121031	0.0121031	0.0121030602565075-0.0121030602565075	93.96	93.96	93.96-93.96	0.444444	0.444444	0.4444444444444444-0.4444444444444444
Olivibacter	1	0.885	0.885	0.885	0.885	0.0790653	0.0790653	0.0790653455255807-0.0790653455255807	96.39	96.39	96.39-96.39	0.225573	0.225573	0.2255729794933655-0.2255729794933655
Olleya	2	0.014	0.014	0.006	0.022	0.0107082	0.0107082	0.009787847392899-0.01162857648257	95.7325	95.7325	94.645-96.82	0.3125	0.3125	0.125-0.5
Olsenella	10	0.0038	0.0015	0	0.016	0.000884249	0.000939258	0.0002859307154204-0.0015053190479614	97.164	98.73	92.83-100.0	0.41	0.25	0.25-1.0
Opitutus	3	0.193667	0.211	0.158	0.212	0.0129671	0.0141118	0.0105735543897437-0.0142157630233921	95.38	95.51	95.1-95.53	0.383595	0.333333	0.2987012987012987-0.51875
Oricola	1	0.106	0.106	0.106	0.106	0.0125256	0.0125256	0.0125255522498477-0.0125255522498477	95.48	95.48	95.48-95.48	0.352273	0.352273	0.3522727272727273-0.3522727272727273
Ornithinibacillus	4	1.02325	0.642	0.111	2.698	0.244822	0.215707	0.079107324691358-0.4687680182484938	97.9925	97.68	96.61-100.0	0.417956	0.370308	0.3028301886792452-0.6283783783783784
Ornithinicoccus	1	8.833	8.833	8.833	8.833	0.141459	0.141459	0.1414592221418199-0.1414592221418199	95.17	95.17	95.17-95.17	0.236162	0.236162	0.236161843214386-0.236161843214386
Ornithinimicrobium	8	23.4007	13.8565	0	69.304	0.230666	0.242662	0.0535052696495429-0.3412510080397634	97.4829	96.55	95.33-99.34	0.230346	0.207951	0.0695320245885385-0.5623365300784655
Orrella	1	0.081	0.081	0.081	0.081	0.00771652	0.00771652	0.0077165232077625-0.0077165232077625	94.96	94.96	94.96-94.96	0.380435	0.380435	0.3804347826086957-0.3804347826086957
Oryzisolibacter	1	0.121	0.121	0.121	0.121	0.0151105	0.0151105	0.0151105234945792-0.0151105234945792	94.12	94.12	94.12-94.12	0.366667	0.366667	0.3666666666666666-0.3666666666666666
Oscillatoria	2	0.1945	0.1945	0.002	0.387	0.176253	0.176253	0.0049477097663803-0.3475586036260992	95.25	95.25	93.15-97.35	0.854294	0.854294	0.7085889570552147-1.0
Oscillibacter	1	0	0	0	0	NA	NA	NA	NA	NA	NA	NA	NA	NA
Oscillochloris	1	0.098	0.098	0.098	0.098	0.0052321	0.0052321	0.0052321048187039-0.0052321048187039	95.24	95.24	95.24-95.24	0.257426	0.257426	0.2574257425742574-0.2574257425742574
Otariodibacter	1	0	0	0	0	NA	NA	NA	NA	NA	NA	NA	NA	NA
Ottowia	3	0.099	0.063	0.005	0.229	0.0265383	0.0103281	0.0049626552004885-0.0643241864422314	96.0083	94.795	93.23-100.0	0.380904	0.4375	0.2052117263843648-0.5
Oxalobacter	1	0.022	0.022	0.022	0.022	0.00597054	0.00597054	0.0059705362089434-0.0059705362089434	99.03	99.03	99.03-99.03	0.416667	0.416667	0.4166666666666667-0.4166666666666667
Pacificibacter	1	0	0	0	0	NA	NA	NA	NA	NA	NA	NA	NA	NA
Pacificimonas	1	0.12	0.12	0.12	0.12	0.0142533	0.0142533	0.0142532983880387-0.0142532983880387	95.27	95.27	95.27-95.27	0.642857	0.642857	0.6428571428571429-0.6428571428571429
Paenalcaligenes	1	0.929	0.929	0.929	0.929	0.221401	0.221401	0.2214008726038513-0.2214008726038513	100	100	100.0-100.0	0.287273	0.287273	0.2872727272727273-0.2872727272727273
Paenibacillus	39	0.00853846	0.003	0	0.128	0.00877635	0.00345383	0.0009267530963487-0.0405122023947769	96.4188	96.77	91.28-100.0	0.411509	0.375	0.25-0.8888888888888888
Paeniglutamicibacter	2	3.4455	3.4455	0.391	6.5	0.158716	0.158716	0.0341222949932122-0.2833100838512884	95.7275	95.7275	95.215-96.24	0.305354	0.305354	0.2930003517411185-0.3177083333333333
Paenirhodobacter	1	0.026	0.026	0.026	0.026	0.00355345	0.00355345	0.0035534517958111-0.0035534517958111	95.7	95.7	95.7-95.7	0.444444	0.444444	0.4444444444444444-0.4444444444444444
Paenisporosarcina	1	0.003	0.003	0.003	0.003	0.00743914	0.00743914	0.0074391386350379-0.0074391386350379	96.92	96.92	96.92-96.92	0.25	0.25	0.25-0.25
Palleronia	3	0.185	0.088	0.041	0.426	0.021203	0.0105286	0.0075571501146616-0.0455232709625938	95.2233	95.05	94.92-95.7	0.487399	0.416667	0.3378378378378378-0.7076923076923077
Paludibacterium	1	0.005	0.005	0.005	0.005	0.00111134	0.00111134	0.0011113389367873-0.0011113389367873	98.59	98.59	98.59-98.59	0.3	0.3	0.3-0.3
Paludifilum	1	0.13	0.13	0.13	0.13	0.0637438	0.0637438	0.0637437992469821-0.0637437992469821	99.67	99.67	99.67-99.67	0.288462	0.288462	0.2884615384615384-0.2884615384615384
Paludisphaera	2	0.4065	0.4065	0.366	0.447	0.0209598	0.0209598	0.0195597744677552-0.0223597611355486	94.82	94.82	94.78-94.86	0.517084	0.517084	0.3631578947368421-0.6710097719869706
Pandoraea	8	0.00625	0.001	0	0.023	0.010643	0.00286688	0.0004004855513095-0.0364376688791959	95	95.065	93.86-96.01	0.361607	0.3125	0.25-0.5714285714285714
Pannonibacter	2	0.0345	0.0345	0.024	0.045	0.0058497	0.0058497	0.0020754027114378-0.0096240021476029	95.635	95.635	94.53-96.74	0.403199	0.403199	0.3518518518518518-0.4545454545454545
Pantoea	9	0.000444444	0	0	0.004	0.00400769	0.00400769	0.0040076914724629-0.0040076914724629	98.7	98.7	98.7-98.7	0.333333	0.333333	0.3333333333333333-0.3333333333333333
Parabacteroides	4	0.00225	0	0	0.009	0.00855779	0.00855779	0.0085577930342885-0.0085577930342885	98.935	98.935	98.935-98.935	0.375	0.375	0.375-0.375
Paraburkholderia	32	0.00334375	0.003	0	0.013	0.00144188	0.000796553	0.0001533650650689-0.0085579454566453	94.9454	94.6825	90.32-98.59	0.411725	0.375	0.0961538461538461-1.0
Paracoccus	31	4.84887	0.512	0	56.739	0.121337	0.0602679	0.0077232104418118-0.4968046929819444	96.6118	96.5525	94.88-98.75	0.343007	0.345367	0.0987455138125185-0.75
Paraconexibacter	1	2.533	2.533	2.533	2.533	0.023913	0.023913	0.023912988123875-0.023912988123875	95.275	95.275	95.275-95.275	0.118983	0.118983	0.1189831528279181-0.1189831528279181
Paraeggerthella	1	0	0	0	0	NA	NA	NA	NA	NA	NA	NA	NA	NA
Paraferrimonas	1	0	0	0	0	NA	NA	NA	NA	NA	NA	NA	NA	NA
Parafilimonas	1	0.086	0.086	0.086	0.086	0.0199568	0.0199568	0.0199567700163379-0.0199567700163379	95.725	95.725	95.725-95.725	0.318182	0.318182	0.3181818181818182-0.3181818181818182
Parageobacillus	1	0.143	0.143	0.143	0.143	0.169051	0.169051	0.169051204154384-0.169051204154384	100	100	100.0-100.0	0.316327	0.316327	0.3163265306122449-0.3163265306122449
Paraglaciecola	2	0	0	0	0	NA	NA	NA	NA	NA	NA	NA	NA	NA
Parahaliea	1	0.368	0.368	0.368	0.368	0.0182394	0.0182394	0.0182394348117841-0.0182394348117841	95.145	95.145	95.145-95.145	0.36413	0.36413	0.3641304347826087-0.3641304347826087
Paraliobacillus	1	0.02	0.02	0.02	0.02	0.0219231	0.0219231	0.0219230707770157-0.0219230707770157	97.155	97.155	97.155-97.155	0.416667	0.416667	0.4166666666666667-0.4166666666666667
Paramesorhizobium	1	0.283	0.283	0.283	0.283	0.0344261	0.0344261	0.0344260841066332-0.0344260841066332	95.56	95.56	95.56-95.56	0.331429	0.331429	0.3314285714285714-0.3314285714285714
Paraoerskovia	1	0.315	0.315	0.315	0.315	0.0110127	0.0110127	0.0110127187592173-0.0110127187592173	95.58	95.58	95.58-95.58	0.195055	0.195055	0.195054945054945-0.195054945054945
Parapedobacter	9	8.889	2.379	0.386	36.551	0.126483	0.130378	0.0266601717239816-0.2631440930168813	97.2422	97.6	96.03-98.65	0.11874	0.119429	0.0497796214674617-0.1948572261072261
Parapusillimonas	1	4.217	4.217	4.217	4.217	0.110534	0.110534	0.1105340442319699-0.1105340442319699	97.01	97.01	97.01-97.01	0.34266	0.34266	0.3426597582037997-0.3426597582037997
Pararhizobium	2	0.56	0.56	0.047	1.073	0.0475046	0.0475046	0.0123041784010095-0.0827049727421372	97.325	97.325	96.0-98.65	0.339209	0.339209	0.2991071428571428-0.3793103448275862
Pararhodobacter	2	0.035	0.035	0.024	0.046	0.00637977	0.00637977	0.0052599074672946-0.0074996315086782	96.8275	96.8275	95.985-97.67	0.494118	0.494118	0.4-0.5882352941176471
Pararhodospirillum	1	0.013	0.013	0.013	0.013	0.00224787	0.00224787	0.0022478658286346-0.0022478658286346	96.15	96.15	96.15-96.15	0.8	0.8	0.8-0.8
Parasphingopyxis	1	0.05	0.05	0.05	0.05	0.00745824	0.00745824	0.0074582437049221-0.0074582437049221	95.79	95.79	95.79-95.79	0.433333	0.433333	0.4333333333333333-0.4333333333333333
Parendozoicomonas	1	0.016	0.016	0.016	0.016	0.0103335	0.0103335	0.0103335217124226-0.0103335217124226	95.92	95.92	95.92-95.92	0.25	0.25	0.25-0.25
Parolsenella	1	0	0	0	0	NA	NA	NA	NA	NA	NA	NA	NA	NA
Parvibacter	1	0.009	0.009	0.009	0.009	0.0018718	0.0018718	0.0018718023376086-0.0018718023376086	95.97	95.97	95.97-95.97	0.142857	0.142857	0.1428571428571428-0.1428571428571428
Parvibaculum	1	0.812	0.812	0.812	0.812	0.0750647	0.0750647	0.0750647137584391-0.0750647137584391	98.67	98.67	98.67-98.67	0.542522	0.542522	0.5425219941348973-0.5425219941348973
Parvularcula	2	0.025	0.025	0.02	0.03	0.00421073	0.00421073	0.0027490301167793-0.0056724375134353	96.76	96.76	95.73-97.79	0.385417	0.385417	0.1458333333333333-0.625
Pasteurella	2	0	0	0	0	NA	NA	NA	NA	NA	NA	NA	NA	NA
Patulibacter	4	1.17975	1.205	0.778	1.531	0.0200471	0.0208802	0.0169738694605814-0.0214542792601246	95.2025	95.205	95.0-95.4	0.176749	0.181649	0.1364850427350427-0.2072127139364303
Paucibacter	3	0.0146667	0.016	0.007	0.021	0.00281875	0.00250065	0.0018055926081207-0.0041499990466298	94.2083	94.675	92.8-95.15	0.540741	0.4	0.3888888888888889-0.8333333333333334
Paucisalibacillus	2	0.8955	0.8955	0.168	1.623	0.0951117	0.0951117	0.082679760239436-0.1075435659509202	95.62	95.62	94.12-97.12	0.490787	0.490787	0.3769230769230769-0.6046511627906976
Pectobacterium	6	0.000666667	0	0	0.004	0.00217512	0.00217512	0.0021751197661364-0.0021751197661364	94.9	94.9	94.9-94.9	1	1	1.0-1.0
Pedobacter	18	4.68911	0.016	0.002	83.88	0.0179583	0.00513738	0.0005978954434667-0.1637390777751388	96.2347	96.31	91.24-100.0	0.367601	0.409722	0.0320991847826086-0.6666666666666666
Pedosphaera	1	0.098	0.098	0.098	0.098	0.0167381	0.0167381	0.0167380506200227-0.0167380506200227	97.65	97.65	97.65-97.65	0.127119	0.127119	0.1271186440677966-0.1271186440677966
Pelagerythrobacter	2	34.4905	34.4905	20.695	48.286	0.258266	0.258266	0.2136562005847619-0.3028762021120345	96.475	96.475	95.6-97.35	0.132186	0.132186	0.1055652110942139-0.1588075880758807
Pelagibacterium	5	9.8372	10.302	2.141	17.513	0.151985	0.141455	0.0774661620067121-0.2312476341278936	96.524	96.48	95.52-97.84	0.239107	0.199361	0.1670483169223723-0.4211119459053343
Pelagibius	1	6.382	6.382	6.382	6.382	0.10943	0.10943	0.1094300202801377-0.1094300202801377	94.74	94.74	94.74-94.74	0.206511	0.206511	0.2065105771205586-0.2065105771205586
Pelodictyon	1	0	0	0	0	NA	NA	NA	NA	NA	NA	NA	NA	NA
Pelomonas	3	0.0456667	0.046	0.045	0.046	0.00573663	0.00514055	0.0040745861745998-0.0079947399531018	94.8867	94.64	94.17-95.85	0.365774	0.34375	0.3428571428571428-0.4107142857142857
Peptococcus	1	0	0	0	0	NA	NA	NA	NA	NA	NA	NA	NA	NA
Peptoniphilus	1	0	0	0	0	NA	NA	NA	NA	NA	NA	NA	NA	NA
Perlucidibaca	2	0.011	0.011	0.004	0.018	0.00174733	0.00174733	0.0012827611402696-0.0022119063189111	96.85	96.85	95.74-97.96	0.65	0.65	0.5-0.8
Petrotoga	1	0.006	0.006	0.006	0.006	0.0159375	0.0159375	0.0159375373229552-0.0159375373229552	95.93	95.93	95.93-95.93	0.25	0.25	0.25-0.25
Phaeobacter	5	0.0042	0	0	0.019	0.00411707	0.00411707	0.0011410090021999-0.0070931389229959	94.7625	94.7625	94.23-95.295	0.395833	0.395833	0.2916666666666667-0.5
Phaeodactylibacter	1	0.003	0.003	0.003	0.003	0.00131647	0.00131647	0.0013164655691628-0.0013164655691628	93.52	93.52	93.52-93.52	1	1	1.0-1.0
Phenylobacterium	6	1.38883	0.9825	0.224	3.751	0.0709467	0.0525113	0.023470887398873-0.1756615507344217	95.5917	95.445	94.91-96.69	0.470067	0.38072	0.3110415480933409-0.75
Phoenicibacter	1	0	0	0	0	NA	NA	NA	NA	NA	NA	NA	NA	NA
Phormidesmis	1	0.004	0.004	0.004	0.004	0.00249078	0.00249078	0.0024907781664432-0.0024907781664432	95.68	95.68	95.68-95.68	0.333333	0.333333	0.3333333333333333-0.3333333333333333
Photobacterium	8	0.00225	0	0	0.016	0.00630616	0.00630616	0.0026650742647653-0.0099472496397204	98.64	98.64	98.6-98.68	0.263889	0.263889	0.25-0.2777777777777778
Photorhabdus	1	0	0	0	0	NA	NA	NA	NA	NA	NA	NA	NA	NA
Phreatobacter	2	0.1205	0.1205	0.112	0.129	0.00956915	0.00956915	0.0081010574968658-0.0110372463592807	96.015	96.015	95.53-96.5	0.345729	0.345729	0.3355263157894737-0.3559322033898305
Phycicoccus	5	0.1056	0.051	0.019	0.344	0.0122003	0.013424	0.0063753539626898-0.0167265900212514	95.219	95.045	94.67-96.15	0.378834	0.361111	0.3016304347826087-0.5
Phycisphaera	1	0.265	0.265	0.265	0.265	0.0096527	0.0096527	0.0096527018549377-0.0096527018549377	94.95	94.95	94.95-94.95	0.256494	0.256494	0.2564935064935065-0.2564935064935065
Phyllobacterium	10	0.2568	0.043	0.004	2.027	0.0384756	0.0123164	0.002038593805183-0.2738011836472655	95.0145	95.045	92.015-98.68	0.358909	0.324755	0.1973684210526315-0.72
Phytoactinopolyspora	6	2.10967	0.855	0.485	7.96	0.0451856	0.023033	0.0174567465291602-0.1525424618356413	95.77	95.53	95.17-96.67	0.141522	0.148721	0.0311984606926882-0.2126875493550934
Phytohabitans	4	3.02225	3.302	1.9	3.585	0.130251	0.14175	0.0839258532169244-0.1535806885668298	95.32	95.335	95.24-95.37	0.32063	0.322404	0.3135025137658607-0.3242115027829313
Phytomonospora	1	1.678	1.678	1.678	1.678	0.08186	0.08186	0.0818600322244192-0.0818600322244192	95.42	95.42	95.42-95.42	0.624749	0.624749	0.6247491638795987-0.6247491638795987
Pigmentiphaga	4	0.307	0.363	0.087	0.415	0.0546787	0.0551605	0.030131150422674-0.0782626852960132	96.495	95.8575	95.0-99.265	0.301693	0.342718	0.1569767441860465-0.3643617021276595
Pimelobacter	1	0.518	0.518	0.518	0.518	0.0133451	0.0133451	0.0133450773631321-0.0133450773631321	95	95	95.0-95.0	0.669753	0.669753	0.6697530864197531-0.6697530864197531
Pirellula	1	0.043	0.043	0.043	0.043	0.00614235	0.00614235	0.0061423463356156-0.0061423463356156	97.32	97.32	97.32-97.32	0.278689	0.278689	0.2786885245901639-0.2786885245901639
Piscicoccus	1	0.274	0.274	0.274	0.274	0.0137211	0.0137211	0.0137211441048034-0.0137211441048034	97.06	97.06	97.06-97.06	0.48731	0.48731	0.4873096446700508-0.4873096446700508
Piscinibacter	1	0.338	0.338	0.338	0.338	0.024708	0.024708	0.0247079590796638-0.0247079590796638	95.56	95.56	95.56-95.56	0.350575	0.350575	0.3505747126436782-0.3505747126436782
Piscirickettsia	2	0.001	0.001	0	0.002	0.00183373	0.00183373	0.0018337270886907-0.0018337270886907	100	100	100.0-100.0	0.5	0.5	0.5-0.5
Planctomicrobium	1	0.024	0.024	0.024	0.024	0.00241025	0.00241025	0.0024102537785387-0.0024102537785387	96.51	96.51	96.51-96.51	0.26087	0.26087	0.2608695652173913-0.2608695652173913
Planctomyces	2	0.2125	0.2125	0.08	0.345	0.0123332	0.0123332	0.0052038667933305-0.0194625579958625	95.1625	95.1625	94.78-95.545	0.337282	0.337282	0.3111111111111111-0.3634538152610442
Planctopirus	1	0.003	0.003	0.003	0.003	0.00166584	0.00166584	0.0016658357796747-0.0016658357796747	93.29	93.29	93.29-93.29	0.5	0.5	0.5-0.5
Planifilum	2	13.663	13.663	11.579	15.747	0.345797	0.345797	0.3018425815207122-0.3897521757208277	98.675	98.675	97.35-100.0	0.20854	0.20854	0.2076421800947867-0.2094381605785277
Planktotalea	2	0.005	0.005	0	0.01	0.00856945	0.00856945	0.0085694468209419-0.0085694468209419	93.495	93.495	93.495-93.495	0.75	0.75	0.75-0.75
Planobispora	1	0.053	0.053	0.053	0.053	0.00591851	0.00591851	0.0059185109649996-0.0059185109649996	95.55	95.55	95.55-95.55	0.39	0.39	0.39-0.39
Planococcus	17	11.7074	1.853	0.139	63.936	0.249929	0.179473	0.0372696087861893-0.5618346282878625	97.6332	97.12	95.3-100.0	0.266076	0.25	0.1551208651399491-0.4242872228088701
Planomicrobium	4	20.0592	17.722	0.312	44.481	0.253704	0.267189	0.0555069192604402-0.4249303565529124	97.8	97.715	96.43-99.34	0.200269	0.188818	0.1163540821121886-0.3070866141732283
Planomonospora	1	0.006	0.006	0.006	0.006	0.00474718	0.00474718	0.004747183842629-0.004747183842629	94.12	94.12	94.12-94.12	0.4	0.4	0.4-0.4
Plantactinospora	2	0.2065	0.2065	0.124	0.289	0.0319224	0.0319224	0.0186745809708347-0.0451701213547955	95.16	95.16	94.52-95.8	0.37093	0.37093	0.3557213930348258-0.3861386138613861
Plantibacter	3	0.0133333	0.013	0.009	0.018	0.00684425	0.00619249	0.0034685561144111-0.0108717192909774	95.7417	96.165	94.79-96.27	0.393519	0.388889	0.375-0.4166666666666667
Plasticicumulans	1	0.019	0.019	0.019	0.019	0.00179552	0.00179552	0.001795520603749-0.001795520603749	95.51	95.51	95.51-95.51	0.388889	0.388889	0.3888888888888889-0.3888888888888889
Pleomorphomonas	3	0.07	0.069	0.015	0.126	0.0075089	0.0074227	0.0025370838183934-0.0125669063766777	95.0533	95.04	94.925-95.195	0.577778	0.7	0.3333333333333333-0.7
Plesiocystis	1	0.072	0.072	0.072	0.072	0.00523186	0.00523186	0.005231865361109-0.005231865361109	95.485	95.485	95.485-95.485	0.755814	0.755814	0.7558139534883721-0.7558139534883721
Plesiomonas	1	0.014	0.014	0.014	0.014	0.00495127	0.00495127	0.0049512672443801-0.0049512672443801	97.16	97.16	97.16-97.16	0.625	0.625	0.625-0.625
Pluralibacter	1	0	0	0	0	NA	NA	NA	NA	NA	NA	NA	NA	NA
Pokkaliibacter	1	0.009	0.009	0.009	0.009	0.00367317	0.00367317	0.0036731665445114-0.0036731665445114	96.62	96.62	96.62-96.62	0.285714	0.285714	0.2857142857142857-0.2857142857142857
Polaribacter	3	0	0	0	0	NA	NA	NA	NA	NA	NA	NA	NA	NA
Polaromonas	7	0.0282857	0.025	0.016	0.051	0.00593373	0.00584383	0.0038992873046433-0.0095552961179866	94.7171	95.155	93.18-95.68	0.460316	0.416667	0.2659574468085106-0.6666666666666666
Pollutimonas	2	7.107	7.107	2.441	11.773	0.188938	0.188938	0.1042780421484949-0.2735970267095787	97.31	97.31	95.95-98.67	0.208787	0.208787	0.1917218543046357-0.2258513425016372
Polyangium	1	0.115	0.115	0.115	0.115	0.00771331	0.00771331	0.007713304521139-0.007713304521139	94.91	94.91	94.91-94.91	0.363636	0.363636	0.3636363636363636-0.3636363636363636
Polycyclovorans	1	0.026	0.026	0.026	0.026	0.00373169	0.00373169	0.0037316933823644-0.0037316933823644	94.89	94.89	94.89-94.89	0.818182	0.818182	0.8181818181818182-0.8181818181818182
Polymorphum	1	0.327	0.327	0.327	0.327	0.0279858	0.0279858	0.0279857541513417-0.0279857541513417	97.28	97.28	97.28-97.28	0.469072	0.469072	0.4690721649484536-0.4690721649484536
Polynucleobacter	3	0.00133333	0	0	0.004	0.000918244	0.000918244	0.000918243571204-0.000918243571204	100	100	100.0-100.0	0.5	0.5	0.5-0.5
Pontibaca	1	36.749	36.749	36.749	36.749	0.468854	0.468854	0.4688542019863773-0.4688542019863773	97.33	97.33	97.33-97.33	0.164535	0.164535	0.1645348341434297-0.1645348341434297
Pontibacillus	2	0.004	0.004	0	0.008	0.0151249	0.0151249	0.015124949954504-0.015124949954504	100	100	100.0-100.0	0.333333	0.333333	0.3333333333333333-0.3333333333333333
Pontibacter	18	6.47006	3.6905	0.517	22.36	0.244855	0.218969	0.0602814489285813-0.5752420316875109	96.6167	96.19	95.12-100.0	0.317998	0.306626	0.2006395880056483-0.6150385604113111
Pontimonas	1	0.032	0.032	0.032	0.032	0.00850504	0.00850504	0.0085050445283018-0.0085050445283018	100	100	100.0-100.0	0.208333	0.208333	0.2083333333333333-0.2083333333333333
Pontivivens	1	0.002	0.002	0.002	0.002	0.000703295	0.000703295	0.0007032947031356-0.0007032947031356	96.55	96.55	96.55-96.55	0.5	0.5	0.5-0.5
Porphyrobacter	6	0.147167	0.1585	0.063	0.244	0.0185565	0.0189111	0.0109752280064892-0.0269428683821858	95.265	95.21	93.84-97.04	0.349478	0.365067	0.2394366197183098-0.4032258064516129
Porphyromonas	4	0.00175	0	0	0.007	0.00272071	0.00272071	0.0027207095522278-0.0027207095522278	95.33	95.33	95.33-95.33	0.5	0.5	0.5-0.5
Porticoccus	1	0.021	0.021	0.021	0.021	0.00492473	0.00492473	0.0049247312459724-0.0049247312459724	98.68	98.68	98.68-98.68	0.0869565	0.0869565	0.0869565217391304-0.0869565217391304
Pragia	1	0	0	0	0	NA	NA	NA	NA	NA	NA	NA	NA	NA
Prauserella	6	11.6845	2.993	0.18	31.966	0.196558	0.140265	0.0154645160338273-0.4452774395808041	97.2058	96.705	95.19-100.0	0.330375	0.297832	0.1499577345731192-0.7045454545454546
Prevotella	4	0	0	0	0	NA	NA	NA	NA	NA	NA	NA	NA	NA
Primorskyibacter	1	0.085	0.085	0.085	0.085	0.035277	0.035277	0.0352770153682986-0.0352770153682986	96.18	96.18	96.18-96.18	0.333333	0.333333	0.3333333333333333-0.3333333333333333
Prochlorococcus	2	0	0	0	0	NA	NA	NA	NA	NA	NA	NA	NA	NA
Prochlorothrix	1	0	0	0	0	NA	NA	NA	NA	NA	NA	NA	NA	NA
Prolixibacter	1	0	0	0	0	NA	NA	NA	NA	NA	NA	NA	NA	NA
Promicromonospora	8	15.8695	11.4105	4.028	35.523	0.184402	0.183196	0.1062656934215169-0.3271328367240139	95.9013	95.285	94.93-100.0	0.235638	0.197409	0.0889728894850221-0.4805491990846682
Propionibacterium	4	0.05125	0.055	0.035	0.06	0.00404427	0.00374899	0.0028914932728684-0.0057876319530772	95.5113	95.5225	94.34-96.66	0.464364	0.370833	0.3157894736842105-0.8
Propionicicella	1	0.143	0.143	0.143	0.143	0.00905242	0.00905242	0.0090524218434755-0.0090524218434755	97.29	97.29	97.29-97.29	0.539474	0.539474	0.5394736842105263-0.5394736842105263
Propioniciclava	2	0.102	0.102	0.082	0.122	0.00691795	0.00691795	0.0054408777072792-0.008395030796777	95.8075	95.8075	95.185-96.43	0.266008	0.266008	0.2542372881355932-0.2777777777777778
Propionicimonas	1	0.094	0.094	0.094	0.094	0.00709626	0.00709626	0.0070962614396023-0.0070962614396023	94.74	94.74	94.74-94.74	0.317073	0.317073	0.3170731707317073-0.3170731707317073
Propionivibrio	1	0.01	0.01	0.01	0.01	0.00152524	0.00152524	0.0015252452002636-0.0015252452002636	95.45	95.45	95.45-95.45	0.3	0.3	0.3-0.3
Prosthecochloris	2	0.003	0.003	0	0.006	0.0199682	0.0199682	0.0199682346415199-0.0199682346415199	94.89	94.89	94.89-94.89	0.5	0.5	0.5-0.5
Prosthecomicrobium	1	0.159	0.159	0.159	0.159	0.00913861	0.00913861	0.0091386116761189-0.0091386116761189	95.8	95.8	95.8-95.8	0.612403	0.612403	0.6124031007751938-0.6124031007751938
Proteiniclasticum	1	0.009	0.009	0.009	0.009	0.00798995	0.00798995	0.0079899527402135-0.0079899527402135	98.33	98.33	98.33-98.33	0.666667	0.666667	0.6666666666666666-0.6666666666666666
Providencia	2	0.006	0.006	0	0.012	0.0110521	0.0110521	0.0110521420316422-0.0110521420316422	94.81	94.81	94.81-94.81	0.666667	0.666667	0.6666666666666666-0.6666666666666666
Pseudacidovorax	2	0.0385	0.0385	0.03	0.047	0.00415702	0.00415702	0.0032424151399555-0.0050716252018233	95.575	95.575	94.69-96.46	0.466063	0.466063	0.4615384615384615-0.4705882352941176
Pseudactinotalea	1	43.494	43.494	43.494	43.494	0.363176	0.363176	0.3631760487227049-0.3631760487227049	98.6	98.6	98.6-98.6	0.131251	0.131251	0.131251144898333-0.131251144898333
Pseudaminobacter	3	22.8917	23.69	7.897	37.088	0.359925	0.381725	0.2761338831364601-0.4219150111882277	97.4267	97.2	95.76-99.32	0.202369	0.199867	0.1265749370025199-0.2806665090995036
Pseudanabaena	3	0.00166667	0	0	0.005	0.00719117	0.00719117	0.0071911686782455-0.0071911686782455	97.195	97.195	97.195-97.195	0.166667	0.166667	0.1666666666666666-0.1666666666666666
Pseudarcicella	1	0.005	0.005	0.005	0.005	0.00208929	0.00208929	0.0020892911097411-0.0020892911097411	95.27	95.27	95.27-95.27	0.125	0.125	0.125-0.125
Pseudarthrobacter	4	0.84475	0.4465	0.091	2.395	0.0693433	0.0651035	0.0124108849404864-0.1347554215725069	95.8525	95.685	94.665-97.375	0.326832	0.321569	0.2891891891891892-0.375
Pseudescherichia	1	0	0	0	0	NA	NA	NA	NA	NA	NA	NA	NA	NA
Pseudoalteromonas	4	0.0025	0.0015	0	0.007	0.00674835	0.00315083	0.0002800165407193-0.0168142025989368	96.7133	96.43	95.04-98.67	0.583333	0.5	0.25-1.0
Pseudobacter	1	0.028	0.028	0.028	0.028	0.0105478	0.0105478	0.0105477881450819-0.0105477881450819	95.31	95.31	95.31-95.31	0.394737	0.394737	0.3947368421052631-0.3947368421052631
Pseudobutyrivibrio	1	0	0	0	0	NA	NA	NA	NA	NA	NA	NA	NA	NA
Pseudochrobactrum	3	2.85367	1.412	1.358	5.791	0.510137	0.521081	0.4308243147733618-0.5785044840625462	98.6317	98.675	98.01-99.21	0.300306	0.294118	0.264475476839237-0.3423236514522821
Pseudoclavibacter	4	0.0665	0.0485	0.028	0.141	0.00910531	0.00916245	0.0038566500035298-0.0142397101438046	96.635	96.88	94.39-98.39	0.404003	0.371474	0.2941176470588235-0.5789473684210527
Pseudodesulfovibrio	3	0.0206667	0.017	0.002	0.043	0.011964	0.00368084	0.0003494751664106-0.0318617883493781	96.8017	96.47	96.03-97.905	0.344203	0.282609	0.25-0.5
Pseudodonghicola	1	0.032	0.032	0.032	0.032	0.0070953	0.0070953	0.0070953010466294-0.0070953010466294	96.955	96.955	96.955-96.955	0.305556	0.305556	0.3055555555555556-0.3055555555555556
Pseudoduganella	2	5.3765	5.3765	3.962	6.791	0.377494	0.377494	0.3253360402684563-0.4296517339541167	97.3425	97.3425	96.67-98.015	0.469863	0.469863	0.3367083946980854-0.6030172413793103
Pseudoflavonifractor	1	0.005	0.005	0.005	0.005	0.0136485	0.0136485	0.0136484816753926-0.0136484816753926	95.56	95.56	95.56-95.56	0.25	0.25	0.25-0.25
Pseudofulvimonas	1	1.116	1.116	1.116	1.116	0.0649111	0.0649111	0.0649110955128118-0.0649110955128118	96.55	96.55	96.55-96.55	0.290618	0.290618	0.2906178489702517-0.2906178489702517
Pseudoglutamicibacter	1	0.043	0.043	0.043	0.043	0.00819931	0.00819931	0.0081993095211971-0.0081993095211971	95.615	95.615	95.615-95.615	0.291667	0.291667	0.2916666666666667-0.2916666666666667
Pseudogulbenkiania	2	0.008	0.008	0.006	0.01	0.00236177	0.00236177	0.0018048913269507-0.0029186525255081	95.2775	95.2775	94.635-95.92	0.375	0.375	0.25-0.5
Pseudohaliea	1	0.044	0.044	0.044	0.044	0.00425753	0.00425753	0.0042575255135851-0.0042575255135851	96	96	96.0-96.0	0.470588	0.470588	0.4705882352941176-0.4705882352941176
Pseudohongiella	2	0.1725	0.1725	0.139	0.206	0.0243723	0.0243723	0.0213968901743147-0.0273476686694963	97.1175	97.1175	96.91-97.325	0.212781	0.212781	0.1890756302521008-0.2364864864864864
Pseudokineococcus	1	0.122	0.122	0.122	0.122	0.00493039	0.00493039	0.0049303913266831-0.0049303913266831	96	96	96.0-96.0	0.3125	0.3125	0.3125-0.3125
Pseudolabrys	2	0.289	0.289	0.247	0.331	0.0195277	0.0195277	0.019333592333511-0.0197217614677921	95.045	95.045	94.85-95.24	0.364556	0.364556	0.3472222222222222-0.3818897637795275
Pseudomonas	155	0.518426	0.006	0	25.893	0.0386461	0.00480642	8.879505383170806e-05-0.5744600854781987	95.5815	95.255	91.43-100.0	0.456313	0.405897	0.1341463414634146-1.0
Pseudonocardia	32	7.44731	1.3415	0	68.421	0.0905135	0.057195	0.0064670015201966-0.3108151457682057	95.9852	95.36	94.96-100.0	0.30618	0.306947	0.0629372277321052-0.6718346253229974
Pseudooceanicola	6	0.0376667	0.017	0.002	0.094	0.00402949	0.00239137	0.0003804259871457-0.0118250893201506	96.755	97.21	93.97-99.34	0.440741	0.458333	0.1666666666666666-0.75
Pseudooctadecabacter	1	0	0	0	0	NA	NA	NA	NA	NA	NA	NA	NA	NA
Pseudoramibacter	1	0	0	0	0	NA	NA	NA	NA	NA	NA	NA	NA	NA
Pseudorhizobium	4	20.127	25.908	0.736	27.956	0.419668	0.496005	0.1797856138453218-0.506878216456994	98.505	98.345	98.0-99.33	0.244981	0.238926	0.1691690058097787-0.3329015544041451
Pseudorhodobacter	2	0.0185	0.0185	0.017	0.02	0.00907138	0.00907138	0.0080424998451302-0.0101002663133143	97.46	97.46	97.33-97.59	0.291667	0.291667	0.25-0.3333333333333333
Pseudorhodoferax	4	0.2295	0.1575	0.109	0.494	0.0290315	0.0202411	0.013816257146083-0.0618275625729308	96.24	95.6	95.17-98.59	0.385247	0.386752	0.3324175824175824-0.435064935064935
Pseudorhodoplanes	1	0.782	0.782	0.782	0.782	0.0620068	0.0620068	0.0620067523821158-0.0620067523821158	95.15	95.15	95.15-95.15	0.672655	0.672655	0.6726546906187625-0.6726546906187625
Pseudoroseicyclus	1	0.093	0.093	0.093	0.093	0.00891276	0.00891276	0.0089127622177208-0.0089127622177208	95.475	95.475	95.475-95.475	0.347222	0.347222	0.3472222222222222-0.3472222222222222
Pseudoruegeria	2	0.026	0.026	0.012	0.04	0.00453492	0.00453492	0.0035002817771372-0.0055695554256181	94.915	94.915	94.79-95.04	0.480769	0.480769	0.4615384615384615-0.5
Pseudoscardovia	2	0.008	0.008	0.007	0.009	0.00196323	0.00196323	0.0012952662477261-0.0026312008496261	94.1575	94.1575	93.33-94.985	0.5	0.5	0.5-0.5
Pseudosporangium	1	0.423	0.423	0.423	0.423	0.0291539	0.0291539	0.029153915086901-0.029153915086901	95.3	95.3	95.3-95.3	0.388889	0.388889	0.3888888888888889-0.3888888888888889
Pseudovibrio	1	0	0	0	0	NA	NA	NA	NA	NA	NA	NA	NA	NA
Pseudoxanthobacter	1	0.082	0.082	0.082	0.082	0.00683894	0.00683894	0.0068389388378562-0.0068389388378562	95.43	95.43	95.43-95.43	0.772727	0.772727	0.7727272727272727-0.7727272727272727
Pseudoxanthomonas	12	0.820583	0.389	0.308	2.537	0.0423399	0.0327574	0.0244276637105356-0.1178731987961097	95.0487	94.955	94.57-95.83	0.286803	0.281597	0.2110266159695817-0.5263157894736842
Pseudozobellia	1	0.026	0.026	0.026	0.026	0.00440506	0.00440506	0.0044050631710664-0.0044050631710664	96.81	96.81	96.81-96.81	0.214286	0.214286	0.2142857142857142-0.2142857142857142
Psychrobacillus	1	0.07	0.07	0.07	0.07	0.0709364	0.0709364	0.0709363894110758-0.0709363894110758	96	96	96.0-96.0	0.36	0.36	0.36-0.36
Psychrobacter	7	0.0352857	0.004	0	0.13	0.262662	0.256014	0.010415832253886-0.528203834115806	97.5675	97.525	96.0-99.22	0.31261	0.331301	0.25-0.3378378378378378
Psychroflexus	3	0.084	0.059	0.02	0.173	0.0220582	0.0262791	0.0059160899623072-0.0339793566137981	95.7983	95.935	94.64-96.82	0.32945	0.305556	0.1666666666666666-0.5161290322580645
Psychromicrobium	1	0.029	0.029	0.029	0.029	0.00735458	0.00735458	0.00735458225886-0.00735458225886	95.74	95.74	95.74-95.74	0.233333	0.233333	0.2333333333333333-0.2333333333333333
Psychromonas	2	0.001	0.001	0	0.002	0.00332439	0.00332439	0.0033243872390585-0.0033243872390585	96.39	96.39	96.39-96.39	0.25	0.25	0.25-0.25
Psychroserpens	2	0.004	0.004	0.004	0.004	0.00182916	0.00182916	0.0014581009636812-0.002200214684889	95.575	95.575	92.25-98.9	0.333333	0.333333	0.1666666666666666-0.5
Pueribacillus	1	0.249	0.249	0.249	0.249	0.138597	0.138597	0.1385967320125748-0.1385967320125748	96.09	96.09	96.09-96.09	0.327957	0.327957	0.3279569892473118-0.3279569892473118
Puniceibacterium	1	0.015	0.015	0.015	0.015	0.00475714	0.00475714	0.004757144174734-0.004757144174734	95.2	95.2	95.2-95.2	0.428571	0.428571	0.4285714285714285-0.4285714285714285
Pusillimonas	11	19.4015	18.4	0.167	63.481	0.198005	0.151526	0.0613099849984432-0.4472585041297405	97.1032	97.08	95.27-99.32	0.206167	0.228797	0.0763145649139134-0.3174148360394779
Pyramidobacter	1	0	0	0	0	NA	NA	NA	NA	NA	NA	NA	NA	NA
Pyrinomonas	1	0.166	0.166	0.166	0.166	0.00611536	0.00611536	0.0061153638436592-0.0061153638436592	96.63	96.63	96.63-96.63	0.082397	0.082397	0.0823970037453183-0.0823970037453183
Pyxidicoccus	4	2.11425	1.0545	0.594	5.754	0.150917	0.108604	0.0628922474932402-0.3235653972741478	95.9262	95.7975	95.52-96.59	0.436633	0.360862	0.2961825947677522-0.7286245353159851
Quadrisphaera	2	0.1665	0.1665	0.057	0.276	0.00741459	0.00741459	0.0040371439695486-0.0107920418958355	95.34	95.34	95.08-95.6	0.338419	0.338419	0.2323943661971831-0.4444444444444444
Rahnella	3	0	0	0	0	NA	NA	NA	NA	NA	NA	NA	NA	NA
Raineya	1	0.03	0.03	0.03	0.03	0.010166	0.010166	0.0101660437959426-0.0101660437959426	94.17	94.17	94.17-94.17	0.131579	0.131579	0.131578947368421-0.131578947368421
Raineyella	1	0.136	0.136	0.136	0.136	0.00769651	0.00769651	0.0076965104018517-0.0076965104018517	95.1	95.1	95.1-95.1	0.230769	0.230769	0.2307692307692307-0.2307692307692307
Ralstonia	8	0.015375	0.0055	0	0.075	0.00388976	0.00160395	0.0003548555078363-0.0163674336770924	96.64	96.39	93.39-100.0	0.459866	0.366667	0.25-1.0
Ramlibacter	3	2.00533	1.161	0.98	3.875	0.0854502	0.0656463	0.0399732868732991-0.1507310543025463	95.12	95.27	94.78-95.31	0.485731	0.380952	0.3153715258082813-0.7608695652173914
Raoultibacter	2	0.0075	0.0075	0.006	0.009	0.00244689	0.00244689	0.0023815336517585-0.0025122385757171	97.51	97.51	96.67-98.35	0.291667	0.291667	0.25-0.3333333333333333
Rathayibacter	8	0.028	0.02	0.009	0.061	0.00403672	0.00394065	0.002267942748649-0.0072759820869837	95.6425	95.8775	93.78-96.52	0.344949	0.341667	0.2023809523809523-0.5
Reichenbachiella	1	0.006	0.006	0.006	0.006	0.00412284	0.00412284	0.0041228393368086-0.0041228393368086	100	100	100.0-100.0	0.285714	0.285714	0.2857142857142857-0.2857142857142857
Reinekea	1	0.003	0.003	0.003	0.003	0.00183532	0.00183532	0.0018353221882855-0.0018353221882855	94.41	94.41	94.41-94.41	1	1	1.0-1.0
Reyranella	2	6.5025	6.5025	0.831	12.174	0.136312	0.136312	0.0364330795070669-0.2361912764694708	95.5125	95.5125	95.505-95.52	0.283583	0.283583	0.21637547105173-0.350790513833992
Rhabdothermincola	2	2.7515	2.7515	1.672	3.831	0.0208813	0.0208813	0.0148229244011071-0.0269397578939641	95.35	95.35	95.0-95.7	0.0963805	0.0963805	0.094679186228482-0.0980817538250742
Rhizobacter	3	0.268667	0.2	0.199	0.407	0.0241672	0.0225135	0.0214827303734408-0.0285054832991415	94.9867	95	94.76-95.2	0.375985	0.372263	0.3571428571428571-0.3985507246376811
Rhizobium	60	0.1068	0.0205	0	4.199	0.0174507	0.00895834	0.0006202248504243-0.322639867744767	95.0996	94.9625	92.31-99.26	0.393349	0.368116	0.2368421052631578-0.9090909090909092
Rhodanobacter	14	1.09614	0.2235	0	10.751	0.0876352	0.0505646	0.015798513391439-0.3326727187127306	95.6519	95.62	94.405-98.54	0.362534	0.31746	0.2377049180327868-0.6839506172839506
Rhodobaca	1	0	0	0	0	NA	NA	NA	NA	NA	NA	NA	NA	NA
Rhodobacter	6	0.0361667	0.0245	0.008	0.104	0.0111951	0.00503962	0.0013413098422202-0.0450428751866782	95.965	96.17	93.33-97.98	0.424796	0.384804	0.2916666666666667-0.75
Rhodobium	1	0.192	0.192	0.192	0.192	0.0154327	0.0154327	0.0154327357438477-0.0154327357438477	95	95	95.0-95.0	0.336449	0.336449	0.3364485981308411-0.3364485981308411
Rhodoblastus	2	0.0285	0.0285	0.028	0.029	0.00307634	0.00307634	0.0020101037319064-0.0041425712567509	93.9375	93.9375	93.255-94.62	0.414286	0.414286	0.4-0.4285714285714285
Rhodococcus	33	0.947758	0.027	0	11.141	0.0595856	0.00483681	0.0003411054190164-0.6556330761867999	95.4611	95.025	92.21-100.0	0.40724	0.384868	0.0833333333333333-0.9090909090909092
Rhodoferax	5	0.0264	0.016	0.006	0.074	0.00500503	0.00282417	0.0017847269038176-0.009996550038036	95.261	94.79	94.365-97.14	0.489706	0.5	0.3235294117647059-0.75
Rhodohalobacter	3	1.13133	0.136	0.129	3.129	0.0641373	0.0128347	0.012326899302438-0.1672503079008719	97.485	97.035	96.75-98.67	0.152578	0.121951	0.0846774193548387-0.251105216622458
Rhodomicrobium	2	0.0115	0.0115	0.011	0.012	0.00349451	0.00349451	0.0020142753077803-0.0049747520807407	94.77	94.77	94.125-95.415	0.75	0.75	0.5-1.0
Rhodopila	1	0.065	0.065	0.065	0.065	0.00558129	0.00558129	0.0055812903451274-0.0055812903451274	94	94	94.0-94.0	0.352941	0.352941	0.3529411764705882-0.3529411764705882
Rhodopirellula	7	0.0191429	0.02	0.009	0.034	0.00463546	0.00453778	0.0025301888587602-0.0065276740536938	95.0486	95.235	91.67-97.155	0.440331	0.4375	0.25-0.6153846153846154
Rhodoplanes	4	0.52625	0.4425	0.202	1.018	0.0310974	0.0291822	0.0127419983638314-0.0532834230498396	94.6587	94.875	93.57-95.315	0.323443	0.320089	0.2647058823529412-0.3888888888888889
Rhodopseudomonas	5	0.0652	0.063	0.029	0.117	0.0080134	0.00895953	0.0017181330381938-0.0155359423179854	95.187	95.125	94.74-95.92	0.394377	0.393617	0.3214285714285714-0.4705882352941176
Rhodospira	1	0.031	0.031	0.031	0.031	0.0033331	0.0033331	0.0033331017077672-0.0033331017077672	93.805	93.805	93.805-93.805	0.34375	0.34375	0.34375-0.34375
Rhodospirillum	2	0.089	0.089	0.068	0.11	0.00714306	0.00714306	0.0062099328008593-0.0080761807234196	95.01	95.01	94.44-95.58	0.530584	0.530584	0.3064516129032258-0.7547169811320755
Rhodothermus	2	1.068	1.068	0.003	2.133	0.0324179	0.0324179	0.0006725647104186-0.0641633131295726	96.8325	96.8325	96.15-97.515	0.400606	0.400606	0.3012129380053908-0.5
Rhodovibrio	1	0.052	0.052	0.052	0.052	0.004513	0.004513	0.0045130030962325-0.0045130030962325	94.85	94.85	94.85-94.85	0.452381	0.452381	0.4523809523809524-0.4523809523809524
Rhodovulum	7	0.152286	0.162	0.031	0.245	0.0420693	0.0194388	0.0073227804472408-0.1825154958862821	96.4871	96.59	95.68-97.33	0.353636	0.346939	0.3140495867768595-0.4230769230769231
Rikenella	1	0.008	0.008	0.008	0.008	0.00249733	0.00249733	0.0024973290989692-0.0024973290989692	97.49	97.49	97.49-97.49	0.5	0.5	0.5-0.5
Risungbinella	1	0.004	0.004	0.004	0.004	0.00652092	0.00652092	0.0065209148956447-0.0065209148956447	92.05	92.05	92.05-92.05	0.5	0.5	0.5-0.5
Rivibacter	1	0.23	0.23	0.23	0.23	0.0181604	0.0181604	0.0181604367254802-0.0181604367254802	95.33	95.33	95.33-95.33	0.290598	0.290598	0.2905982905982906-0.2905982905982906
Robbsia	1	0.006	0.006	0.006	0.006	0.00211788	0.00211788	0.0021178813287703-0.0021178813287703	98.7	98.7	98.7-98.7	0.666667	0.666667	0.6666666666666666-0.6666666666666666
Robiginitalea	2	0.0205	0.0205	0.02	0.021	0.00272983	0.00272983	0.002503640167364-0.0029560250347961	97.455	97.455	96.23-98.68	0.21875	0.21875	0.125-0.3125
Robiginitomaculum	1	0.007	0.007	0.007	0.007	0.0044707	0.0044707	0.0044707001360606-0.0044707001360606	95.33	95.33	95.33-95.33	0.666667	0.666667	0.6666666666666666-0.6666666666666666
Rodentibacter	1	0	0	0	0	NA	NA	NA	NA	NA	NA	NA	NA	NA
Romboutsia	1	4.237	4.237	4.237	4.237	0.671619	0.671619	0.6716193627358612-0.6716193627358612	100	100	100.0-100.0	0.286732	0.286732	0.2867316341829085-0.2867316341829085
Roseateles	1	0.038	0.038	0.038	0.038	0.00473272	0.00473272	0.0047327210741061-0.0047327210741061	94.23	94.23	94.23-94.23	0.42	0.42	0.42-0.42
Roseiarcus	1	0.064	0.064	0.064	0.064	0.00519662	0.00519662	0.0051966163185333-0.0051966163185333	95.985	95.985	95.985-95.985	0.37	0.37	0.37-0.37
Roseibaca	2	0.0385	0.0385	0.027	0.05	0.0125709	0.0125709	0.0094134449536993-0.0157284161640919	95.3975	95.3975	94.835-95.96	0.397321	0.397321	0.3571428571428571-0.4375
Roseibacterium	2	6.062	6.062	0.022	12.102	0.170435	0.170435	0.0038999146343287-0.3369703951379012	97.1625	97.1625	96.335-97.99	0.593728	0.593728	0.1874564112782704-1.0
Roseicyclus	1	0.043	0.043	0.043	0.043	0.00778641	0.00778641	0.0077864138023992-0.0077864138023992	95.1	95.1	95.1-95.1	0.461538	0.461538	0.4615384615384615-0.4615384615384615
Roseiflexus	2	0.014	0.014	0.014	0.014	0.0026573	0.0026573	0.0024831355932203-0.0028314635758079	95.6125	95.6125	95.6-95.625	0.5	0.5	0.5-0.5
Roseimaritima	1	0.046	0.046	0.046	0.046	0.00448387	0.00448387	0.0044838726868529-0.0044838726868529	95.51	95.51	95.51-95.51	0.201299	0.201299	0.2012987012987013-0.2012987012987013
Roseinatronobacter	1	0.016	0.016	0.016	0.016	0.00575453	0.00575453	0.0057545342787657-0.0057545342787657	94.74	94.74	94.74-94.74	0.333333	0.333333	0.3333333333333333-0.3333333333333333
Roseisalinus	1	0.086	0.086	0.086	0.086	0.0111797	0.0111797	0.0111796849293-0.0111796849293	95.79	95.79	95.79-95.79	0.289474	0.289474	0.2894736842105263-0.2894736842105263
Roseitalea	1	0.193	0.193	0.193	0.193	0.0135153	0.0135153	0.0135153035299889-0.0135153035299889	94.74	94.74	94.74-94.74	0.329412	0.329412	0.3294117647058823-0.3294117647058823
Roseivirga	1	0.012	0.012	0.012	0.012	0.00445447	0.00445447	0.0044544661699432-0.0044544661699432	94.49	94.49	94.49-94.49	0.3	0.3	0.3-0.3
Roseivivax	5	0.041	0.045	0.009	0.061	0.00519664	0.0054038	0.0039919269130342-0.0066355759170129	95.355	95.38	94.265-96.77	0.482188	0.394737	0.3-0.7352941176470589
Roseobacter	6	0.000666667	0	0	0.002	0.00122554	0.00122554	0.0008746959394196-0.0015763882565218	97.585	97.585	96.47-98.7	0.333333	0.333333	0.1666666666666666-0.5
Roseococcus	1	0.161	0.161	0.161	0.161	0.012985	0.012985	0.0129849844148192-0.0129849844148192	96.17	96.17	96.17-96.17	0.36875	0.36875	0.36875-0.36875
Roseomonas	4	0.51275	0.1245	0.101	1.701	0.0300036	0.0116107	0.0072542243143944-0.0895388369661041	95.9775	95.295	95.05-98.27	0.529748	0.503045	0.3548387096774194-0.7580645161290323
Roseospirillum	1	0.097	0.097	0.097	0.097	0.00701478	0.00701478	0.0070147845704643-0.0070147845704643	94.53	94.53	94.53-94.53	0.311111	0.311111	0.3111111111111111-0.3111111111111111
Roseovarius	15	0.0743333	0.068	0.003	0.189	0.013741	0.0105907	0.0015286080944084-0.0350068802058892	95.9957	95.33	93.16-100.0	0.359389	0.337209	0.25-0.5689655172413793
Rossellomorea	1	0.335	0.335	0.335	0.335	0.0109331	0.0109331	0.0109330962792469-0.0109330962792469	95.4	95.4	95.4-95.4	0.684615	0.684615	0.6846153846153846-0.6846153846153846
Rothia	2	0.091	0.091	0.026	0.156	0.00317702	0.00317702	0.0013530074363992-0.0050010282378705	95.415	95.415	94.7-96.13	0.395833	0.395833	0.2916666666666667-0.5
Rouxiella	2	0.003	0.003	0	0.006	0.00433284	0.00433284	0.0043328399124509-0.0043328399124509	99.34	99.34	99.34-99.34	0.5	0.5	0.5-0.5
Ruania	4	12.89	10.637	1.204	29.082	0.0730843	0.0739581	0.0294403054977285-0.1149809587345367	95.2775	95.05	94.92-96.09	0.16737	0.190235	0.0724266962902329-0.2165844491425886
Rubellimicrobium	2	1.3675	1.3675	0.208	2.527	0.0728994	0.0728994	0.0214825054119798-0.1243163922856257	95.36	95.36	94.96-95.76	0.680019	0.680019	0.6630686198920586-0.696969696969697
Rubidibacter	1	0	0	0	0	NA	NA	NA	NA	NA	NA	NA	NA	NA
Rubinisphaera	1	0.023	0.023	0.023	0.023	0.00818741	0.00818741	0.0081874067928195-0.0081874067928195	96.1	96.1	96.1-96.1	0.583333	0.583333	0.5833333333333334-0.5833333333333334
Rubricoccus	1	0.154	0.154	0.154	0.154	0.00987256	0.00987256	0.0098725633089517-0.0098725633089517	95.51	95.51	95.51-95.51	0.213043	0.213043	0.2130434782608695-0.2130434782608695
Rubrimonas	1	0.099	0.099	0.099	0.099	0.00688882	0.00688882	0.0068888163874905-0.0068888163874905	94.67	94.67	94.67-94.67	0.363636	0.363636	0.3636363636363636-0.3636363636363636
Rubripirellula	1	0.011	0.011	0.011	0.011	0.00327952	0.00327952	0.0032795154464574-0.0032795154464574	97.63	97.63	97.63-97.63	0.4375	0.4375	0.4375-0.4375
Rubritepida	1	0.205	0.205	0.205	0.205	0.0157116	0.0157116	0.0157115839836566-0.0157115839836566	94.975	94.975	94.975-94.975	0.756098	0.756098	0.7560975609756098-0.7560975609756098
Rubrivirga	2	0.342	0.342	0.227	0.457	0.0138738	0.0138738	0.010871807696419-0.0168757744347747	95.1	95.1	95.06-95.14	0.255977	0.255977	0.2552870090634441-0.2566666666666666
Rubrivivax	2	0.075	0.075	0.006	0.144	0.00449002	0.00449002	0.0041328041365832-0.0048472423971724	96	96	95.05-96.95	0.304225	0.304225	0.2-0.4084507042253521
Rubrobacter	7	3.99014	2.46	0.33	14.44	0.0226201	0.0111215	0.0075310284631612-0.0569464830724312	95.2286	95.04	94.85-95.92	0.145064	0.139455	0.1111335215812827-0.2103980503655564
Rudaea	1	0.091	0.091	0.091	0.091	0.00912237	0.00912237	0.0091223646719701-0.0091223646719701	96.04	96.04	96.04-96.04	0.5	0.5	0.5-0.5
Rudanella	1	0	0	0	0	NA	NA	NA	NA	NA	NA	NA	NA	NA
Ruegeria	7	0.0152857	0.008	0	0.038	0.00410035	0.00396987	0.000349551950145-0.0070832147090721	95.262	95.65	93.22-96.51	0.344759	0.352941	0.25-0.4117647058823529
Rufibacter	3	0.333667	0.283	0.267	0.451	0.0543174	0.0545739	0.0439708527305668-0.0644074609823	95.4167	95.54	94.88-95.83	0.376772	0.384921	0.3208661417322834-0.4245283018867924
Rugosimonospora	1	0.241	0.241	0.241	0.241	0.0166986	0.0166986	0.0166986493330651-0.0166986493330651	95.33	95.33	95.33-95.33	0.294985	0.294985	0.2949852507374631-0.2949852507374631
Ruminiclostridium	1	0	0	0	0	NA	NA	NA	NA	NA	NA	NA	NA	NA
Ruminococcus	5	0.0124	0	0	0.062	0.0677897	0.0677897	0.0677897205645543-0.0677897205645543	98	98	98.0-98.0	0.375	0.375	0.375-0.375
Runella	1	0.004	0.004	0.004	0.004	0.00175654	0.00175654	0.0017565394437318-0.0017565394437318	96.055	96.055	96.055-96.055	0.5	0.5	0.5-0.5
Saccharibacillus	3	0.000666667	0	0	0.002	0.000672641	0.000672641	0.0006726409978006-0.0006726409978006	98.65	98.65	98.65-98.65	0.25	0.25	0.25-0.25
Saccharibacter	1	0	0	0	0	NA	NA	NA	NA	NA	NA	NA	NA	NA
Saccharomonospora	10	11.1047	2.208	0.413	79.977	0.166235	0.137502	0.029427981699008-0.3315017598007512	98.1795	98.005	95.95-100.0	0.451878	0.54032	0.0583788643751296-0.6937869822485208
Saccharophagus	1	0.176	0.176	0.176	0.176	0.0412429	0.0412429	0.0412429262597011-0.0412429262597011	97.125	97.125	97.125-97.125	0.203125	0.203125	0.203125-0.203125
Saccharopolyspora	9	4.03767	1.068	0.177	28.577	0.100301	0.0582538	0.0175559504550921-0.472954142258645	96.2033	95.2	94.59-100.0	0.326174	0.301407	0.1924248340491995-0.59846547314578
Saccharospirillum	3	0.0266667	0.01	0.01	0.06	0.00661037	0.00359946	0.0033114502940501-0.0129202095598542	96.1633	96.43	95.51-96.55	0.514474	0.375	0.3684210526315789-0.8
Saccharothrix	16	2.81694	1.8425	0.013	13.714	0.155417	0.157316	0.001509450024328-0.4177060879036798	96.2431	96.075	95.19-98.68	0.34126	0.327084	0.2-0.6819571865443425
Sagittula	1	0.095	0.095	0.095	0.095	0.0166537	0.0166537	0.0166536800905404-0.0166536800905404	96.55	96.55	96.55-96.55	0.359649	0.359649	0.3596491228070175-0.3596491228070175
Salana	1	0.183	0.183	0.183	0.183	0.0070185	0.0070185	0.0070184958621504-0.0070184958621504	94.55	94.55	94.55-94.55	0.231092	0.231092	0.2310924369747899-0.2310924369747899
Salegentibacter	8	0.833125	0.3105	0.092	4.302	0.0617019	0.0304615	0.0121017442350158-0.2489822399510451	96.1894	96.165	94.52-97.56	0.283787	0.251875	0.14453125-0.5453648915187377
Salimicrobium	2	0.0145	0.0145	0.013	0.016	0.0306821	0.0306821	0.0147955762637362-0.046568693240454	94.99	94.99	94.65-95.33	0.333333	0.333333	0.3333333333333333-0.3333333333333333
Salinarimonas	1	0.175	0.175	0.175	0.175	0.00929151	0.00929151	0.0092915066933218-0.0092915066933218	95.04	95.04	95.04-95.04	0.691589	0.691589	0.6915887850467289-0.6915887850467289
Salinibacillus	1	0.018	0.018	0.018	0.018	0.0189357	0.0189357	0.0189357090733648-0.0189357090733648	94.93	94.93	94.93-94.93	0.5	0.5	0.5-0.5
Salinibacter	3	0.0206667	0.016	0.014	0.032	0.0018426	0.00177838	0.0011390404284143-0.0026103733085376	95.03	95.04	93.73-96.32	0.410053	0.428571	0.3571428571428571-0.4444444444444444
Salinibacterium	3	0.07	0.03	0.015	0.165	0.00800524	0.0054183	0.0030488341079798-0.015548597969344	94.85	94.92	94.44-95.19	0.389947	0.4	0.3253968253968254-0.4444444444444444
Salinicoccus	10	12.453	6.8575	0.02	50.521	0.29732	0.303689	0.0164108188770751-0.5586392708270796	97.796	98.005	95.36-100.0	0.277161	0.26285	0.0698005185078496-0.6666666666666666
Salinicola	7	0.120571	0.111	0.024	0.293	0.0175825	0.0135942	0.0051500354849393-0.0381010335845453	96.0736	96.39	94.63-97.89	0.297724	0.284722	0.2428571428571428-0.4320987654320987
Salinigranum	1	0.034	0.034	0.034	0.034	0.00615648	0.00615648	0.0061564849424898-0.0061564849424898	97.92	97.92	97.92-97.92	0.3	0.3	0.3-0.3
Salinimicrobium	7	2.75529	2.237	1.234	7.031	0.0365083	0.0364742	0.02388958785816-0.0517325236345242	95.8586	95.89	95.39-96.35	0.10121	0.0960591	0.0822889182058047-0.1304347826086956
Salinimonas	1	0.087	0.087	0.087	0.087	0.0685514	0.0685514	0.0685514074733096-0.0685514074733096	98.675	98.675	98.675-98.675	0.375	0.375	0.375-0.375
Salinisphaera	6	0.0576667	0.0495	0.02	0.099	0.00755184	0.00721445	0.0026169226976627-0.0131011981263549	95.4142	95.2525	94.64-96.615	0.48378	0.456897	0.35-0.6785714285714286
Salinispora	3	0.0716667	0.065	0.019	0.131	0.00784448	0.00883095	0.002394184796519-0.0123083068779202	94.98	94.87	94.47-95.6	0.416364	0.409091	0.4066666666666667-0.4333333333333333
Salinivibrio	2	0.0045	0.0045	0	0.009	0.0111416	0.0111416	0.011141612438601-0.011141612438601	98.8	98.8	98.8-98.8	0.3	0.3	0.3-0.3
Salipaludibacillus	2	0.0015	0.0015	0	0.003	0.00356782	0.00356782	0.0035678185572687-0.0035678185572687	93.57	93.57	93.57-93.57	0.5	0.5	0.5-0.5
Salipiger	3	0.024	0.023	0.02	0.029	0.00479159	0.00395711	0.0008635841662311-0.0095540669622698	95.0967	94.97	94.12-96.2	0.389815	0.444444	0.275-0.45
Salisaeta	1	0.039	0.039	0.039	0.039	0.00428565	0.00428565	0.0042856475578372-0.0042856475578372	96.245	96.245	96.245-96.245	0.555556	0.555556	0.5555555555555556-0.5555555555555556
Salmonella	1	0.033	0.033	0.033	0.033	0.00162232	0.00162232	0.0016223211026048-0.0016223211026048	97.525	97.525	97.525-97.525	0.65	0.65	0.65-0.65
Salsipaludibacter	1	1.387	1.387	1.387	1.387	0.0192038	0.0192038	0.0192038009458922-0.0192038009458922	95.1	95.1	95.1-95.1	0.0704766	0.0704766	0.0704765751211631-0.0704765751211631
Salsuginibacillus	2	0.0025	0.0025	0.002	0.003	0.00311072	0.00311072	0.0018322184466019-0.0043892107674684	94.76	94.76	89.52-100.0	0.75	0.75	0.5-1.0
Sandaracinus	1	1.552	1.552	1.552	1.552	0.0346224	0.0346224	0.0346223685915879-0.0346223685915879	94.67	94.67	94.67-94.67	0.296276	0.296276	0.2962757087270706-0.2962757087270706
Sandarakinorhabdus	2	0.018	0.018	0.014	0.022	0.0030435	0.0030435	0.002572414990615-0.0035145859414456	94.1725	94.1725	93.675-94.67	0.5	0.5	0.5-0.5
Sanguibacter	6	0.161667	0.165	0.042	0.253	0.0128511	0.00994714	0.0094897089625793-0.0268632370387516	95.2183	95.41	94.35-96.22	0.304989	0.286111	0.1385135135135135-0.4660194174757281
Saprospira	1	0.01	0.01	0.01	0.01	0.00455652	0.00455652	0.0045565191728194-0.0045565191728194	98.59	98.59	98.59-98.59	0.666667	0.666667	0.6666666666666666-0.6666666666666666
Schaalia	5	0.0134	0.008	0	0.035	0.00198492	0.00214713	0.0009796264669261-0.0026658060540101	96.0375	95.26	94.29-99.34	0.450758	0.333333	0.1363636363636363-1.0
Schlesneria	1	0.011	0.011	0.011	0.011	0.0026733	0.0026733	0.0026733051647388-0.0026733051647388	97.87	97.87	97.87-97.87	0.24	0.24	0.24-0.24
Schwartzia	1	0	0	0	0	NA	NA	NA	NA	NA	NA	NA	NA	NA
Sciscionella	2	0.3085	0.3085	0.099	0.518	0.0359894	0.0359894	0.0107158438165533-0.0612629711812487	96.945	96.945	95.155-98.735	0.346786	0.346786	0.265-0.4285714285714285
Sedimentibacter	1	0	0	0	0	NA	NA	NA	NA	NA	NA	NA	NA	NA
Sedimenticola	2	0.0165	0.0165	0.004	0.029	0.00415623	0.00415623	0.0007219234038953-0.0075905322332393	96.675	96.675	94.69-98.66	0.208333	0.208333	0.1666666666666666-0.25
Sedimentitalea	1	0.018	0.018	0.018	0.018	0.00597747	0.00597747	0.0059774722177484-0.0059774722177484	96.335	96.335	96.335-96.335	0.35	0.35	0.35-0.35
Sediminibacillus	2	0.0055	0.0055	0.004	0.007	0.00675174	0.00675174	0.0055983244519392-0.0079051632594747	95.175	95.175	93.15-97.2	0.4	0.4	0.3-0.5
Sediminibacterium	1	0.034	0.034	0.034	0.034	0.0133913	0.0133913	0.0133912635256441-0.0133912635256441	94.63	94.63	94.63-94.63	0.636364	0.636364	0.6363636363636364-0.6363636363636364
Sediminihabitans	1	0.214	0.214	0.214	0.214	0.0092382	0.0092382	0.0092381966844633-0.0092381966844633	94.74	94.74	94.74-94.74	0.169697	0.169697	0.1696969696969697-0.1696969696969697
Segniliparus	2	0.018	0.018	0.017	0.019	0.00208902	0.00208902	0.0016310413685947-0.0025469981404748	95.165	95.165	93.565-96.765	0.916667	0.916667	0.8333333333333334-1.0
Selenomonas	5	0	0	0	0	NA	NA	NA	NA	NA	NA	NA	NA	NA
Seonamhaeicola	1	0.16	0.16	0.16	0.16	0.0547889	0.0547889	0.0547889264010803-0.0547889264010803	97.12	97.12	97.12-97.12	0.166667	0.166667	0.1666666666666666-0.1666666666666666
Serinibacter	2	0.288	0.288	0.269	0.307	0.00979962	0.00979962	0.0053683931480902-0.0142308500258808	94.49	94.49	94.24-94.74	0.252128	0.252128	0.1117824773413897-0.3924731182795699
Serinicoccus	4	0.708	0.7815	0.25	1.019	0.0608575	0.0445676	0.0249985649180467-0.1292962095040224	95.88	95.64	95.02-97.22	0.28476	0.305867	0.2163009404388714-0.3110047846889952
Serratia	5	0.0048	0.002	0	0.014	0.00191702	0.00122845	0.0002600674817643-0.0049511219318732	97.48	97.79	94.34-100.0	0.5	0.375	0.25-1.0
Sharpea	1	0	0	0	0	NA	NA	NA	NA	NA	NA	NA	NA	NA
Shewanella	12	0.002	0	0	0.009	0.00603665	0.00681627	0.0023851371805493-0.0081289191098551	96.1912	96.1475	94.48-97.99	0.5	0.375	0.25-1.0
Shimia	3	0.002	0	0	0.006	0.00103241	0.00103241	0.0010324062042012-0.0010324062042012	94.23	94.23	94.23-94.23	0.5	0.5	0.5-0.5
Shinella	6	3.91733	0.213	0.055	22.413	0.14315	0.0570039	0.019261176940476-0.5121687955548387	97.7208	97.585	95.54-100.0	0.304501	0.31681	0.1985446985446985-0.4117647058823529
Siccirubricoccus	2	2.4975	2.4975	1.25	3.745	0.116007	0.116007	0.0722142517886184-0.1597991823348239	95.35	95.35	95.14-95.56	0.319763	0.319763	0.3154402895054282-0.3240866035182679
Siculibacillus	1	0.052	0.052	0.052	0.052	0.00393572	0.00393572	0.0039357171067904-0.0039357171067904	95.05	95.05	95.05-95.05	0.323529	0.323529	0.3235294117647059-0.3235294117647059
Sideroxydans	1	0.032	0.032	0.032	0.032	0.00652012	0.00652012	0.0065201193900255-0.0065201193900255	94.74	94.74	94.74-94.74	0.888889	0.888889	0.8888888888888888-0.8888888888888888
Silanimonas	1	0.544	0.544	0.544	0.544	0.0260277	0.0260277	0.0260276823303582-0.0260276823303582	95.225	95.225	95.225-95.225	0.451613	0.451613	0.4516129032258064-0.4516129032258064
Silicimonas	1	3.133	3.133	3.133	3.133	0.249556	0.249556	0.2495555637436598-0.2495555637436598	97.28	97.28	97.28-97.28	0.291388	0.291388	0.2913882702301411-0.2913882702301411
Silvibacterium	1	0.007	0.007	0.007	0.007	0.00154977	0.00154977	0.0015497730552365-0.0015497730552365	93.52	93.52	93.52-93.52	0.285714	0.285714	0.2857142857142857-0.2857142857142857
Simiduia	1	0.026	0.026	0.026	0.026	0.0049385	0.0049385	0.0049385038082457-0.0049385038082457	97.795	97.795	97.795-97.795	0.145833	0.145833	0.1458333333333333-0.1458333333333333
Simplicispira	2	0.018	0.018	0.006	0.03	0.00438567	0.00438567	0.0017661237002158-0.0070052238428463	94.3225	94.3225	93.445-95.2	0.6875	0.6875	0.375-1.0
Singulisphaera	2	0.371	0.371	0.356	0.386	0.0337117	0.0337117	0.0329572339348046-0.0344661966276356	95.025	95.025	94.72-95.33	0.312145	0.312145	0.2731660231660232-0.351123595505618
Sinimarinibacterium	1	0.456	0.456	0.456	0.456	0.0297593	0.0297593	0.02975931598685-0.02975931598685	94.955	94.955	94.955-94.955	0.381188	0.381188	0.3811881188118812-0.3811881188118812
Sinirhodobacter	1	0.049	0.049	0.049	0.049	0.00315165	0.00315165	0.0031516471932016-0.0031516471932016	95.81	95.81	95.81-95.81	0.346154	0.346154	0.3461538461538461-0.3461538461538461
Sinobacterium	1	0.004	0.004	0.004	0.004	0.0021074	0.0021074	0.0021073947727762-0.0021073947727762	95.74	95.74	95.74-95.74	0.25	0.25	0.25-0.25
Sinomicrobium	2	11.1085	11.1085	1.67	20.547	0.277389	0.277389	0.1465564957179968-0.4082215524323066	98.33	98.33	97.99-98.67	0.227949	0.227949	0.1873343932167461-0.2685631629701061
Sinomonas	3	0.075	0.077	0.036	0.112	0.00581604	0.00557268	0.0046488597378748-0.0072265803826118	94.7233	94.99	94.14-95.04	0.453575	0.361111	0.2428571428571428-0.7567567567567568
Sinorhizobium	6	0.479833	0.0575	0	2.651	0.0261356	0.0106049	0.0057147076416084-0.0932089756203904	95.502	94.9	93.44-99.34	0.430813	0.386792	0.28125-0.7435897435897436
Sinosporangium	1	0.056	0.056	0.056	0.056	0.00510632	0.00510632	0.0051063237296851-0.0051063237296851	94.9	94.9	94.9-94.9	0.355556	0.355556	0.3555555555555555-0.3555555555555555
Siphonobacter	1	0.005	0.005	0.005	0.005	0.00115421	0.00115421	0.0011542109522424-0.0011542109522424	92.94	92.94	92.94-92.94	0.25	0.25	0.25-0.25
Skermanella	2	11.4425	11.4425	1.554	21.331	0.206289	0.206289	0.0951235293907142-0.3174554294691764	96.13	96.13	95.73-96.53	0.235088	0.235088	0.1846190956536994-0.2855563743551952
Skermania	1	0.098	0.098	0.098	0.098	0.00882479	0.00882479	0.0088247856981679-0.0088247856981679	95.24	95.24	95.24-95.24	0.302083	0.302083	0.3020833333333333-0.3020833333333333
Slackia	4	0.00325	0.003	0	0.007	0.00197749	0.00197749	0.0019748109668623-0.0019801608347056	96.1925	96.1925	95.94-96.445	0.1875	0.1875	0.125-0.25
Smaragdicoccus	1	0.039	0.039	0.039	0.039	0.00554055	0.00554055	0.0055405538466468-0.0055405538466468	94.79	94.79	94.79-94.79	0.386364	0.386364	0.3863636363636363-0.3863636363636363
Snodgrassella	1	0	0	0	0	NA	NA	NA	NA	NA	NA	NA	NA	NA
Sodalis	2	0.0015	0.0015	0	0.003	0.00228677	0.00228677	0.0022867732140003-0.0022867732140003	91.73	91.73	91.73-91.73	0.5	0.5	0.5-0.5
Solemya	1	0	0	0	0	NA	NA	NA	NA	NA	NA	NA	NA	NA
Solimicrobium	1	0.001	0.001	0.001	0.001	0.00104804	0.00104804	0.0010480435347498-0.0010480435347498	97.44	97.44	97.44-97.44	0.5	0.5	0.5-0.5
Solimonas	5	0.0724	0.068	0.031	0.122	0.00684613	0.00742611	0.0030126711761407-0.0090458544490433	94.821	95.31	93.64-95.42	0.499877	0.325	0.2333333333333333-0.9285714285714286
Solirubrobacter	3	6.578	6.326	6.281	7.127	0.0504401	0.057034	0.0357365103452081-0.0585497130689041	95.2367	95.24	95.17-95.3	0.126884	0.150189	0.0734022358152288-0.1570599851888422
Solitalea	1	0.008	0.008	0.008	0.008	0.0023592	0.0023592	0.0023591986474401-0.0023591986474401	93.94	93.94	93.94-93.94	0.111111	0.111111	0.1111111111111111-0.1111111111111111
Sorangium	1	0.201	0.201	0.201	0.201	0.00262512	0.00262512	0.0026251193588342-0.0026251193588342	94.83	94.83	94.83-94.83	0.228571	0.228571	0.2285714285714285-0.2285714285714285
Sphaerisporangium	1	0.077	0.077	0.077	0.077	0.00683853	0.00683853	0.0068385311508267-0.0068385311508267	95.93	95.93	95.93-95.93	0.379747	0.379747	0.379746835443038-0.379746835443038
Sphaerobacter	1	21.381	21.381	21.381	21.381	0.264689	0.264689	0.264689281838719-0.264689281838719	99.33	99.33	99.33-99.33	0.206383	0.206383	0.2063825427722569-0.2063825427722569
Sphaerochaeta	1	0	0	0	0	NA	NA	NA	NA	NA	NA	NA	NA	NA
Sphaerotilus	2	0.043	0.043	0.027	0.059	0.00425944	0.00425944	0.0030609495604906-0.0054579217339908	95.34	95.34	94.72-95.96	0.394872	0.394872	0.3666666666666666-0.4230769230769231
Sphingobacterium	23	9.41052	1.364	0.013	78.157	0.200082	0.0999752	0.0048347429899105-0.5916040485950035	97.9183	98.68	94.23-99.34	0.194791	0.177011	0.029923830250272-0.5464190981432361
Sphingobium	22	0.0542273	0.044	0	0.128	0.0137681	0.0131079	0.0019488078478798-0.0409410963944076	95.9	95.93	94.0-99.035	0.439573	0.375	0.3-0.875
Sphingomonas	97	0.599722	0.107	0	5.49	0.023032	0.0144862	0.0021182288397498-0.1790215151831267	95.2714	95.075	93.335-100.0	0.393973	0.359175	0.1415615141955836-0.85
Sphingopyxis	22	3.08586	0.4205	0.018	36.008	0.12882	0.0673227	0.0271099756818928-0.5291961090342961	96.6632	96.67	94.69-99.34	0.337325	0.359974	0.1538793541180055-0.4006849315068493
Sphingorhabdus	3	0.118333	0.078	0.004	0.273	0.0183663	0.0135824	0.0015376140635755-0.0399789324009883	95.0433	94.91	94.57-95.65	0.293669	0.268939	0.25-0.3620689655172414
Sphingosinicella	5	7.5082	2.866	0.383	18.002	0.123158	0.0784959	0.0292077272560211-0.2446303873052079	95.62	95.41	95.12-96.58	0.290541	0.25966	0.2322953289804118-0.3673469387755102
Spiractinospora	1	14.475	14.475	14.475	14.475	0.279358	0.279358	0.279357514429181-0.279357514429181	99.33	99.33	99.33-99.33	0.221225	0.221225	0.2212252475247524-0.2212252475247524
Spiribacter	2	0.0215	0.0215	0.017	0.026	0.00233267	0.00233267	0.0017745819680985-0.0028907525752373	96.395	96.395	96.3-96.49	0.392857	0.392857	0.2857142857142857-0.5
Spirilliplanes	1	2.342	2.342	2.342	2.342	0.0917907	0.0917907	0.0917906929163375-0.0917906929163375	96	96	96.0-96.0	0.657253	0.657253	0.6572528883183568-0.6572528883183568
Spirillospora	1	0.329	0.329	0.329	0.329	0.0228387	0.0228387	0.0228387346214969-0.0228387346214969	95.92	95.92	95.92-95.92	0.293617	0.293617	0.2936170212765957-0.2936170212765957
Spirochaeta	2	0.0105	0.0105	0.002	0.019	0.00383463	0.00383463	0.0029558375159506-0.0047134224343675	98.175	98.175	96.35-100.0	0.625	0.625	0.25-1.0
Spiroplasma	1	0	0	0	0	NA	NA	NA	NA	NA	NA	NA	NA	NA
Spirosoma	4	0.00275	0.002	0.002	0.005	0.00105191	0.000802403	0.0006805585162577-0.0019222836327462	93.8838	93.625	92.555-95.73	0.75	0.75	0.5-1.0
Spongiibacter	2	0.1615	0.1615	0.06	0.263	0.0360601	0.0360601	0.0136331149584663-0.0584870477349423	97.72	97.72	97.53-97.91	0.230159	0.230159	0.2103174603174603-0.25
Sporichthya	1	5.541	5.541	5.541	5.541	0.14195	0.14195	0.1419496464247737-0.1419496464247737	96	96	96.0-96.0	0.288157	0.288157	0.2881566677028287-0.2881566677028287
Sporocytophaga	1	0.046	0.046	0.046	0.046	0.00850139	0.00850139	0.008501386490486-0.008501386490486	96.745	96.745	96.745-96.745	0.208333	0.208333	0.2083333333333333-0.2083333333333333
Sporolactobacillus	1	0	0	0	0	NA	NA	NA	NA	NA	NA	NA	NA	NA
Sporolituus	1	0.005	0.005	0.005	0.005	0.00292916	0.00292916	0.0029291551487601-0.0029291551487601	99.34	99.34	99.34-99.34	1	1	1.0-1.0
Sporomusa	2	0	0	0	0	NA	NA	NA	NA	NA	NA	NA	NA	NA
Sporosarcina	7	0.0172857	0	0	0.075	0.0768549	0.0456089	0.0024352163948385-0.1825205208755573	96.875	97.66	95.135-97.83	0.634444	0.75	0.32-0.8333333333333334
Stackebrandtia	2	3.039	3.039	1.211	4.867	0.108508	0.108508	0.0644766383860928-0.152539319256036	95.435	95.435	95.1-95.77	0.447879	0.447879	0.2526555386949924-0.6431014823261118
Staphylococcus	8	0.02625	0.0055	0	0.098	0.0352594	0.0214137	0.0019350680116701-0.0962749291282778	97.1275	97.56	94.07-99.32	0.249886	0.277549	0.1111111111111111-0.3333333333333333
Stappia	2	0.088	0.088	0.064	0.112	0.00739381	0.00739381	0.0044502090695964-0.0103374202558516	95.26	95.26	94.96-95.56	0.341486	0.341486	0.3387096774193548-0.3442622950819672
Stella	1	0.231	0.231	0.231	0.231	0.0118588	0.0118588	0.0118588389494632-0.0118588389494632	95.56	95.56	95.56-95.56	0.768707	0.768707	0.7687074829931972-0.7687074829931972
Stenotrophomonas	20	0.3592	0.131	0.01	2.405	0.0297081	0.0246049	0.0150470108312445-0.0522698394666894	95.6813	95.295	93.485-98.01	0.296325	0.288968	0.1666666666666666-0.5
Stenoxybacter	1	0	0	0	0	NA	NA	NA	NA	NA	NA	NA	NA	NA
Steroidobacter	6	1.64567	1.6595	0.606	2.379	0.0878264	0.0886788	0.0431318552548927-0.1224752121024506	95.3608	95.17	94.87-96.695	0.369707	0.342766	0.1785714285714285-0.6967126193001061
Sterolibacterium	1	0	0	0	0	NA	NA	NA	NA	NA	NA	NA	NA	NA
Stigmatella	1	0.442	0.442	0.442	0.442	0.038256	0.038256	0.0382560236245213-0.0382560236245213	95.05	95.05	95.05-95.05	0.361702	0.361702	0.3617021276595745-0.3617021276595745
Streptacidiphilus	7	0.0195714	0.016	0.011	0.034	0.0021192	0.00203517	0.0011478640341414-0.0034142531916591	95.39	95.405	94.44-96.3	0.344278	0.375	0.2-0.4333333333333333
Streptoalloteichus	1	0.18	0.18	0.18	0.18	0.0127076	0.0127076	0.0127076435622823-0.0127076435622823	94.74	94.74	94.74-94.74	0.342282	0.342282	0.3422818791946309-0.3422818791946309
Streptococcus	7	0	0	0	0	NA	NA	NA	NA	NA	NA	NA	NA	NA
Streptomonospora	3	4.72567	4.62	2.286	7.271	0.144195	0.145092	0.1050013043194622-0.1824929106805144	95.26	95.27	95.2-95.31	0.253629	0.257025	0.2311060346468684-0.2727546714888487
Streptomyces	350	0.339563	0.043	0	39.658	0.0301488	0.00966585	0.0005943680793907-0.5441434663772661	95.5488	95.33	90.73-100.0	0.385549	0.367647	0.0543478260869565-0.9
Streptosporangium	4	0.05425	0.0575	0.019	0.083	0.00959472	0.00775478	0.0062201811314094-0.0166491209142051	95.22	95.2275	94.56-95.865	0.309601	0.306198	0.2604166666666667-0.3655913978494624
Stutzerimonas	2	12.2205	12.2205	4.466	19.975	0.234559	0.234559	0.0254102942449865-0.4437077328354337	98.335	98.335	97.33-99.34	0.52824	0.52824	0.4361690743713216-0.6203101550775387
Subtercola	1	0.124	0.124	0.124	0.124	0.00350143	0.00350143	0.0035014324144866-0.0035014324144866	93.61	93.61	93.61-93.61	0.310606	0.310606	0.3106060606060606-0.3106060606060606
Succiniclasticum	1	0.008	0.008	0.008	0.008	0.00246149	0.00246149	0.0024614885884576-0.0024614885884576	97.12	97.12	97.12-97.12	0.333333	0.333333	0.3333333333333333-0.3333333333333333
Sulfitobacter	11	0.0115455	0.004	0	0.047	0.0245172	0.00947822	0.000928100729634-0.1279487865147016	96.1014	95.795	92.54-100.0	0.404027	0.382353	0.3-0.5
Sulfobacillus	1	0	0	0	0	NA	NA	NA	NA	NA	NA	NA	NA	NA
Sulfuricaulis	1	0.122	0.122	0.122	0.122	0.00959278	0.00959278	0.0095927818492229-0.0095927818492229	95.45	95.45	95.45-95.45	0.254386	0.254386	0.2543859649122807-0.2543859649122807
Sulfuricella	2	0.0065	0.0065	0.003	0.01	0.00173007	0.00173007	0.0007676142572067-0.0026925213621565	94.715	94.715	94.12-95.31	0.75	0.75	0.5-1.0
Sulfuricurvum	1	0.002	0.002	0.002	0.002	0.00238081	0.00238081	0.0023808115183246-0.0023808115183246	100	100	100.0-100.0	0.5	0.5	0.5-0.5
Sulfuriferula	3	0.008	0.008	0.002	0.014	0.00305376	0.00415922	0.0005624614213119-0.0044395935070783	98.0483	98.68	96.125-99.34	0.35	0.3	0.25-0.5
Sulfuriflexus	1	0.017	0.017	0.017	0.017	0.00441137	0.00441137	0.004411371047781-0.004411371047781	95.115	95.115	95.115-95.115	0.142857	0.142857	0.1428571428571428-0.1428571428571428
Sulfurifustis	1	0.198	0.198	0.198	0.198	0.00967241	0.00967241	0.009672407979832-0.009672407979832	95.09	95.09	95.09-95.09	0.306122	0.306122	0.3061224489795918-0.3061224489795918
Sulfurisoma	1	0.095	0.095	0.095	0.095	0.00785554	0.00785554	0.0078555408464702-0.0078555408464702	95.765	95.765	95.765-95.765	0.416667	0.416667	0.4166666666666667-0.4166666666666667
Sulfuritalea	1	0.027	0.027	0.027	0.027	0.00338849	0.00338849	0.0033884870346962-0.0033884870346962	93.38	93.38	93.38-93.38	0.888889	0.888889	0.8888888888888888-0.8888888888888888
Sulfuritortus	1	0.08	0.08	0.08	0.08	0.00746192	0.00746192	0.0074619236017306-0.0074619236017306	97.59	97.59	97.59-97.59	0.272727	0.272727	0.2727272727272727-0.2727272727272727
Sulfurivermis	1	0.165	0.165	0.165	0.165	0.015615	0.015615	0.0156149877558159-0.0156149877558159	96.49	96.49	96.49-96.49	0.298387	0.298387	0.2983870967741935-0.2983870967741935
Sulfurivirga	1	0.007	0.007	0.007	0.007	0.00144655	0.00144655	0.0014465470780022-0.0014465470780022	98.31	98.31	98.31-98.31	0.5	0.5	0.5-0.5
Sulfurovum	2	0.003	0.003	0	0.006	0.00976416	0.00976416	0.0097641549698316-0.0097641549698316	93.24	93.24	93.24-93.24	0.5	0.5	0.5-0.5
Sunxiuqinia	1	0.047	0.047	0.047	0.047	0.0142263	0.0142263	0.0142263039540372-0.0142263039540372	96.58	96.58	96.58-96.58	0.216216	0.216216	0.2162162162162162-0.2162162162162162
Superficieibacter	1	0.003	0.003	0.003	0.003	0.00314254	0.00314254	0.0031425432918395-0.0031425432918395	99.33	99.33	99.33-99.33	0.5	0.5	0.5-0.5
Sutterella	4	0.03075	0.031	0.005	0.056	0.00603367	0.00557456	0.0017318018536372-0.0112537566980737	96.2662	96.535	93.645-98.35	0.525735	0.5	0.3529411764705882-0.75
Symbiobacterium	1	0.523	0.523	0.523	0.523	0.0371642	0.0371642	0.0371641902676292-0.0371641902676292	99.34	99.34	99.34-99.34	0.330508	0.330508	0.3305084745762712-0.3305084745762712
Synechococcus	12	0	0	0	0	NA	NA	NA	NA	NA	NA	NA	NA	NA
Synechocystis	1	0	0	0	0	NA	NA	NA	NA	NA	NA	NA	NA	NA
Syntrophobacter	1	0.006	0.006	0.006	0.006	0.00153804	0.00153804	0.0015380410226379-0.0015380410226379	95.46	95.46	95.46-95.46	1	1	1.0-1.0
Syntrophomonas	1	0	0	0	0	NA	NA	NA	NA	NA	NA	NA	NA	NA
Syntrophothermus	1	0	0	0	0	NA	NA	NA	NA	NA	NA	NA	NA	NA
Tabrizicola	1	0.067	0.067	0.067	0.067	0.0122535	0.0122535	0.0122535069748106-0.0122535069748106	96.19	96.19	96.19-96.19	0.352941	0.352941	0.3529411764705882-0.3529411764705882
Taibaiella	1	0.019	0.019	0.019	0.019	0.00599112	0.00599112	0.0059911225024451-0.0059911225024451	97.87	97.87	97.87-97.87	0.208333	0.208333	0.2083333333333333-0.2083333333333333
Tamilnaduibacter	1	0.053	0.053	0.053	0.053	0.00900162	0.00900162	0.0090016235251805-0.0090016235251805	98.01	98.01	98.01-98.01	0.289474	0.289474	0.2894736842105263-0.2894736842105263
Tanticharoenia	1	0.005	0.005	0.005	0.005	0.00097612	0.00097612	0.0009761196813396-0.0009761196813396	98.68	98.68	98.68-98.68	0.153846	0.153846	0.1538461538461538-0.1538461538461538
Tardiphaga	2	0.016	0.016	0.015	0.017	0.00769297	0.00769297	0.0034214164167996-0.0119645264041225	95.365	95.365	94.87-95.86	0.416667	0.416667	0.3333333333333333-0.5
Tateyamaria	1	0	0	0	0	NA	NA	NA	NA	NA	NA	NA	NA	NA
Tatumella	1	0	0	0	0	NA	NA	NA	NA	NA	NA	NA	NA	NA
Tautonia	2	2.6195	2.6195	2.014	3.225	0.0839862	0.0839862	0.0699717591038861-0.0980007180346034	95.11	95.11	95.05-95.17	0.305802	0.305802	0.3004710632570659-0.3111325611325611
Telmatospirillum	1	0.026	0.026	0.026	0.026	0.00407979	0.00407979	0.0040797918590267-0.0040797918590267	94.74	94.74	94.74-94.74	0.340909	0.340909	0.3409090909090909-0.3409090909090909
Tenacibaculum	3	0.00133333	0.001	0	0.003	0.00103773	0.00103773	0.0008100249971267-0.0012654401313015	100	100	100.0-100.0	0.375	0.375	0.25-0.5
Tenggerimyces	1	5.615	5.615	5.615	5.615	0.136314	0.136314	0.1363144420792869-0.1363144420792869	95.17	95.17	95.17-95.17	0.289683	0.289683	0.2896825396825397-0.2896825396825397
Tenuibacillus	1	0.046	0.046	0.046	0.046	0.0421983	0.0421983	0.0421982992351221-0.0421982992351221	98.16	98.16	98.16-98.16	0.3125	0.3125	0.3125-0.3125
Tepidibacter	1	0	0	0	0	NA	NA	NA	NA	NA	NA	NA	NA	NA
Tepidicaulis	1	0.883	0.883	0.883	0.883	0.074413	0.074413	0.0744129999660555-0.0744129999660555	95.89	95.89	95.89-95.89	0.304416	0.304416	0.3044164037854889-0.3044164037854889
Tepidimonas	1	0.049	0.049	0.049	0.049	0.00390249	0.00390249	0.003902485850242-0.003902485850242	94.26	94.26	94.26-94.26	0.352941	0.352941	0.3529411764705882-0.3529411764705882
Tepidiphilus	2	0.012	0.012	0.008	0.016	0.00516587	0.00516587	0.0035119549979733-0.0068197789430004	97.15	97.15	96.63-97.67	0.708333	0.708333	0.6666666666666666-0.75
Terasakiispira	1	0.007	0.007	0.007	0.007	0.00448748	0.00448748	0.0044874816691741-0.0044874816691741	95.67	95.67	95.67-95.67	0.5	0.5	0.5-0.5
Teredinibacter	1	0.109	0.109	0.109	0.109	0.00997954	0.00997954	0.0099795415665095-0.0099795415665095	96.015	96.015	96.015-96.015	0.115942	0.115942	0.1159420289855072-0.1159420289855072
Terrabacter	3	0.022	0.024	0.004	0.038	0.0117649	0.012747	0.0022508209023941-0.0202969326702455	97.5267	97.8	96.11-98.67	0.37963	0.388889	0.3333333333333333-0.4166666666666667
Terracidiphilus	1	0.01	0.01	0.01	0.01	0.00263764	0.00263764	0.0026376385256821-0.0026376385256821	94.12	94.12	94.12-94.12	0.192308	0.192308	0.1923076923076923-0.1923076923076923
Terracoccus	2	0.1365	0.1365	0.082	0.191	0.00789038	0.00789038	0.0073594406394661-0.0084213192096387	95.395	95.395	95.0-95.79	0.424327	0.424327	0.2391304347826087-0.6095238095238096
Terribacillus	3	0.07	0.066	0	0.144	0.0965398	0.0965398	0.076645656104351-0.1164338897247544	97.98	97.98	97.96-98.0	0.34142	0.34142	0.3018867924528302-0.3809523809523809
Terriglobus	2	0.0005	0.0005	0	0.001	0.00010665	0.00010665	0.0001066504959341-0.0001066504959341	97.4	97.4	97.4-97.4	0.5	0.5	0.5-0.5
Terrimicrobium	1	0.066	0.066	0.066	0.066	0.00954593	0.00954593	0.0095459343087688-0.0095459343087688	98.655	98.655	98.655-98.655	0.0873016	0.0873016	0.0873015873015873-0.0873015873015873
Terrimonas	1	0.007	0.007	0.007	0.007	0.00163951	0.00163951	0.001639513789622-0.001639513789622	100	100	100.0-100.0	0.4	0.4	0.4-0.4
Tersicoccus	2	0.193	0.193	0.139	0.247	0.0115283	0.0115283	0.0081201255330579-0.0149365254147872	94.9075	94.9075	94.61-95.205	0.281808	0.281808	0.2589285714285714-0.3046875
Tessaracoccus	10	5.057	0.176	0.03	47.641	0.0630308	0.0191149	0.0036985507246376-0.4243085823362429	97.318	97.26	95.875-99.34	0.387921	0.33908	0.1244255920820077-0.75
Tetragenococcus	1	0	0	0	0	NA	NA	NA	NA	NA	NA	NA	NA	NA
Tetrasphaera	3	0.409333	0.323	0.278	0.627	0.0246941	0.0225287	0.0163748177874846-0.0351788988941714	95.705	95.51	95.24-96.365	0.454942	0.453488	0.4336043360433604-0.4777327935222672
Thalassobacillus	2	8.2975	8.2975	4.322	12.273	0.322038	0.322038	0.1893415457205828-0.4547345555998748	96.135	96.135	96.03-96.24	0.266002	0.266002	0.2407826086956521-0.291221159257175
Thalassobaculum	3	1.63967	0.049	0.031	4.839	0.0537115	0.0188785	0.0125473438358236-0.1297086262183994	95.0583	94.96	94.74-95.475	0.456387	0.4375	0.2846006999681832-0.6470588235294118
Thalassococcus	1	0.016	0.016	0.016	0.016	0.00482073	0.00482073	0.0048207270514959-0.0048207270514959	94.7	94.7	94.7-94.7	0.375	0.375	0.375-0.375
Thalassolituus	1	0.026	0.026	0.026	0.026	0.0170537	0.0170537	0.017053744917934-0.017053744917934	97.92	97.92	97.92-97.92	0.205882	0.205882	0.2058823529411764-0.2058823529411764
Thalassomonas	2	0	0	0	0	NA	NA	NA	NA	NA	NA	NA	NA	NA
Thalassospira	9	0.065	0	0	0.415	0.032616	0.030656	0.0027726892642684-0.0663792854293186	95.9087	96.26	93.855-97.26	0.393056	0.434783	0.2026578073089701-0.5
Thalassotalea	1	0	0	0	0	NA	NA	NA	NA	NA	NA	NA	NA	NA
Thauera	11	0.0399091	0.043	0.005	0.071	0.00982839	0.0041936	0.0023734002753169-0.0564548590424244	96.0414	95.595	94.475-100.0	0.441675	0.346154	0.2361111111111111-0.8095238095238095
Thermacetogenium	1	0.01	0.01	0.01	0.01	0.00355865	0.00355865	0.0035586543002094-0.0035586543002094	95.39	95.39	95.39-95.39	1	1	1.0-1.0
Thermaerobacter	2	0.0135	0.0135	0	0.027	0.00222079	0.00222079	0.0022207865746818-0.0022207865746818	96.43	96.43	96.43-96.43	0.777778	0.777778	0.7777777777777778-0.7777777777777778
Thermanaerovibrio	1	0.005	0.005	0.005	0.005	0.00226864	0.00226864	0.0022686391817238-0.0022686391817238	96.88	96.88	96.88-96.88	1	1	1.0-1.0
Thermasporomyces	1	7.502	7.502	7.502	7.502	0.225988	0.225988	0.2259882414685867-0.2259882414685867	100	100	100.0-100.0	0.275213	0.275213	0.2752126366950182-0.2752126366950182
Thermicanus	1	0.013	0.013	0.013	0.013	0.00992571	0.00992571	0.0099257069199457-0.0099257069199457	100	100	100.0-100.0	0.5	0.5	0.5-0.5
Thermithiobacillus	1	0.064	0.064	0.064	0.064	0.00520653	0.00520653	0.0052065321476299-0.0052065321476299	98.475	98.475	98.475-98.475	0.6	0.6	0.6-0.6
Thermoactinospora	1	0.105	0.105	0.105	0.105	0.00688152	0.00688152	0.0068815184358432-0.0068815184358432	95.9	95.9	95.9-95.9	0.303419	0.303419	0.3034188034188034-0.3034188034188034
Thermoanaerobacterium	1	0	0	0	0	NA	NA	NA	NA	NA	NA	NA	NA	NA
Thermoanaerobaculum	1	0.036	0.036	0.036	0.036	0.00558071	0.00558071	0.0055807078315885-0.0055807078315885	94.71	94.71	94.71-94.71	0.0921053	0.0921053	0.0921052631578947-0.0921052631578947
Thermobacillus	1	0.203	0.203	0.203	0.203	0.0949823	0.0949823	0.094982336606222-0.094982336606222	99.34	99.34	99.34-99.34	0.641026	0.641026	0.6410256410256411-0.6410256410256411
Thermobifida	4	32.1803	36.664	9.993	45.4	0.224077	0.193853	0.1294892319720654-0.3791140889796168	97.295	96.675	95.83-100.0	0.126916	0.111759	0.043386893026221-0.2407586233535478
Thermobispora	1	5.744	5.744	5.744	5.744	0.221228	0.221228	0.2212276657123265-0.2212276657123265	100	100	100.0-100.0	0.275679	0.275679	0.2756788665879575-0.2756788665879575
Thermococcus	4	0	0	0	0	NA	NA	NA	NA	NA	NA	NA	NA	NA
Thermocrispum	2	8.738	8.738	2.674	14.802	0.255967	0.255967	0.1350249940913281-0.3769092997205813	100	100	100.0-100.0	0.40435	0.40435	0.2256571888412017-0.583041958041958
Thermodesulfitimonas	1	0.011	0.011	0.011	0.011	0.00239243	0.00239243	0.0023924288667618-0.0023924288667618	93.46	93.46	93.46-93.46	0.333333	0.333333	0.3333333333333333-0.3333333333333333
Thermoflavifilum	1	0.003	0.003	0.003	0.003	0.000833635	0.000833635	0.00083363523464-0.00083363523464	100	100	100.0-100.0	0.5	0.5	0.5-0.5
Thermoflexibacter	1	0.025	0.025	0.025	0.025	0.0119802	0.0119802	0.0119801998084624-0.0119801998084624	94.96	94.96	94.96-94.96	0.195652	0.195652	0.1956521739130435-0.1956521739130435
Thermoflexus	1	0.01	0.01	0.01	0.01	0.000892783	0.000892783	0.0008927827269447-0.0008927827269447	94.625	94.625	94.625-94.625	0.125	0.125	0.125-0.125
Thermogemmatispora	3	0.002	0.002	0	0.004	0.00118984	0.00118984	0.0007397191737455-0.0016399690098651	95.1025	95.1025	94.875-95.33	0.3	0.3	0.1-0.5
Thermogutta	1	0.224	0.224	0.224	0.224	0.0562593	0.0562593	0.0562593372767472-0.0562593372767472	98.63	98.63	98.63-98.63	0.270992	0.270992	0.2709923664122137-0.2709923664122137
Thermoleophilum	1	1.433	1.433	1.433	1.433	0.0118324	0.0118324	0.0118324489081309-0.0118324489081309	95.92	95.92	95.92-95.92	0.0875822	0.0875822	0.0875822368421052-0.0875822368421052
Thermomicrobium	1	0.042	0.042	0.042	0.042	0.00296863	0.00296863	0.0029686308427612-0.0029686308427612	93.66	93.66	93.66-93.66	0.219512	0.219512	0.2195121951219512-0.2195121951219512
Thermomonas	3	1.14633	1.136	0.487	1.816	0.0494121	0.05575	0.0315110478613914-0.06097528548872	95.3083	95.24	94.79-95.895	0.310581	0.247093	0.1995249406175772-0.4851258581235698
Thermomonospora	1	3.992	3.992	3.992	3.992	0.203745	0.203745	0.2037448352913491-0.2037448352913491	100	100	100.0-100.0	0.292972	0.292972	0.2929722470904207-0.2929722470904207
Thermopetrobacter	1	0.058	0.058	0.058	0.058	0.00785677	0.00785677	0.0078567737480204-0.0078567737480204	96.76	96.76	96.76-96.76	0.3	0.3	0.3-0.3
Thermopolyspora	1	3.813	3.813	3.813	3.813	0.155369	0.155369	0.15536878644362-0.15536878644362	97.35	97.35	97.35-97.35	0.608398	0.608398	0.6083979917845732-0.6083979917845732
Thermoproteus	1	0	0	0	0	NA	NA	NA	NA	NA	NA	NA	NA	NA
Thermorudis	1	0.073	0.073	0.073	0.073	0.00771937	0.00771937	0.0077193753580835-0.0077193753580835	95.28	95.28	95.28-95.28	0.131148	0.131148	0.1311475409836065-0.1311475409836065
Thermostaphylospora	1	2.552	2.552	2.552	2.552	0.154734	0.154734	0.1547339783088782-0.1547339783088782	100	100	100.0-100.0	0.298414	0.298414	0.2984137475214805-0.2984137475214805
Thermosulfurimonas	1	0	0	0	0	NA	NA	NA	NA	NA	NA	NA	NA	NA
Thermosynechococcus	1	0	0	0	0	NA	NA	NA	NA	NA	NA	NA	NA	NA
Thermotalea	1	0	0	0	0	NA	NA	NA	NA	NA	NA	NA	NA	NA
Thermovenabulum	1	0	0	0	0	NA	NA	NA	NA	NA	NA	NA	NA	NA
Thermus	8	0.0055	0	0	0.034	0.00293277	0.0034635	0.0014937360844131-0.0038410686199661	97.8933	97.41	97.37-98.9	0.5	0.5	0.5-0.5
Thioalbus	1	0.138	0.138	0.138	0.138	0.00926382	0.00926382	0.0092638165358066-0.0092638165358066	95.15	95.15	95.15-95.15	0.34058	0.34058	0.3405797101449275-0.3405797101449275
Thioalkalivibrio	15	0.0417333	0.022	0	0.175	0.00828271	0.00851525	0.002991450563242-0.0157761168852731	95.3661	95.245	92.975-97.86	0.494799	0.5	0.2777777777777778-0.8333333333333334
Thiobacillus	2	0.0985	0.0985	0.046	0.151	0.00616187	0.00616187	0.0056220092699358-0.0067017291546264	94.42	94.42	94.21-94.63	0.604449	0.604449	0.3627450980392157-0.8461538461538461
Thiocapsa	3	0.0213333	0.024	0.015	0.025	0.00569974	0.00488083	0.0031283885275536-0.0090900122570478	94.9267	95.12	93.58-96.08	0.532991	0.357143	0.3529411764705882-0.8888888888888888
Thioclava	8	0.019	0.0155	0.009	0.048	0.0116195	0.00696387	0.0022066128077651-0.0356033990791792	96.1363	96.2025	93.86-97.94	0.552367	0.508333	0.2272727272727272-1.0
Thiocystis	1	0.011	0.011	0.011	0.011	0.00221864	0.00221864	0.0022186399379286-0.0022186399379286	97.5	97.5	97.5-97.5	0.571429	0.571429	0.5714285714285714-0.5714285714285714
Thiofilum	1	0	0	0	0	NA	NA	NA	NA	NA	NA	NA	NA	NA
Thioflavicoccus	1	0.138	0.138	0.138	0.138	0.0138936	0.0138936	0.0138935894297567-0.0138935894297567	95.58	95.58	95.58-95.58	0.465753	0.465753	0.4657534246575342-0.4657534246575342
Thiohalobacter	1	5.486	5.486	5.486	5.486	0.234833	0.234833	0.2348334186092671-0.2348334186092671	95.97	95.97	95.97-95.97	0.309483	0.309483	0.3094827586206896-0.3094827586206896
Thiohalocapsa	1	0.026	0.026	0.026	0.026	0.00226674	0.00226674	0.0022667393582748-0.0022667393582748	95.965	95.965	95.965-95.965	0.375	0.375	0.375-0.375
Thiohalomonas	1	0.092	0.092	0.092	0.092	0.0144237	0.0144237	0.0144236611043409-0.0144236611043409	96.39	96.39	96.39-96.39	0.324324	0.324324	0.3243243243243243-0.3243243243243243
Thiohalorhabdus	1	0.037	0.037	0.037	0.037	0.00287747	0.00287747	0.0028774741062207-0.0028774741062207	93.99	93.99	93.99-93.99	0.45	0.45	0.45-0.45
Thiohalospira	1	0.066	0.066	0.066	0.066	0.00465868	0.00465868	0.0046586776234409-0.0046586776234409	95.97	95.97	95.97-95.97	0.761905	0.761905	0.7619047619047619-0.7619047619047619
Thiolapillus	1	0.004	0.004	0.004	0.004	0.00121862	0.00121862	0.0012186202965753-0.0012186202965753	96.14	96.14	96.14-96.14	0.25	0.25	0.25-0.25
Thiomicrorhabdus	3	0	0	0	0	NA	NA	NA	NA	NA	NA	NA	NA	NA
Thiomicrospira	4	0.00675	0.0025	0	0.022	0.0162072	0.0162072	0.0060036165458111-0.0264107558818621	96.3275	96.3275	94.26-98.395	0.583333	0.583333	0.5-0.6666666666666666
Thiomonas	6	0.0336667	0.035	0.016	0.057	0.00527151	0.00525825	0.0026742877710789-0.008265258212595	95.8067	95.91	94.9-96.77	0.394107	0.390625	0.32-0.5
Thiorhodococcus	1	0.025	0.025	0.025	0.025	0.00463027	0.00463027	0.0046302692236769-0.0046302692236769	94.945	94.945	94.945-94.945	0.75	0.75	0.75-0.75
Thiorhodospira	1	0.082	0.082	0.082	0.082	0.0233135	0.0233135	0.0233135007070248-0.0233135007070248	95.055	95.055	95.055-95.055	0.590909	0.590909	0.5909090909090909-0.5909090909090909
Thiothrix	1	0.011	0.011	0.011	0.011	0.00983954	0.00983954	0.0098395416415727-0.0098395416415727	95.45	95.45	95.45-95.45	0.666667	0.666667	0.6666666666666666-0.6666666666666666
Tibeticola	1	0.033	0.033	0.033	0.033	0.00412914	0.00412914	0.0041291426386968-0.0041291426386968	93.08	93.08	93.08-93.08	0.5	0.5	0.5-0.5
Timonella	1	0.066	0.066	0.066	0.066	0.0116657	0.0116657	0.0116657490163838-0.0116657490163838	96.63	96.63	96.63-96.63	0.127273	0.127273	0.1272727272727272-0.1272727272727272
Tissierella	1	0.003	0.003	0.003	0.003	0.0164192	0.0164192	0.0164192002495321-0.0164192002495321	100	100	100.0-100.0	0.25	0.25	0.25-0.25
Tistlia	1	4.92	4.92	4.92	4.92	0.0970885	0.0970885	0.0970884720773817-0.0970884720773817	95.04	95.04	95.04-95.04	0.206795	0.206795	0.206794682422452-0.206794682422452
Tistrella	1	0.07	0.07	0.07	0.07	0.00439768	0.00439768	0.0043976842911463-0.0043976842911463	95.62	95.62	95.62-95.62	0.428571	0.428571	0.4285714285714285-0.4285714285714285
Tolypothrix	1	0.001	0.001	0.001	0.001	0.00262108	0.00262108	0.0026210756625744-0.0026210756625744	80.5	80.5	80.5-80.5	1	1	1.0-1.0
Tomitella	1	0.113	0.113	0.113	0.113	0.00898651	0.00898651	0.00898650686597-0.00898650686597	94.74	94.74	94.74-94.74	0.311594	0.311594	0.3115942028985507-0.3115942028985507
Trabulsiella	1	0	0	0	0	NA	NA	NA	NA	NA	NA	NA	NA	NA
Tranquillimonas	1	0.129	0.129	0.129	0.129	0.0127449	0.0127449	0.0127448906228592-0.0127448906228592	95.65	95.65	95.65-95.65	0.260274	0.260274	0.2602739726027397-0.2602739726027397
Traorella	1	0	0	0	0	NA	NA	NA	NA	NA	NA	NA	NA	NA
Treponema	2	0	0	0	0	NA	NA	NA	NA	NA	NA	NA	NA	NA
Tropicimonas	4	0.1225	0.068	0.023	0.331	0.019664	0.0100588	0.0030092943749762-0.0555293873884199	95.5025	95.5175	94.285-96.69	0.312715	0.321859	0.25-0.3571428571428571
Truepera	1	0.645	0.645	0.645	0.645	0.0166864	0.0166864	0.0166863848040479-0.0166863848040479	96.565	96.565	96.565-96.565	0.137209	0.137209	0.1372093023255814-0.1372093023255814
Trueperella	1	0.022	0.022	0.022	0.022	0.00268277	0.00268277	0.0026827726469161-0.0026827726469161	95.18	95.18	95.18-95.18	0.5	0.5	0.5-0.5
Tsukamurella	5	0.2422	0.174	0.076	0.547	0.0172082	0.0115318	0.0060590032502708-0.0383717843255397	97.828	99.32	95.16-100.0	0.37268	0.355263	0.1658536585365853-0.6588235294117647
Tuberibacillus	2	0.111	0.111	0.003	0.219	0.0870552	0.0870552	0.0032032256659017-0.1709072457453722	98.3675	98.3675	97.26-99.475	0.460821	0.460821	0.25-0.6716417910447762
Tumebacillus	2	0.211	0.211	0.023	0.399	0.0570664	0.0570664	0.010745001396258-0.1033877963692362	98.1675	98.1675	97.305-99.03	0.5025	0.5025	0.3175-0.6875
Turicibacter	1	0.083	0.083	0.083	0.083	0.0841896	0.0841896	0.0841896395360633-0.0841896395360633	99.33	99.33	99.33-99.33	0.404762	0.404762	0.4047619047619047-0.4047619047619047
Turneriella	1	0.008	0.008	0.008	0.008	0.00425819	0.00425819	0.0042581895001146-0.0042581895001146	97.22	97.22	97.22-97.22	1	1	1.0-1.0
Tychonema	1	0.035	0.035	0.035	0.035	0.0631736	0.0631736	0.0631736263541111-0.0631736263541111	97.555	97.555	97.555-97.555	0.75	0.75	0.75-0.75
Tyzzerella	1	0	0	0	0	NA	NA	NA	NA	NA	NA	NA	NA	NA
Uliginosibacterium	1	0.008	0.008	0.008	0.008	0.00351308	0.00351308	0.0035130776531942-0.0035130776531942	97.18	97.18	97.18-97.18	0.375	0.375	0.375-0.375
Ulvibacter	3	0.022	0.022	0.022	0.022	0.00475004	0.00504149	0.0033179493400283-0.0058906788661743	96.1683	96.955	93.96-97.59	0.259441	0.269231	0.1590909090909091-0.35
Umboniibacter	1	0.007	0.007	0.007	0.007	0.00497321	0.00497321	0.0049732082948091-0.0049732082948091	95.36	95.36	95.36-95.36	0.0833333	0.0833333	0.0833333333333333-0.0833333333333333
Umezawaea	2	0.517	0.517	0.378	0.656	0.0355191	0.0355191	0.0259639493106487-0.0450743048630508	95.51	95.51	95.5-95.52	0.35665	0.35665	0.3516746411483253-0.3616262482168331
Undibacterium	2	0.0015	0.0015	0	0.003	0.00222994	0.00222994	0.0022299382379654-0.0022299382379654	95.17	95.17	95.17-95.17	0.5	0.5	0.5-0.5
Urbifossiella	1	2.218	2.218	2.218	2.218	0.0562025	0.0562025	0.0562025144081142-0.0562025144081142	95.28	95.28	95.28-95.28	0.323028	0.323028	0.3230277185501066-0.3230277185501066
Vaginella	1	0.437	0.437	0.437	0.437	0.104897	0.104897	0.1048970629067245-0.1048970629067245	97.985	97.985	97.985-97.985	0.258333	0.258333	0.2583333333333333-0.2583333333333333
Varibaculum	1	0	0	0	0	NA	NA	NA	NA	NA	NA	NA	NA	NA
Variibacter	1	0.151	0.151	0.151	0.151	0.0132971	0.0132971	0.0132970906113013-0.0132970906113013	95.7	95.7	95.7-95.7	0.548387	0.548387	0.5483870967741935-0.5483870967741935
Variovorax	20	0.13275	0.0635	0	0.521	0.0230616	0.0100156	0.0032753067466407-0.1377500983672545	95.3816	95.36	93.795-97.21	0.422691	0.395833	0.2832167832167832-0.7513513513513513
Ventosimonas	1	0	0	0	0	NA	NA	NA	NA	NA	NA	NA	NA	NA
Verrucomicrobium	2	0.0315	0.0315	0.018	0.045	0.00380829	0.00380829	0.0034831933758244-0.0041333802419546	94.59	94.59	94.44-94.74	0.360769	0.360769	0.26-0.4615384615384615
Verrucosispora	1	0.032	0.032	0.032	0.032	0.0170342	0.0170342	0.0170341564172378-0.0170341564172378	94.685	94.685	94.685-94.685	0.285714	0.285714	0.2857142857142857-0.2857142857142857
Vibrio	19	0.00257895	0	0	0.026	0.00986054	0.00785794	0.0024794519946078-0.0212468047918303	95.935	96.785	93.1-97.07	0.604167	0.583333	0.5-0.75
Victivallis	1	0	0	0	0	NA	NA	NA	NA	NA	NA	NA	NA	NA
Vineibacter	1	0.277	0.277	0.277	0.277	0.0152313	0.0152313	0.0152312647413231-0.0152312647413231	94.68	94.68	94.68-94.68	0.596667	0.596667	0.5966666666666667-0.5966666666666667
Virgibacillus	9	2.49811	2.333	0.095	5.45	0.277028	0.181115	0.0551915330530858-0.495342162601626	98.1044	98.16	95.36-100.0	0.285516	0.279354	0.1846846846846846-0.3773006134969325
Virgisporangium	3	2.445	2.295	0.633	4.407	0.0948656	0.0888802	0.0332204809145427-0.1624960753338859	95.7883	95.83	95.505-96.03	0.332027	0.336682	0.3141960784313725-0.345203488372093
Vitiosangium	1	0.895	0.895	0.895	0.895	0.0923758	0.0923758	0.0923757870420271-0.0923757870420271	95.38	95.38	95.38-95.38	0.349121	0.349121	0.3491214667685255-0.3491214667685255
Vitreoscilla	2	0	0	0	0	NA	NA	NA	NA	NA	NA	NA	NA	NA
Vogesella	2	0.0055	0.0055	0.003	0.008	0.00200349	0.00200349	0.0016445062575896-0.0023624718051384	95.1575	95.1575	94.44-95.875	0.375	0.375	0.25-0.5
Vulcaniibacterium	2	2.963	2.963	2.088	3.838	0.063713	0.063713	0.0631855520420073-0.0642404251318528	95.3925	95.3925	95.37-95.415	0.207778	0.207778	0.1657844080846968-0.2497716894977169
Vulgatibacter	1	0.718	0.718	0.718	0.718	0.0316403	0.0316403	0.0316402572590235-0.0316402572590235	95.37	95.37	95.37-95.37	0.288674	0.288674	0.2886740331491713-0.2886740331491713
Wangella	1	2.306	2.306	2.306	2.306	0.113764	0.113764	0.1137639448152804-0.1137639448152804	95.49	95.49	95.49-95.49	0.328333	0.328333	0.3283326189455636-0.3283326189455636
Wenxinia	2	0.337	0.337	0.101	0.573	0.0236938	0.0236938	0.0083245008673856-0.0390631432047555	95.535	95.535	95.39-95.68	0.386657	0.386657	0.3705357142857143-0.4027777777777778
Wenzhouxiangella	2	0.5065	0.5065	0.068	0.945	0.0285399	0.0285399	0.0060580448547021-0.0510216788041277	95.1325	95.1325	95.13-95.135	0.270278	0.270278	0.21-0.3305555555555555
Williamsia	6	0.0695	0.0255	0.011	0.199	0.018339	0.0156342	0.0023814033095277-0.0382854588129001	96.53	96.47	94.12-99.34	0.335951	0.332721	0.1842105263157894-0.4545454545454545
Williamwhitmania	1	0.003	0.003	0.003	0.003	0.00154762	0.00154762	0.0015476227136701-0.0015476227136701	88.86	88.86	88.86-88.86	0.25	0.25	0.25-0.25
Winogradskyella	5	0.0466	0.008	0	0.217	0.0254941	0.00471061	0.0028689162375732-0.0689027560024432	96.1933	96.895	94.31-97.375	0.289286	0.25	0.1178571428571428-0.5
Woeseia	1	0.311	0.311	0.311	0.311	0.0330223	0.0330223	0.0330222646172676-0.0330222646172676	97.59	97.59	97.59-97.59	0.13745	0.13745	0.1374501992031872-0.1374501992031872
Wohlfahrtiimonas	1	0.012	0.012	0.012	0.012	0.00585595	0.00585595	0.0058559522993626-0.0058559522993626	100	100	100.0-100.0	0.25	0.25	0.25-0.25
Woodsholea	1	0	0	0	0	NA	NA	NA	NA	NA	NA	NA	NA	NA
Xanthobacter	4	0.0535	0.0555	0.006	0.097	0.00664954	0.0061248	0.0027840950013904-0.0115644558778415	96.145	96.325	95.35-96.58	0.432977	0.315954	0.3-0.8
Xanthomarina	1	0.936	0.936	0.936	0.936	0.131461	0.131461	0.1314609526085957-0.1314609526085957	99.34	99.34	99.34-99.34	0.254923	0.254923	0.2549234135667396-0.2549234135667396
Xanthomonas	21	0.163667	0.083	0.035	0.829	0.0176371	0.0160895	0.0066639809104167-0.0438034314822001	95.0438	94.845	93.685-100.0	0.333261	0.315508	0.1829268292682926-0.5714285714285714
Xenophilus	1	0.295	0.295	0.295	0.295	0.0278737	0.0278737	0.0278737393840201-0.0278737393840201	100	100	100.0-100.0	0.244604	0.244604	0.2446043165467626-0.2446043165467626
Xenorhabdus	4	0	0	0	0	NA	NA	NA	NA	NA	NA	NA	NA	NA
Xylanibacterium	1	0.256	0.256	0.256	0.256	0.0118199	0.0118199	0.0118199051673544-0.0118199051673544	95.37	95.37	95.37-95.37	0.180365	0.180365	0.1803652968036529-0.1803652968036529
Xylanimonas	2	0.556	0.556	0.294	0.818	0.0184085	0.0184085	0.0127807870488561-0.0240362016853412	96.7825	96.7825	95.505-98.06	0.113792	0.113792	0.0880129589632829-0.1395705521472392
Xylella	2	0.0065	0.0065	0.005	0.008	0.00246708	0.00246708	0.0021370415028766-0.0027971200344577	93.405	93.405	92.52-94.29	0.75	0.75	0.5-1.0
Xylophilus	1	0.05	0.05	0.05	0.05	0.00330872	0.00330872	0.0033087171256805-0.0033087171256805	94.265	94.265	94.265-94.265	0.318182	0.318182	0.3181818181818182-0.3181818181818182
Yaniella	1	1.378	1.378	1.378	1.378	0.0605955	0.0605955	0.0605955394865051-0.0605955394865051	96.21	96.21	96.21-96.21	0.328671	0.328671	0.3286713286713286-0.3286713286713286
Yersinia	4	0.002	0	0	0.008	0.00666292	0.00666292	0.0066629184934876-0.0066629184934876	95.17	95.17	95.17-95.17	0.5	0.5	0.5-0.5
Yimella	1	0.031	0.031	0.031	0.031	0.0243679	0.0243679	0.0243679277699017-0.0243679277699017	93.96	93.96	93.96-93.96	0.269231	0.269231	0.2692307692307692-0.2692307692307692
Yokenella	1	0	0	0	0	NA	NA	NA	NA	NA	NA	NA	NA	NA
Yoonia	4	0.0065	0.003	0	0.02	0.0018268	0.00206167	0.0011525472187245-0.0022661981951261	96.4333	94.9	94.4-100.0	0.361111	0.333333	0.25-0.5
Youngiibacter	1	0	0	0	0	NA	NA	NA	NA	NA	NA	NA	NA	NA
Zavarzinia	1	0.09	0.09	0.09	0.09	0.00424616	0.00424616	0.0042461556082908-0.0042461556082908	94.64	94.64	94.64-94.64	0.290909	0.290909	0.2909090909090909-0.2909090909090909
Zhengella	1	0.24	0.24	0.24	0.24	0.0198878	0.0198878	0.0198877510463843-0.0198877510463843	95.465	95.465	95.465-95.465	0.319444	0.319444	0.3194444444444444-0.3194444444444444
Zhihengliuella	1	0.352	0.352	0.352	0.352	0.0168391	0.0168391	0.0168391492020598-0.0168391492020598	95.01	95.01	95.01-95.01	0.336957	0.336957	0.3369565217391304-0.3369565217391304
Zhouia	1	0.018	0.018	0.018	0.018	0.0126707	0.0126707	0.0126707147636039-0.0126707147636039	98.18	98.18	98.18-98.18	0.3125	0.3125	0.3125-0.3125
Zobellella	4	0.03025	0.022	0.003	0.074	0.00736558	0.00469544	0.0009451483651029-0.0191262648382258	95.8075	96.625	91.97-98.01	0.322516	0.301282	0.1875-0.5
Zobellia	1	0.005	0.005	0.005	0.005	0.00499513	0.00499513	0.0049951258345244-0.0049951258345244	97.125	97.125	97.125-97.125	0.5	0.5	0.5-0.5
Zoogloea	1	0.018	0.018	0.018	0.018	0.00298241	0.00298241	0.0029824058014823-0.0029824058014823	96.21	96.21	96.21-96.21	0.45	0.45	0.45-0.45
Zooshikella	1	0	0	0	0	NA	NA	NA	NA	NA	NA	NA	NA	NA
Zunongwangia	1	0.065	0.065	0.065	0.065	0.0157243	0.0157243	0.0157243118175101-0.0157243118175101	95.755	95.755	95.755-95.755	0.264706	0.264706	0.2647058823529412-0.2647058823529412
Zymobacter	1	0.031	0.031	0.031	0.031	0.00945086	0.00945086	0.0094508589691966-0.0094508589691966	94.7	94.7	94.7-94.7	0.388889	0.388889	0.3888888888888889-0.3888888888888889
Zymomonas	1	0.021	0.021	0.021	0.021	0.00693504	0.00693504	0.0069350364094343-0.0069350364094343	96.81	96.81	96.81-96.81	0.285714	0.285714	0.2857142857142857-0.2857142857142857
