# Supplementary material for: Linking microbial taxonomy and function in N and P metabolism: a study of organic amendments in semiarid restored soils
Source: Environ Microbiome. 2026 Jan 8;21:23. doi: 10.1186/s40793-025-00845-9 (PMC12874732; doi:10.1186/s40793-025-00845-9)
Supplement: Supplementary file 3 — Supplementary Material 3 [file 40793_2025_845_MOESM3_ESM.xlsx]

## Sheet: General matrix N metabolism
Sample	Treatment	Taxon	Potential function	Contribution (RPKM)	Metabolic process associated with the potential function	Gene associated with the potential function	Name of the Enzyme encoded by the potential function	Phylum	Class	Order	Family	Genus	Superior Order Identified
P2O	SS	p__Pseudomonadota;c__Betaproteobacteria;o__Nitrosomonadales;f__Nitrosomonadaceae;g__Nitrosospira;s__Nitrosospira briensis	EC:1.14.99.39	55.2199	Nitrification	pmoABC-amoABC | EC:1.14.99.39	methane/ammonia monooxygenase	p. Pseudomonadota	c. Betaproteobacteria	o. Nitrosomonadales	f. Nitrosomonadaceae	g. Nitrosospira	g. Nitrosospira
P2O	SS	p__Pseudomonadota;c__Betaproteobacteria;o__Nitrosomonadales;f__Nitrosomonadaceae;g__Nitrosospira;s__Nitrosospira multiformis	EC:1.14.99.39	55.1102	Nitrification	pmoABC-amoABC | EC:1.14.99.39	methane/ammonia monooxygenase	p. Pseudomonadota	c. Betaproteobacteria	o. Nitrosomonadales	f. Nitrosomonadaceae	g. Nitrosospira	g. Nitrosospira
P12OR1	Control	p__Actinomycetota;c__Actinomycetes;o__NA;f__NA;g__NA;s__NA	EC:6.3.1.2	38.927	Ammonium assimilation	glnA | EC:6.3.1.2	glutamine synthetase	p. Actinomycetota	c. Actinomycetes	NA	NA	NA	c. Actinomycetes
P12OR2	Control	p__Actinomycetota;c__Actinomycetes;o__NA;f__NA;g__NA;s__NA	EC:6.3.1.2	37.3965	Ammonium assimilation	glnA | EC:6.3.1.2	glutamine synthetase	p. Actinomycetota	c. Actinomycetes	NA	NA	NA	c. Actinomycetes
P8O	SS	p__Pseudomonadota;c__Betaproteobacteria;o__Nitrosomonadales;f__Nitrosomonadaceae;g__Nitrosospira;s__Nitrosospira multiformis	EC:1.14.99.39	34.5149	Nitrification	pmoABC-amoABC | EC:1.14.99.39	methane/ammonia monooxygenase	p. Pseudomonadota	c. Betaproteobacteria	o. Nitrosomonadales	f. Nitrosomonadaceae	g. Nitrosospira	g. Nitrosospira
N3	Natural	p__Actinomycetota;c__Actinomycetes;o__NA;f__NA;g__NA;s__NA	EC:6.3.1.2	30.3516	Ammonium assimilation	glnA | EC:6.3.1.2	glutamine synthetase	p. Actinomycetota	c. Actinomycetes	NA	NA	NA	c. Actinomycetes
P1O	COVG	p__Actinomycetota;c__Actinomycetes;o__NA;f__NA;g__NA;s__NA	EC:6.3.1.2	29.9664	Ammonium assimilation	glnA | EC:6.3.1.2	glutamine synthetase	p. Actinomycetota	c. Actinomycetes	NA	NA	NA	c. Actinomycetes
P12OR1	Control	p__Actinomycetota;c__Actinomycetes;o__Kitasatosporales;f__Streptomycetaceae;g__Streptomyces;s__NA	EC:6.3.1.2	27.8526	Ammonium assimilation	glnA | EC:6.3.1.2	glutamine synthetase	p. Actinomycetota	c. Actinomycetes	o. Kitasatosporales	f. Streptomycetaceae	g. Streptomyces	g. Streptomyces
N2	Natural	p__Actinomycetota;c__Actinomycetes;o__NA;f__NA;g__NA;s__NA	EC:6.3.1.2	27.2499	Ammonium assimilation	glnA | EC:6.3.1.2	glutamine synthetase	p. Actinomycetota	c. Actinomycetes	NA	NA	NA	c. Actinomycetes
P1O	COVG	p__Actinomycetota;c__Actinomycetes;o__Kitasatosporales;f__Streptomycetaceae;g__Streptomyces;s__NA	EC:6.3.1.2	26.9858	Ammonium assimilation	glnA | EC:6.3.1.2	glutamine synthetase	p. Actinomycetota	c. Actinomycetes	o. Kitasatosporales	f. Streptomycetaceae	g. Streptomyces	g. Streptomyces
P17O	COHort+SS	p__Actinomycetota;c__Actinomycetes;o__Kitasatosporales;f__Streptomycetaceae;g__Streptomyces;s__NA	EC:6.3.1.2	26.3133	Ammonium assimilation	glnA | EC:6.3.1.2	glutamine synthetase	p. Actinomycetota	c. Actinomycetes	o. Kitasatosporales	f. Streptomycetaceae	g. Streptomyces	g. Streptomyces
P7O	COVG	p__Actinomycetota;c__Actinomycetes;o__NA;f__NA;g__NA;s__NA	EC:6.3.1.2	24.8447	Ammonium assimilation	glnA | EC:6.3.1.2	glutamine synthetase	p. Actinomycetota	c. Actinomycetes	NA	NA	NA	c. Actinomycetes
P2O	SS	p__Pseudomonadota;c__Betaproteobacteria;o__Nitrosomonadales;f__Nitrosomonadaceae;g__Nitrosospira;s__Nitrosospira briensis	EC:1.7.2.6	24.4226	Nitrification	hao | EC:1.7.2.6	hydroxylamine dehydrogenase	p. Pseudomonadota	c. Betaproteobacteria	o. Nitrosomonadales	f. Nitrosomonadaceae	g. Nitrosospira	g. Nitrosospira
P8O	SS	p__Pseudomonadota;c__Gammaproteobacteria;o__Pseudomonadales;f__Pseudomonadaceae;g__Pseudomonas;s__NA	EC:1.7.2.4	23.6848	Denitrification	nosZ | EC:1.7.2.4	nitrous-oxide reductase	p. Pseudomonadota	c. Gammaproteobacteria	o. Pseudomonadales	f. Pseudomonadaceae	g. Pseudomonas	g. Pseudomonas
P15O	SS	p__Pseudomonadota;c__Gammaproteobacteria;o__Pseudomonadales;f__Pseudomonadaceae;g__Pseudomonas;s__NA	EC:1.7.2.4	21.079	Denitrification	nosZ | EC:1.7.2.4	nitrous-oxide reductase	p. Pseudomonadota	c. Gammaproteobacteria	o. Pseudomonadales	f. Pseudomonadaceae	g. Pseudomonas	g. Pseudomonas
P18O	Control	p__Actinomycetota;c__Actinomycetes;o__NA;f__NA;g__NA;s__NA	EC:6.3.1.2	20.9274	Ammonium assimilation	glnA | EC:6.3.1.2	glutamine synthetase	p. Actinomycetota	c. Actinomycetes	NA	NA	NA	c. Actinomycetes
P2O	SS	p__Pseudomonadota;c__Betaproteobacteria;o__Nitrosomonadales;f__Nitrosomonadaceae;g__Nitrosospira;s__Nitrosospira multiformis	EC:1.7.2.6	20.7135	Nitrification	hao | EC:1.7.2.6	hydroxylamine dehydrogenase	p. Pseudomonadota	c. Betaproteobacteria	o. Nitrosomonadales	f. Nitrosomonadaceae	g. Nitrosospira	g. Nitrosospira
P7O	COVG	p__Actinomycetota;c__Actinomycetes;o__Kitasatosporales;f__Streptomycetaceae;g__Streptomyces;s__NA	EC:6.3.1.2	20.6913	Ammonium assimilation	glnA | EC:6.3.1.2	glutamine synthetase	p. Actinomycetota	c. Actinomycetes	o. Kitasatosporales	f. Streptomycetaceae	g. Streptomyces	g. Streptomyces
P14O	COVG	p__Actinomycetota;c__Actinomycetes;o__NA;f__NA;g__NA;s__NA	EC:6.3.1.2	19.8337	Ammonium assimilation	glnA | EC:6.3.1.2	glutamine synthetase	p. Actinomycetota	c. Actinomycetes	NA	NA	NA	c. Actinomycetes
P11O	COHort+SS	p__Pseudomonadota;c__Betaproteobacteria;o__Nitrosomonadales;f__Nitrosomonadaceae;g__Nitrosospira;s__Nitrosospira briensis	EC:1.14.99.39	19.7665	Nitrification	pmoABC-amoABC | EC:1.14.99.39	methane/ammonia monooxygenase	p. Pseudomonadota	c. Betaproteobacteria	o. Nitrosomonadales	f. Nitrosomonadaceae	g. Nitrosospira	g. Nitrosospira
P16O	COVG+SS	p__Actinomycetota;c__Actinomycetes;o__Kitasatosporales;f__Streptomycetaceae;g__Streptomyces;s__NA	EC:6.3.1.2	19.6914	Ammonium assimilation	glnA | EC:6.3.1.2	glutamine synthetase	p. Actinomycetota	c. Actinomycetes	o. Kitasatosporales	f. Streptomycetaceae	g. Streptomyces	g. Streptomyces
P4O	COVG+SS	p__Pseudomonadota;c__Alphaproteobacteria;o__Hyphomicrobiales;f__Methylobacteriaceae;g__Methylobacterium;s__Methylobacterium sp. GXS13	EC:6.3.1.2	19.637	Ammonium assimilation	glnA | EC:6.3.1.2	glutamine synthetase	p. Pseudomonadota	c. Alphaproteobacteria	o. Hyphomicrobiales	f. Methylobacteriaceae	g. Methylobacterium	g. Methylobacterium
P14O	COVG	p__Actinomycetota;c__Actinomycetes;o__Kitasatosporales;f__Streptomycetaceae;g__Streptomyces;s__NA	EC:6.3.1.2	19.4742	Ammonium assimilation	glnA | EC:6.3.1.2	glutamine synthetase	p. Actinomycetota	c. Actinomycetes	o. Kitasatosporales	f. Streptomycetaceae	g. Streptomyces	g. Streptomyces
P10O	COVG+SS	p__Pseudomonadota;c__Betaproteobacteria;o__Nitrosomonadales;f__Nitrosomonadaceae;g__Nitrosospira;s__Nitrosospira multiformis	EC:1.14.99.39	19.4267	Nitrification	pmoABC-amoABC | EC:1.14.99.39	methane/ammonia monooxygenase	p. Pseudomonadota	c. Betaproteobacteria	o. Nitrosomonadales	f. Nitrosomonadaceae	g. Nitrosospira	g. Nitrosospira
P13O	COHort	p__Pseudomonadota;c__Gammaproteobacteria;o__Xanthomonadales;f__Xanthomonadaceae;g__Luteimonas;s__Luteimonas sp. JM171	EC:1.9.6.1	18.9581	Denitrification	napAB | EC:1.9.6.1	nitrate reductase (cytochrome)	p. Pseudomonadota	c. Gammaproteobacteria	o. Xanthomonadales	f. Xanthomonadaceae	g. Luteimonas	g. Luteimonas
P16O	COVG+SS	p__Pseudomonadota;c__Betaproteobacteria;o__Nitrosomonadales;f__Nitrosomonadaceae;g__Nitrosospira;s__Nitrosospira multiformis	EC:1.14.99.39	18.4315	Nitrification	pmoABC-amoABC | EC:1.14.99.39	methane/ammonia monooxygenase	p. Pseudomonadota	c. Betaproteobacteria	o. Nitrosomonadales	f. Nitrosomonadaceae	g. Nitrosospira	g. Nitrosospira
P15O	SS	p__Pseudomonadota;c__Gammaproteobacteria;o__Oceanospirillales;f__Halomonadaceae;g__Halomonas;s__Halomonas muralis	EC:1.4.1.13	18.3083	Glutamate metabolism	gltBD | EC:1.4.1.13	glutamate synthase (NADPH)	p. Pseudomonadota	c. Gammaproteobacteria	o. Oceanospirillales	f. Halomonadaceae	g. Halomonas	g. Halomonas
P4O	COVG+SS	p__Actinomycetota;c__Actinomycetes;o__Kitasatosporales;f__Streptomycetaceae;g__Streptomyces;s__NA	EC:6.3.1.2	18.1149	Ammonium assimilation	glnA | EC:6.3.1.2	glutamine synthetase	p. Actinomycetota	c. Actinomycetes	o. Kitasatosporales	f. Streptomycetaceae	g. Streptomyces	g. Streptomyces
P3O	COHort	p__Pseudomonadota;c__Gammaproteobacteria;o__Pseudomonadales;f__Pseudomonadaceae;g__Pseudomonas;s__NA	EC:1.7.2.4	17.8345	Denitrification	nosZ | EC:1.7.2.4	nitrous-oxide reductase	p. Pseudomonadota	c. Gammaproteobacteria	o. Pseudomonadales	f. Pseudomonadaceae	g. Pseudomonas	g. Pseudomonas
P4O	COVG+SS	p__Pseudomonadota;c__Betaproteobacteria;o__Nitrosomonadales;f__Nitrosomonadaceae;g__Nitrosospira;s__Nitrosospira multiformis	EC:1.7.2.6	17.5551	Nitrification	hao | EC:1.7.2.6	hydroxylamine dehydrogenase	p. Pseudomonadota	c. Betaproteobacteria	o. Nitrosomonadales	f. Nitrosomonadaceae	g. Nitrosospira	g. Nitrosospira
P11O	COHort+SS	p__Pseudomonadota;c__Betaproteobacteria;o__Nitrosomonadales;f__Nitrosomonadaceae;g__Nitrosospira;s__Nitrosospira multiformis	EC:1.14.99.39	16.6327	Nitrification	pmoABC-amoABC | EC:1.14.99.39	methane/ammonia monooxygenase	p. Pseudomonadota	c. Betaproteobacteria	o. Nitrosomonadales	f. Nitrosomonadaceae	g. Nitrosospira	g. Nitrosospira
P4O	COVG+SS	p__Pseudomonadota;c__Gammaproteobacteria;o__Pseudomonadales;f__Pseudomonadaceae;g__Pseudomonas;s__NA	EC:1.9.6.1	16.3237	Denitrification	napAB | EC:1.9.6.1	nitrate reductase (cytochrome)	p. Pseudomonadota	c. Gammaproteobacteria	o. Pseudomonadales	f. Pseudomonadaceae	g. Pseudomonas	g. Pseudomonas
P10O	COVG+SS	p__Actinomycetota;c__Actinomycetes;o__Kitasatosporales;f__Streptomycetaceae;g__Streptomyces;s__NA	EC:6.3.1.2	16.0128	Ammonium assimilation	glnA | EC:6.3.1.2	glutamine synthetase	p. Actinomycetota	c. Actinomycetes	o. Kitasatosporales	f. Streptomycetaceae	g. Streptomyces	g. Streptomyces
P5O	COHort+SS	p__Actinomycetota;c__Actinomycetes;o__Kitasatosporales;f__Streptomycetaceae;g__Streptomyces;s__NA	EC:6.3.1.2	15.0877	Ammonium assimilation	glnA | EC:6.3.1.2	glutamine synthetase	p. Actinomycetota	c. Actinomycetes	o. Kitasatosporales	f. Streptomycetaceae	g. Streptomyces	g. Streptomyces
P15O	SS	p__Pseudomonadota;c__Gammaproteobacteria;o__Oceanospirillales;f__Halomonadaceae;g__Halomonas;s__NA	EC:1.4.1.13	14.8289	Glutamate metabolism	gltBD | EC:1.4.1.13	glutamate synthase (NADPH)	p. Pseudomonadota	c. Gammaproteobacteria	o. Oceanospirillales	f. Halomonadaceae	g. Halomonas	g. Halomonas
P15O	SS	p__Pseudomonadota;c__Gammaproteobacteria;o__Pseudomonadales;f__Pseudomonadaceae;g__Pseudomonas;s__NA	EC:1.4.1.13	14.8003	Glutamate metabolism	gltBD | EC:1.4.1.13	glutamate synthase (NADPH)	p. Pseudomonadota	c. Gammaproteobacteria	o. Pseudomonadales	f. Pseudomonadaceae	g. Pseudomonas	g. Pseudomonas
P8O	SS	p__Pseudomonadota;c__Gammaproteobacteria;o__Pseudomonadales;f__Pseudomonadaceae;g__Pseudomonas;s__NA	EC:1.7.2.1	14.7438	Denitrification	nirKS | EC:1.7.2.1	nitrite reductase (NO-forming)	p. Pseudomonadota	c. Gammaproteobacteria	o. Pseudomonadales	f. Pseudomonadaceae	g. Pseudomonas	g. Pseudomonas
N1	Natural	p__Actinomycetota;c__Actinomycetes;o__NA;f__NA;g__NA;s__NA	EC:6.3.1.2	14.7209	Ammonium assimilation	glnA | EC:6.3.1.2	glutamine synthetase	p. Actinomycetota	c. Actinomycetes	NA	NA	NA	c. Actinomycetes
P4O	COVG+SS	p__Pseudomonadota;c__Betaproteobacteria;o__Nitrosomonadales;f__Nitrosomonadaceae;g__Nitrosospira;s__Nitrosospira briensis	EC:1.14.99.39	14.7087	Nitrification	pmoABC-amoABC | EC:1.14.99.39	methane/ammonia monooxygenase	p. Pseudomonadota	c. Betaproteobacteria	o. Nitrosomonadales	f. Nitrosomonadaceae	g. Nitrosospira	g. Nitrosospira
P4O	COVG+SS	p__Pseudomonadota;c__Alphaproteobacteria;o__Hyphomicrobiales;f__Phyllobacteriaceae;g__Mesorhizobium;s__NA	EC:6.3.1.2	14.2641	Ammonium assimilation	glnA | EC:6.3.1.2	glutamine synthetase	p. Pseudomonadota	c. Alphaproteobacteria	o. Hyphomicrobiales	f. Phyllobacteriaceae	g. Mesorhizobium	g. Mesorhizobium
P15O	SS	p__Pseudomonadota;c__Gammaproteobacteria;o__Pseudomonadales;f__Pseudomonadaceae;g__Pseudomonas;s__NA	EC:1.7.2.1	14.1161	Denitrification	nirKS | EC:1.7.2.1	nitrite reductase (NO-forming)	p. Pseudomonadota	c. Gammaproteobacteria	o. Pseudomonadales	f. Pseudomonadaceae	g. Pseudomonas	g. Pseudomonas
P9O	COHort	p__Actinomycetota;c__Actinomycetes;o__Kitasatosporales;f__Streptomycetaceae;g__Streptomyces;s__NA	EC:6.3.1.2	14.061	Ammonium assimilation	glnA | EC:6.3.1.2	glutamine synthetase	p. Actinomycetota	c. Actinomycetes	o. Kitasatosporales	f. Streptomycetaceae	g. Streptomyces	g. Streptomyces
P16O	COVG+SS	p__Pseudomonadota;c__Betaproteobacteria;o__Nitrosomonadales;f__Nitrosomonadaceae;g__Nitrosospira;s__Nitrosospira briensis	EC:1.14.99.39	13.9454	Nitrification	pmoABC-amoABC | EC:1.14.99.39	methane/ammonia monooxygenase	p. Pseudomonadota	c. Betaproteobacteria	o. Nitrosomonadales	f. Nitrosomonadaceae	g. Nitrosospira	g. Nitrosospira
P10O	COVG+SS	p__Actinomycetota;c__Actinomycetes;o__Mycobacteriales;f__Dietziaceae;g__Dietzia;s__NA	EC:6.3.1.2	13.8596	Ammonium assimilation	glnA | EC:6.3.1.2	glutamine synthetase	p. Actinomycetota	c. Actinomycetes	o. Mycobacteriales	f. Dietziaceae	g. Dietzia	g. Dietzia
N2	Natural	p__Pseudomonadota;c__Alphaproteobacteria;o__Hyphomicrobiales;f__NA;g__NA;s__NA	EC:6.3.1.2	13.7013	Ammonium assimilation	glnA | EC:6.3.1.2	glutamine synthetase	p. Pseudomonadota	c. Alphaproteobacteria	o. Hyphomicrobiales	NA	NA	o. Hyphomicrobiales
P11O	COHort+SS	p__Pseudomonadota;c__Alphaproteobacteria;o__Hyphomicrobiales;f__NA;g__NA;s__Hyphomicrobiales bacterium	EC:6.3.1.2	13.6587	Ammonium assimilation	glnA | EC:6.3.1.2	glutamine synthetase	p. Pseudomonadota	c. Alphaproteobacteria	o. Hyphomicrobiales	NA	NA	o. Hyphomicrobiales
P3O	COHort	p__Pseudomonadota;c__Gammaproteobacteria;o__Oceanospirillales;f__Halomonadaceae;g__Halomonas;s__NA	EC:1.4.1.13	13.5658	Glutamate metabolism	gltBD | EC:1.4.1.13	glutamate synthase (NADPH)	p. Pseudomonadota	c. Gammaproteobacteria	o. Oceanospirillales	f. Halomonadaceae	g. Halomonas	g. Halomonas
P17O	COHort+SS	p__Actinomycetota;c__Actinomycetes;o__NA;f__NA;g__NA;s__NA	EC:6.3.1.2	13.345	Ammonium assimilation	glnA | EC:6.3.1.2	glutamine synthetase	p. Actinomycetota	c. Actinomycetes	NA	NA	NA	c. Actinomycetes
P12OR2	Control	p__Actinomycetota;c__Actinomycetes;o__Kitasatosporales;f__Streptomycetaceae;g__Streptomyces;s__NA	EC:6.3.1.2	13.1924	Ammonium assimilation	glnA | EC:6.3.1.2	glutamine synthetase	p. Actinomycetota	c. Actinomycetes	o. Kitasatosporales	f. Streptomycetaceae	g. Streptomyces	g. Streptomyces
P15O	SS	p__Pseudomonadota;c__Gammaproteobacteria;o__Pseudomonadales;f__Pseudomonadaceae;g__Pseudomonas;s__NA	EC:1.7.2.5	13.086	Denitrification	norBC | EC:1.7.2.5	nitric oxide reductase	p. Pseudomonadota	c. Gammaproteobacteria	o. Pseudomonadales	f. Pseudomonadaceae	g. Pseudomonas	g. Pseudomonas
P3O	COHort	p__Pseudomonadota;c__Gammaproteobacteria;o__Oceanospirillales;f__Halomonadaceae;g__NA;s__NA	EC:1.4.1.13	13.0425	Glutamate metabolism	gltBD | EC:1.4.1.13	glutamate synthase (NADPH)	p. Pseudomonadota	c. Gammaproteobacteria	o. Oceanospirillales	f. Halomonadaceae	NA	f. Halomonadaceae
P15O	SS	p__Pseudomonadota;c__Gammaproteobacteria;o__Pseudomonadales;f__Pseudomonadaceae;g__Pseudomonas;s__NA	EC:6.3.1.2	13.0074	Ammonium assimilation	glnA | EC:6.3.1.2	glutamine synthetase	p. Pseudomonadota	c. Gammaproteobacteria	o. Pseudomonadales	f. Pseudomonadaceae	g. Pseudomonas	g. Pseudomonas
P1O	COVG	p__Actinomycetota;c__Actinomycetes;o__Mycobacteriales;f__Mycobacteriaceae;g__Mycobacterium;s__NA	EC:6.3.1.2	12.7432	Ammonium assimilation	glnA | EC:6.3.1.2	glutamine synthetase	p. Actinomycetota	c. Actinomycetes	o. Mycobacteriales	f. Mycobacteriaceae	g. Mycobacterium	g. Mycobacterium
P7O	COVG	p__Actinomycetota;c__Actinomycetes;o__Mycobacteriales;f__Mycobacteriaceae;g__Mycolicibacter;s__NA	EC:6.3.1.2	12.6507	Ammonium assimilation	glnA | EC:6.3.1.2	glutamine synthetase	p. Actinomycetota	c. Actinomycetes	o. Mycobacteriales	f. Mycobacteriaceae	g. Mycolicibacter	g. Mycolicibacter
P4O	COVG+SS	p__Deinococcota;c__Deinococci;o__NA;f__NA;g__NA;s__NA	EC:6.3.1.2	12.5022	Ammonium assimilation	glnA | EC:6.3.1.2	glutamine synthetase	p. Deinococcota	c. Deinococci	NA	NA	NA	c. Deinococci
P11O	COHort+SS	p__Actinomycetota;c__Actinomycetes;o__NA;f__NA;g__NA;s__NA	EC:6.3.1.2	12.475	Ammonium assimilation	glnA | EC:6.3.1.2	glutamine synthetase	p. Actinomycetota	c. Actinomycetes	NA	NA	NA	c. Actinomycetes
P12OR2	Control	p__Pseudomonadota;c__Alphaproteobacteria;o__Rhodospirillales;f__Azospirillaceae;g__Skermanella;s__Skermanella aerolata	EC:1.18.6.1	12.4541	Nitrogen fixation	nifDKH | EC:1.18.6.1	nitrogenase	p. Pseudomonadota	c. Alphaproteobacteria	o. Rhodospirillales	f. Azospirillaceae	g. Skermanella	g. Skermanella
P11O	COHort+SS	p__Actinomycetota;c__Actinomycetes;o__Kitasatosporales;f__Streptomycetaceae;g__Streptomyces;s__NA	EC:6.3.1.2	12.3692	Ammonium assimilation	glnA | EC:6.3.1.2	glutamine synthetase	p. Actinomycetota	c. Actinomycetes	o. Kitasatosporales	f. Streptomycetaceae	g. Streptomyces	g. Streptomyces
N3	Natural	p__Actinomycetota;c__Actinomycetes;o__Kitasatosporales;f__Streptomycetaceae;g__Streptomyces;s__NA	EC:6.3.1.2	12.2751	Ammonium assimilation	glnA | EC:6.3.1.2	glutamine synthetase	p. Actinomycetota	c. Actinomycetes	o. Kitasatosporales	f. Streptomycetaceae	g. Streptomyces	g. Streptomyces
P4O	COVG+SS	p__Actinomycetota;c__Actinomycetes;o__Propionibacteriales;f__Nocardioidaceae;g__Nocardioides;s__Nocardioides sp. Root122	EC:6.3.1.2	12.2259	Ammonium assimilation	glnA | EC:6.3.1.2	glutamine synthetase	p. Actinomycetota	c. Actinomycetes	o. Propionibacteriales	f. Nocardioidaceae	g. Nocardioides	g. Nocardioides
P4O	COVG+SS	p__Pseudomonadota;c__Alphaproteobacteria;o__Hyphomicrobiales;f__Phyllobacteriaceae;g__NA;s__NA	EC:6.3.1.2	12.2067	Ammonium assimilation	glnA | EC:6.3.1.2	glutamine synthetase	p. Pseudomonadota	c. Alphaproteobacteria	o. Hyphomicrobiales	f. Phyllobacteriaceae	NA	f. Phyllobacteriaceae
P13O	COHort	p__Bacillota;c__Bacilli;o__Bacillales;f__Thermoactinomycetaceae;g__Novibacillus;s__Novibacillus thermophilus	EC:4.2.1.1	12.1795	Carbamate synthesis	CA | EC:4.2.1.1	carbonic anhydrase	p. Bacillota	c. Bacilli	o. Bacillales	f. Thermoactinomycetaceae	g. Novibacillus	g. Novibacillus
P11O	COHort+SS	p__Pseudomonadota;c__Alphaproteobacteria;o__Hyphomicrobiales;f__NA;g__NA;s__NA	EC:6.3.1.2	12.1167	Ammonium assimilation	glnA | EC:6.3.1.2	glutamine synthetase	p. Pseudomonadota	c. Alphaproteobacteria	o. Hyphomicrobiales	NA	NA	o. Hyphomicrobiales
P12OR1	Control	p__Pseudomonadota;c__Alphaproteobacteria;o__Hyphomicrobiales;f__NA;g__NA;s__NA	EC:6.3.1.2	12.0599	Ammonium assimilation	glnA | EC:6.3.1.2	glutamine synthetase	p. Pseudomonadota	c. Alphaproteobacteria	o. Hyphomicrobiales	NA	NA	o. Hyphomicrobiales
P3O	COHort	p__Actinomycetota;c__Actinomycetes;o__NA;f__NA;g__NA;s__NA	EC:6.3.1.2	11.9678	Ammonium assimilation	glnA | EC:6.3.1.2	glutamine synthetase	p. Actinomycetota	c. Actinomycetes	NA	NA	NA	c. Actinomycetes
P9O	COHort	p__Actinomycetota;c__Actinomycetes;o__NA;f__NA;g__NA;s__NA	EC:6.3.1.2	11.937	Ammonium assimilation	glnA | EC:6.3.1.2	glutamine synthetase	p. Actinomycetota	c. Actinomycetes	NA	NA	NA	c. Actinomycetes
P11O	COHort+SS	p__Pseudomonadota;c__Betaproteobacteria;o__Nitrosomonadales;f__Nitrosomonadaceae;g__Nitrosospira;s__Nitrosospira multiformis	EC:1.7.2.6	11.793	Nitrification	hao | EC:1.7.2.6	hydroxylamine dehydrogenase	p. Pseudomonadota	c. Betaproteobacteria	o. Nitrosomonadales	f. Nitrosomonadaceae	g. Nitrosospira	g. Nitrosospira
P8O	SS	p__Pseudomonadota;c__Gammaproteobacteria;o__Pseudomonadales;f__Pseudomonadaceae;g__Pseudomonas;s__NA	EC:2.7.2.2	11.7018	Carbamate synthesis	arcC | EC:2.7.2.2	carbamate kinase	p. Pseudomonadota	c. Gammaproteobacteria	o. Pseudomonadales	f. Pseudomonadaceae	g. Pseudomonas	g. Pseudomonas
P13O	COHort	p__Pseudomonadota;c__Alphaproteobacteria;o__Hyphomicrobiales;f__Rhizobiaceae;g__Pseudorhizobium;s__Pseudorhizobium flavum	EC:6.3.1.2	11.609	Ammonium assimilation	glnA | EC:6.3.1.2	glutamine synthetase	p. Pseudomonadota	c. Alphaproteobacteria	o. Hyphomicrobiales	f. Rhizobiaceae	g. Pseudorhizobium	g. Pseudorhizobium
P8O	SS	p__Pseudomonadota;c__Gammaproteobacteria;o__Pseudomonadales;f__Pseudomonadaceae;g__Pseudomonas;s__NA	EC:1.9.6.1	11.4577	Denitrification	napAB | EC:1.9.6.1	nitrate reductase (cytochrome)	p. Pseudomonadota	c. Gammaproteobacteria	o. Pseudomonadales	f. Pseudomonadaceae	g. Pseudomonas	g. Pseudomonas
P17O	COHort+SS	p__Bacillota;c__Bacilli;o__Bacillales;f__Staphylococcaceae;g__Salinicoccus;s__Salinicoccus roseus	EC:6.3.1.2	11.3428	Ammonium assimilation	glnA | EC:6.3.1.2	glutamine synthetase	p. Bacillota	c. Bacilli	o. Bacillales	f. Staphylococcaceae	g. Salinicoccus	g. Salinicoccus
P2O	SS	p__Pseudomonadota;c__Betaproteobacteria;o__Nitrosomonadales;f__Nitrosomonadaceae;g__Nitrosospira;s__NA	EC:1.14.99.39	11.2875	Nitrification	pmoABC-amoABC | EC:1.14.99.39	methane/ammonia monooxygenase	p. Pseudomonadota	c. Betaproteobacteria	o. Nitrosomonadales	f. Nitrosomonadaceae	g. Nitrosospira	g. Nitrosospira
P13O	COHort	p__Pseudomonadota;c__Alphaproteobacteria;o__Hyphomicrobiales;f__Phyllobacteriaceae;g__Aliihoeflea;s__Aliihoeflea sp. 2WW	EC:6.3.1.2	11.199	Ammonium assimilation	glnA | EC:6.3.1.2	glutamine synthetase	p. Pseudomonadota	c. Alphaproteobacteria	o. Hyphomicrobiales	f. Phyllobacteriaceae	g. Aliihoeflea	g. Aliihoeflea
N1	Natural	p__Pseudomonadota;c__Alphaproteobacteria;o__Hyphomicrobiales;f__NA;g__NA;s__NA	EC:6.3.1.2	10.9222	Ammonium assimilation	glnA | EC:6.3.1.2	glutamine synthetase	p. Pseudomonadota	c. Alphaproteobacteria	o. Hyphomicrobiales	NA	NA	o. Hyphomicrobiales
P5O	COHort+SS	p__Pseudomonadota;c__Alphaproteobacteria;o__Hyphomicrobiales;f__NA;g__NA;s__NA	EC:6.3.1.2	10.8291	Ammonium assimilation	glnA | EC:6.3.1.2	glutamine synthetase	p. Pseudomonadota	c. Alphaproteobacteria	o. Hyphomicrobiales	NA	NA	o. Hyphomicrobiales
P3O	COHort	p__Pseudomonadota;c__Gammaproteobacteria;o__Pseudomonadales;f__Pseudomonadaceae;g__Pseudomonas;s__NA	EC:1.4.1.13	10.8207	Glutamate metabolism	gltBD | EC:1.4.1.13	glutamate synthase (NADPH)	p. Pseudomonadota	c. Gammaproteobacteria	o. Pseudomonadales	f. Pseudomonadaceae	g. Pseudomonas	g. Pseudomonas
P12OR1	Control	p__Pseudomonadota;c__Alphaproteobacteria;o__Hyphomicrobiales;f__Phyllobacteriaceae;g__Mesorhizobium;s__Mesorhizobium alhagi	EC:6.3.1.2	10.7961	Ammonium assimilation	glnA | EC:6.3.1.2	glutamine synthetase	p. Pseudomonadota	c. Alphaproteobacteria	o. Hyphomicrobiales	f. Phyllobacteriaceae	g. Mesorhizobium	g. Mesorhizobium
P11O	COHort+SS	p__Actinomycetota;c__Actinomycetes;o__Mycobacteriales;f__Mycobacteriaceae;g__Mycolicibacterium;s__Mycolicibacterium elephantis	EC:4.2.1.104	10.776	Carbamate synthesis	cynS | EC:4.2.1.104	cyanate lyase	p. Actinomycetota	c. Actinomycetes	o. Mycobacteriales	f. Mycobacteriaceae	g. Mycolicibacterium	g. Mycolicibacterium
P16O	COVG+SS	p__Pseudomonadota;c__Gammaproteobacteria;o__Oceanospirillales;f__Halomonadaceae;g__Halomonas;s__Halomonas muralis	EC:1.4.1.13	10.6967	Glutamate metabolism	gltBD | EC:1.4.1.13	glutamate synthase (NADPH)	p. Pseudomonadota	c. Gammaproteobacteria	o. Oceanospirillales	f. Halomonadaceae	g. Halomonas	g. Halomonas
P8O	SS	p__Pseudomonadota;c__Gammaproteobacteria;o__Pseudomonadales;f__Pseudomonadaceae;g__Pseudomonas;s__NA	EC:6.3.1.2	10.6314	Ammonium assimilation	glnA | EC:6.3.1.2	glutamine synthetase	p. Pseudomonadota	c. Gammaproteobacteria	o. Pseudomonadales	f. Pseudomonadaceae	g. Pseudomonas	g. Pseudomonas
N3	Natural	p__Pseudomonadota;c__Alphaproteobacteria;o__NA;f__NA;g__NA;s__NA	EC:6.3.1.2	10.551	Ammonium assimilation	glnA | EC:6.3.1.2	glutamine synthetase	p. Pseudomonadota	c. Alphaproteobacteria	NA	NA	NA	c. Alphaproteobacteria
P3O	COHort	p__Pseudomonadota;c__Alphaproteobacteria;o__Hyphomicrobiales;f__NA;g__NA;s__NA	EC:6.3.1.2	10.5132	Ammonium assimilation	glnA | EC:6.3.1.2	glutamine synthetase	p. Pseudomonadota	c. Alphaproteobacteria	o. Hyphomicrobiales	NA	NA	o. Hyphomicrobiales
P3O	COHort	p__Actinomycetota;c__Actinomycetes;o__Kitasatosporales;f__Streptomycetaceae;g__Streptomyces;s__NA	EC:6.3.1.2	10.4953	Ammonium assimilation	glnA | EC:6.3.1.2	glutamine synthetase	p. Actinomycetota	c. Actinomycetes	o. Kitasatosporales	f. Streptomycetaceae	g. Streptomyces	g. Streptomyces
P17O	COHort+SS	p__Actinomycetota;c__Actinomycetes;o__Propionibacteriales;f__Nocardioidaceae;g__Nocardioides;s__NA	EC:6.3.1.2	10.477	Ammonium assimilation	glnA | EC:6.3.1.2	glutamine synthetase	p. Actinomycetota	c. Actinomycetes	o. Propionibacteriales	f. Nocardioidaceae	g. Nocardioides	g. Nocardioides
P7O	COVG	p__Actinomycetota;c__Actinomycetes;o__Propionibacteriales;f__Nocardioidaceae;g__Nocardioides;s__NA	EC:6.3.1.2	10.4425	Ammonium assimilation	glnA | EC:6.3.1.2	glutamine synthetase	p. Actinomycetota	c. Actinomycetes	o. Propionibacteriales	f. Nocardioidaceae	g. Nocardioides	g. Nocardioides
P2O	SS	p__Pseudomonadota;c__Gammaproteobacteria;o__Pseudomonadales;f__Pseudomonadaceae;g__Pseudomonas;s__NA	EC:1.7.2.1	10.234	Denitrification	nirKS | EC:1.7.2.1	nitrite reductase (NO-forming)	p. Pseudomonadota	c. Gammaproteobacteria	o. Pseudomonadales	f. Pseudomonadaceae	g. Pseudomonas	g. Pseudomonas
N1	Natural	p__Pseudomonadota;c__Alphaproteobacteria;o__Hyphomicrobiales;f__Nitrobacteraceae;g__Bradyrhizobium;s__NA	EC:6.3.1.2	10.19	Ammonium assimilation	glnA | EC:6.3.1.2	glutamine synthetase	p. Pseudomonadota	c. Alphaproteobacteria	o. Hyphomicrobiales	f. Nitrobacteraceae	g. Bradyrhizobium	g. Bradyrhizobium
P8O	SS	p__Pseudomonadota;c__Alphaproteobacteria;o__Hyphomicrobiales;f__NA;g__NA;s__NA	EC:6.3.1.2	10.1893	Ammonium assimilation	glnA | EC:6.3.1.2	glutamine synthetase	p. Pseudomonadota	c. Alphaproteobacteria	o. Hyphomicrobiales	NA	NA	o. Hyphomicrobiales
P16O	COVG+SS	p__Pseudomonadota;c__Gammaproteobacteria;o__Oceanospirillales;f__Halomonadaceae;g__Halomonas;s__NA	EC:1.4.1.13	10.1676	Glutamate metabolism	gltBD | EC:1.4.1.13	glutamate synthase (NADPH)	p. Pseudomonadota	c. Gammaproteobacteria	o. Oceanospirillales	f. Halomonadaceae	g. Halomonas	g. Halomonas
P11O	COHort+SS	p__Pseudomonadota;c__Gammaproteobacteria;o__Pseudomonadales;f__Pseudomonadaceae;g__Pseudomonas;s__NA	EC:1.7.2.4	9.94076	Denitrification	nosZ | EC:1.7.2.4	nitrous-oxide reductase	p. Pseudomonadota	c. Gammaproteobacteria	o. Pseudomonadales	f. Pseudomonadaceae	g. Pseudomonas	g. Pseudomonas
P11O	COHort+SS	p__Pseudomonadota;c__Gammaproteobacteria;o__Pseudomonadales;f__Pseudomonadaceae;g__Pseudomonas;s__NA	EC:1.7.2.5	9.81602	Denitrification	norBC | EC:1.7.2.5	nitric oxide reductase	p. Pseudomonadota	c. Gammaproteobacteria	o. Pseudomonadales	f. Pseudomonadaceae	g. Pseudomonas	g. Pseudomonas
P7O	COVG	p__Pseudomonadota;c__Alphaproteobacteria;o__Hyphomicrobiales;f__NA;g__NA;s__NA	EC:6.3.1.2	9.73385	Ammonium assimilation	glnA | EC:6.3.1.2	glutamine synthetase	p. Pseudomonadota	c. Alphaproteobacteria	o. Hyphomicrobiales	NA	NA	o. Hyphomicrobiales
P9O	COHort	p__Pseudomonadota;c__Alphaproteobacteria;o__Hyphomicrobiales;f__NA;g__NA;s__NA	EC:6.3.1.2	9.52699	Ammonium assimilation	glnA | EC:6.3.1.2	glutamine synthetase	p. Pseudomonadota	c. Alphaproteobacteria	o. Hyphomicrobiales	NA	NA	o. Hyphomicrobiales
P15O	SS	p__Actinomycetota;c__Actinomycetes;o__Kitasatosporales;f__Streptomycetaceae;g__Streptomyces;s__NA	EC:6.3.1.2	9.52238	Ammonium assimilation	glnA | EC:6.3.1.2	glutamine synthetase	p. Actinomycetota	c. Actinomycetes	o. Kitasatosporales	f. Streptomycetaceae	g. Streptomyces	g. Streptomyces
N1	Natural	p__NA;c__NA;o__NA;f__NA;g__NA;s__NA	EC:6.3.1.2	9.51904	Ammonium assimilation	glnA | EC:6.3.1.2	glutamine synthetase	NA	NA	NA	NA	NA	NA
P8O	SS	p__Pseudomonadota;c__Gammaproteobacteria;o__Enterobacterales;f__Enterobacteriaceae;g__NA;s__NA	EC:4.2.1.1	9.41556	Carbamate synthesis	CA | EC:4.2.1.1	carbonic anhydrase	p. Pseudomonadota	c. Gammaproteobacteria	o. Enterobacterales	f. Enterobacteriaceae	NA	f. Enterobacteriaceae
P1O	COVG	p__Actinomycetota;c__Actinomycetes;o__Propionibacteriales;f__Nocardioidaceae;g__Nocardioides;s__NA	EC:6.3.1.2	9.3904	Ammonium assimilation	glnA | EC:6.3.1.2	glutamine synthetase	p. Actinomycetota	c. Actinomycetes	o. Propionibacteriales	f. Nocardioidaceae	g. Nocardioides	g. Nocardioides
P5O	COHort+SS	p__Pseudomonadota;c__Gammaproteobacteria;o__Pseudomonadales;f__Pseudomonadaceae;g__Pseudomonas;s__NA	EC:1.7.2.4	9.31835	Denitrification	nosZ | EC:1.7.2.4	nitrous-oxide reductase	p. Pseudomonadota	c. Gammaproteobacteria	o. Pseudomonadales	f. Pseudomonadaceae	g. Pseudomonas	g. Pseudomonas
P13O	COHort	p__Pseudomonadota;c__Gammaproteobacteria;o__Xanthomonadales;f__Xanthomonadaceae;g__Luteimonas;s__Luteimonas sp. JM171	EC:1.7.2.1	9.2721	Denitrification	nirKS | EC:1.7.2.1	nitrite reductase (NO-forming)	p. Pseudomonadota	c. Gammaproteobacteria	o. Xanthomonadales	f. Xanthomonadaceae	g. Luteimonas	g. Luteimonas
P4O	COVG+SS	p__Pseudomonadota;c__Gammaproteobacteria;o__Pseudomonadales;f__Pseudomonadaceae;g__Pseudomonas;s__NA	EC:2.7.2.2	9.25598	Carbamate synthesis	arcC | EC:2.7.2.2	carbamate kinase	p. Pseudomonadota	c. Gammaproteobacteria	o. Pseudomonadales	f. Pseudomonadaceae	g. Pseudomonas	g. Pseudomonas
P14O	COVG	p__Actinomycetota;c__Actinomycetes;o__Mycobacteriales;f__Mycobacteriaceae;g__Mycolicibacterium;s__Mycolicibacterium elephantis	EC:6.3.1.2	9.23981	Ammonium assimilation	glnA | EC:6.3.1.2	glutamine synthetase	p. Actinomycetota	c. Actinomycetes	o. Mycobacteriales	f. Mycobacteriaceae	g. Mycolicibacterium	g. Mycolicibacterium
P13O	COHort	p__Pseudomonadota;c__NA;o__NA;f__NA;g__NA;s__NA	EC:1.7.2.1	9.17693	Denitrification	nirKS | EC:1.7.2.1	nitrite reductase (NO-forming)	p. Pseudomonadota	NA	NA	NA	NA	p. Pseudomonadota
P10O	COVG+SS	p__Chordata;c__Aves;o__Passeriformes;f__Muscicapidae;g__Ficedula;s__Ficedula albicollis	EC:4.2.1.1	9.1182	Carbamate synthesis	CA | EC:4.2.1.1	carbonic anhydrase	p. Chordata	c. Aves	o. Passeriformes	f. Muscicapidae	g. Ficedula	g. Ficedula
P8O	SS	p__Actinomycetota;c__Actinomycetes;o__NA;f__NA;g__NA;s__NA	EC:6.3.1.2	9.11467	Ammonium assimilation	glnA | EC:6.3.1.2	glutamine synthetase	p. Actinomycetota	c. Actinomycetes	NA	NA	NA	c. Actinomycetes
P12OR2	Control	p__Pseudomonadota;c__Alphaproteobacteria;o__Hyphomicrobiales;f__NA;g__NA;s__NA	EC:6.3.1.2	9.1131	Ammonium assimilation	glnA | EC:6.3.1.2	glutamine synthetase	p. Pseudomonadota	c. Alphaproteobacteria	o. Hyphomicrobiales	NA	NA	o. Hyphomicrobiales
P11O	COHort+SS	p__Actinomycetota;c__Actinomycetes;o__Propionibacteriales;f__Nocardioidaceae;g__Nocardioides;s__NA	EC:6.3.1.2	9.0671	Ammonium assimilation	glnA | EC:6.3.1.2	glutamine synthetase	p. Actinomycetota	c. Actinomycetes	o. Propionibacteriales	f. Nocardioidaceae	g. Nocardioides	g. Nocardioides
P8O	SS	p__Actinomycetota;c__Actinomycetes;o__Mycobacteriales;f__Dietziaceae;g__Dietzia;s__NA	EC:6.3.1.2	9.05883	Ammonium assimilation	glnA | EC:6.3.1.2	glutamine synthetase	p. Actinomycetota	c. Actinomycetes	o. Mycobacteriales	f. Dietziaceae	g. Dietzia	g. Dietzia
N1	Natural	p__Actinomycetota;c__Actinomycetes;o__Kitasatosporales;f__Streptomycetaceae;g__Streptomyces;s__NA	EC:6.3.1.2	8.98525	Ammonium assimilation	glnA | EC:6.3.1.2	glutamine synthetase	p. Actinomycetota	c. Actinomycetes	o. Kitasatosporales	f. Streptomycetaceae	g. Streptomyces	g. Streptomyces
P3O	COHort	p__Pseudomonadota;c__Gammaproteobacteria;o__NA;f__NA;g__NA;s__NA	EC:1.4.1.13	8.98123	Glutamate metabolism	gltBD | EC:1.4.1.13	glutamate synthase (NADPH)	p. Pseudomonadota	c. Gammaproteobacteria	NA	NA	NA	c. Gammaproteobacteria
P2O	SS	p__Actinomycetota;c__Actinomycetes;o__Kitasatosporales;f__Streptomycetaceae;g__Streptomyces;s__NA	EC:6.3.1.2	8.92974	Ammonium assimilation	glnA | EC:6.3.1.2	glutamine synthetase	p. Actinomycetota	c. Actinomycetes	o. Kitasatosporales	f. Streptomycetaceae	g. Streptomyces	g. Streptomyces
P5O	COHort+SS	p__NA;c__NA;o__NA;f__NA;g__NA;s__NA	EC:4.2.1.104	8.84291	Carbamate synthesis	cynS | EC:4.2.1.104	cyanate lyase	NA	NA	NA	NA	NA	NA
P17O	COHort+SS	p__Actinomycetota;c__Actinomycetes;o__Micrococcales;f__NA;g__NA;s__NA	EC:6.3.1.2	8.82339	Ammonium assimilation	glnA | EC:6.3.1.2	glutamine synthetase	p. Actinomycetota	c. Actinomycetes	o. Micrococcales	NA	NA	o. Micrococcales
P3O	COHort	p__Pseudomonadota;c__Gammaproteobacteria;o__Xanthomonadales;f__Xanthomonadaceae;g__Luteimonas;s__Luteimonas sp. JM171	EC:1.9.6.1	8.81619	Denitrification	napAB | EC:1.9.6.1	nitrate reductase (cytochrome)	p. Pseudomonadota	c. Gammaproteobacteria	o. Xanthomonadales	f. Xanthomonadaceae	g. Luteimonas	g. Luteimonas
P8O	SS	p__Pseudomonadota;c__Gammaproteobacteria;o__Pseudomonadales;f__Pseudomonadaceae;g__Pseudomonas;s__Pseudomonas sp. TTU2014-096BSC	EC:1.7.2.1	8.6595	Denitrification	nirKS | EC:1.7.2.1	nitrite reductase (NO-forming)	p. Pseudomonadota	c. Gammaproteobacteria	o. Pseudomonadales	f. Pseudomonadaceae	g. Pseudomonas	g. Pseudomonas
P4O	COVG+SS	p__Balneolota;c__Balneolia;o__Balneolales;f__Balneolaceae;g__Fodinibius;s__Fodinibius roseus	EC:6.3.1.2	8.5946	Ammonium assimilation	glnA | EC:6.3.1.2	glutamine synthetase	p. Balneolota	c. Balneolia	o. Balneolales	f. Balneolaceae	g. Fodinibius	g. Fodinibius
P2O	SS	p__Pseudomonadota;c__Alphaproteobacteria;o__Hyphomicrobiales;f__Phyllobacteriaceae;g__Mesorhizobium;s__Mesorhizobium sp. YM1C-6-2	EC:6.3.1.2	8.58246	Ammonium assimilation	glnA | EC:6.3.1.2	glutamine synthetase	p. Pseudomonadota	c. Alphaproteobacteria	o. Hyphomicrobiales	f. Phyllobacteriaceae	g. Mesorhizobium	g. Mesorhizobium
P11O	COHort+SS	p__Pseudomonadota;c__Betaproteobacteria;o__Nitrosomonadales;f__Nitrosomonadaceae;g__Nitrosospira;s__Nitrosospira lacus	EC:1.7.2.6	8.5067	Nitrification	hao | EC:1.7.2.6	hydroxylamine dehydrogenase	p. Pseudomonadota	c. Betaproteobacteria	o. Nitrosomonadales	f. Nitrosomonadaceae	g. Nitrosospira	g. Nitrosospira
P9O	COHort	p__Actinomycetota;c__Actinomycetes;o__Mycobacteriales;f__Mycobacteriaceae;g__Mycolicibacterium;s__Mycolicibacterium thermoresistibile	EC:6.3.1.2	8.48583	Ammonium assimilation	glnA | EC:6.3.1.2	glutamine synthetase	p. Actinomycetota	c. Actinomycetes	o. Mycobacteriales	f. Mycobacteriaceae	g. Mycolicibacterium	g. Mycolicibacterium
P15O	SS	p__Pseudomonadota;c__Gammaproteobacteria;o__Oceanospirillales;f__Halomonadaceae;g__Halomonas;s__Halomonas salipaludis	EC:1.4.1.13	8.4826	Glutamate metabolism	gltBD | EC:1.4.1.13	glutamate synthase (NADPH)	p. Pseudomonadota	c. Gammaproteobacteria	o. Oceanospirillales	f. Halomonadaceae	g. Halomonas	g. Halomonas
P5O	COHort+SS	p__Actinomycetota;c__Actinomycetes;o__NA;f__NA;g__NA;s__NA	EC:6.3.1.2	8.47283	Ammonium assimilation	glnA | EC:6.3.1.2	glutamine synthetase	p. Actinomycetota	c. Actinomycetes	NA	NA	NA	c. Actinomycetes
P13O	COHort	p__Pseudomonadota;c__NA;o__NA;f__NA;g__NA;s__NA	EC:1.9.6.1	8.46514	Denitrification	napAB | EC:1.9.6.1	nitrate reductase (cytochrome)	p. Pseudomonadota	NA	NA	NA	NA	p. Pseudomonadota
P11O	COHort+SS	p__Pseudomonadota;c__Betaproteobacteria;o__Nitrosomonadales;f__Nitrosomonadaceae;g__Nitrosomonas;s__Nitrosomonas eutropha	EC:1.14.99.39	8.44387	Nitrification	pmoABC-amoABC | EC:1.14.99.39	methane/ammonia monooxygenase	p. Pseudomonadota	c. Betaproteobacteria	o. Nitrosomonadales	f. Nitrosomonadaceae	g. Nitrosomonas	g. Nitrosomonas
P4O	COVG+SS	p__Actinomycetota;c__Actinomycetes;o__Kitasatosporales;f__Streptomycetaceae;g__Streptomyces;s__Streptomyces sp. S10(2018)	EC:6.3.1.2	8.41241	Ammonium assimilation	glnA | EC:6.3.1.2	glutamine synthetase	p. Actinomycetota	c. Actinomycetes	o. Kitasatosporales	f. Streptomycetaceae	g. Streptomyces	g. Streptomyces
P1O	COVG	p__Actinomycetota;c__Actinomycetes;o__Mycobacteriales;f__Mycobacteriaceae;g__NA;s__NA	EC:6.3.1.2	8.39787	Ammonium assimilation	glnA | EC:6.3.1.2	glutamine synthetase	p. Actinomycetota	c. Actinomycetes	o. Mycobacteriales	f. Mycobacteriaceae	NA	f. Mycobacteriaceae
P4O	COVG+SS	p__Actinomycetota;c__Actinomycetes;o__Streptosporangiales;f__Streptosporangiaceae;g__Microtetraspora;s__NA	EC:6.3.1.2	8.35438	Ammonium assimilation	glnA | EC:6.3.1.2	glutamine synthetase	p. Actinomycetota	c. Actinomycetes	o. Streptosporangiales	f. Streptosporangiaceae	g. Microtetraspora	g. Microtetraspora
N2	Natural	p__NA;c__NA;o__NA;f__NA;g__NA;s__NA	EC:6.3.1.2	8.32399	Ammonium assimilation	glnA | EC:6.3.1.2	glutamine synthetase	NA	NA	NA	NA	NA	NA
P14O	COVG	p__Pseudomonadota;c__Alphaproteobacteria;o__Hyphomicrobiales;f__NA;g__NA;s__NA	EC:6.3.1.2	8.30256	Ammonium assimilation	glnA | EC:6.3.1.2	glutamine synthetase	p. Pseudomonadota	c. Alphaproteobacteria	o. Hyphomicrobiales	NA	NA	o. Hyphomicrobiales
P11O	COHort+SS	p__Actinomycetota;c__Actinomycetes;o__Mycobacteriales;f__Mycobacteriaceae;g__Mycobacterium;s__NA	EC:4.2.1.1	8.17534	Carbamate synthesis	CA | EC:4.2.1.1	carbonic anhydrase	p. Actinomycetota	c. Actinomycetes	o. Mycobacteriales	f. Mycobacteriaceae	g. Mycobacterium	g. Mycobacterium
P7O	COVG	p__Actinomycetota;c__Actinomycetes;o__Mycobacteriales;f__NA;g__NA;s__NA	EC:6.3.1.2	8.12389	Ammonium assimilation	glnA | EC:6.3.1.2	glutamine synthetase	p. Actinomycetota	c. Actinomycetes	o. Mycobacteriales	NA	NA	o. Mycobacteriales
P9O	COHort	p__Pseudomonadota;c__Gammaproteobacteria;o__Oceanospirillales;f__Halomonadaceae;g__Halomonas;s__NA	EC:1.4.1.13	8.11764	Glutamate metabolism	gltBD | EC:1.4.1.13	glutamate synthase (NADPH)	p. Pseudomonadota	c. Gammaproteobacteria	o. Oceanospirillales	f. Halomonadaceae	g. Halomonas	g. Halomonas
P8O	SS	p__Pseudomonadota;c__Gammaproteobacteria;o__Pseudomonadales;f__Pseudomonadaceae;g__Stutzerimonas;s__Stutzerimonas xanthomarina	EC:1.7.2.1	8.11171	Denitrification	nirKS | EC:1.7.2.1	nitrite reductase (NO-forming)	p. Pseudomonadota	c. Gammaproteobacteria	o. Pseudomonadales	f. Pseudomonadaceae	g. Stutzerimonas	g. Stutzerimonas
P2O	SS	p__Pseudomonadota;c__Betaproteobacteria;o__Nitrosomonadales;f__Nitrosomonadaceae;g__Nitrosovibrio;s__Nitrosovibrio sp. Nv17	EC:1.14.99.39	8.08026	Nitrification	pmoABC-amoABC | EC:1.14.99.39	methane/ammonia monooxygenase	p. Pseudomonadota	c. Betaproteobacteria	o. Nitrosomonadales	f. Nitrosomonadaceae	g. Nitrosovibrio	g. Nitrosovibrio
P4O	COVG+SS	p__Pseudomonadota;c__Alphaproteobacteria;o__Hyphomicrobiales;f__Rhizobiaceae;g__Shinella;s__NA	EC:1.7.2.4	8.08	Denitrification	nosZ | EC:1.7.2.4	nitrous-oxide reductase	p. Pseudomonadota	c. Alphaproteobacteria	o. Hyphomicrobiales	f. Rhizobiaceae	g. Shinella	g. Shinella
P2O	SS	p__Pseudomonadota;c__Gammaproteobacteria;o__Pseudomonadales;f__Pseudomonadaceae;g__Pseudomonas;s__NA	EC:1.7.2.4	8.04853	Denitrification	nosZ | EC:1.7.2.4	nitrous-oxide reductase	p. Pseudomonadota	c. Gammaproteobacteria	o. Pseudomonadales	f. Pseudomonadaceae	g. Pseudomonas	g. Pseudomonas
P12OR1	Control	p__Pseudomonadota;c__Alphaproteobacteria;o__Hyphomicrobiales;f__Phyllobacteriaceae;g__Mesorhizobium;s__NA	EC:6.3.1.2	8.03683	Ammonium assimilation	glnA | EC:6.3.1.2	glutamine synthetase	p. Pseudomonadota	c. Alphaproteobacteria	o. Hyphomicrobiales	f. Phyllobacteriaceae	g. Mesorhizobium	g. Mesorhizobium
P14O	COVG	p__Actinomycetota;c__Actinomycetes;o__Propionibacteriales;f__Nocardioidaceae;g__Nocardioides;s__NA	EC:6.3.1.2	7.96529	Ammonium assimilation	glnA | EC:6.3.1.2	glutamine synthetase	p. Actinomycetota	c. Actinomycetes	o. Propionibacteriales	f. Nocardioidaceae	g. Nocardioides	g. Nocardioides
P8O	SS	p__NA;c__NA;o__NA;f__NA;g__NA;s__NA	EC:1.4.1.4	7.93856	Ammonia assimilation and release	gdhA | EC:1.4.1.4	glutamate dehydrogenase (NADP+)	NA	NA	NA	NA	NA	NA
P13O	COHort	p__Actinomycetota;c__Actinomycetes;o__Streptosporangiales;f__Nocardiopsaceae;g__Thermobifida;s__Thermobifida halotolerans	EC:6.3.1.2	7.89593	Ammonium assimilation	glnA | EC:6.3.1.2	glutamine synthetase	p. Actinomycetota	c. Actinomycetes	o. Streptosporangiales	f. Nocardiopsaceae	g. Thermobifida	g. Thermobifida
P13O	COHort	p__Pseudomonadota;c__NA;o__NA;f__NA;g__NA;s__NA	EC:6.3.1.2	7.86813	Ammonium assimilation	glnA | EC:6.3.1.2	glutamine synthetase	p. Pseudomonadota	NA	NA	NA	NA	p. Pseudomonadota
P10O	COVG+SS	p__Actinomycetota;c__Actinomycetes;o__NA;f__NA;g__NA;s__NA	EC:1.4.1.13	7.85036	Glutamate metabolism	gltBD | EC:1.4.1.13	glutamate synthase (NADPH)	p. Actinomycetota	c. Actinomycetes	NA	NA	NA	c. Actinomycetes
P15O	SS	p__Pseudomonadota;c__Gammaproteobacteria;o__Oceanospirillales;f__Halomonadaceae;g__Halomonas;s__NA	EC:1.4.1.2	7.81745	Ammonium release	gudB | EC:1.4.1.2	glutamate dehydrogenase	p. Pseudomonadota	c. Gammaproteobacteria	o. Oceanospirillales	f. Halomonadaceae	g. Halomonas	g. Halomonas
P17O	COHort+SS	p__Pseudomonadota;c__Alphaproteobacteria;o__Hyphomicrobiales;f__Rhizobiaceae;g__Rhizobium;s__NA	EC:6.3.1.2	7.80602	Ammonium assimilation	glnA | EC:6.3.1.2	glutamine synthetase	p. Pseudomonadota	c. Alphaproteobacteria	o. Hyphomicrobiales	f. Rhizobiaceae	g. Rhizobium	g. Rhizobium
P13O	COHort	p__Pseudomonadota;c__Gammaproteobacteria;o__Cellvibrionales;f__Cellvibrionaceae;g__NA;s__Cellvibrionaceae bacterium 1162T.S.0a.05	EC:4.2.1.104	7.77434	Carbamate synthesis	cynS | EC:4.2.1.104	cyanate lyase	p. Pseudomonadota	c. Gammaproteobacteria	o. Cellvibrionales	f. Cellvibrionaceae	NA	f. Cellvibrionaceae
P13O	COHort	p__NA;c__NA;o__NA;f__NA;g__NA;s__NA	EC:6.3.1.2	7.76192	Ammonium assimilation	glnA | EC:6.3.1.2	glutamine synthetase	NA	NA	NA	NA	NA	NA
P1O	COVG	p__Pseudomonadota;c__Alphaproteobacteria;o__Hyphomicrobiales;f__NA;g__NA;s__NA	EC:6.3.1.2	7.74955	Ammonium assimilation	glnA | EC:6.3.1.2	glutamine synthetase	p. Pseudomonadota	c. Alphaproteobacteria	o. Hyphomicrobiales	NA	NA	o. Hyphomicrobiales
P12OR2	Control	p__Pseudomonadota;c__Alphaproteobacteria;o__Hyphomicrobiales;f__Phyllobacteriaceae;g__Mesorhizobium;s__Mesorhizobium alhagi	EC:6.3.1.2	7.68824	Ammonium assimilation	glnA | EC:6.3.1.2	glutamine synthetase	p. Pseudomonadota	c. Alphaproteobacteria	o. Hyphomicrobiales	f. Phyllobacteriaceae	g. Mesorhizobium	g. Mesorhizobium
N2	Natural	p__Pseudomonadota;c__Alphaproteobacteria;o__Hyphomicrobiales;f__Nitrobacteraceae;g__Bradyrhizobium;s__NA	EC:6.3.1.2	7.65481	Ammonium assimilation	glnA | EC:6.3.1.2	glutamine synthetase	p. Pseudomonadota	c. Alphaproteobacteria	o. Hyphomicrobiales	f. Nitrobacteraceae	g. Bradyrhizobium	g. Bradyrhizobium
P12OR2	Control	p__Pseudomonadota;c__Betaproteobacteria;o__Burkholderiales;f__Sphaerotilaceae;g__Ideonella;s__NA	EC:4.2.1.104	7.64031	Carbamate synthesis	cynS | EC:4.2.1.104	cyanate lyase	p. Pseudomonadota	c. Betaproteobacteria	o. Burkholderiales	f. Sphaerotilaceae	g. Ideonella	g. Ideonella
P10O	COVG+SS	p__Actinomycetota;c__Actinomycetes;o__NA;f__NA;g__NA;s__NA	EC:6.3.1.2	7.6381	Ammonium assimilation	glnA | EC:6.3.1.2	glutamine synthetase	p. Actinomycetota	c. Actinomycetes	NA	NA	NA	c. Actinomycetes
P12OR2	Control	p__Pseudomonadota;c__Betaproteobacteria;o__Nitrosomonadales;f__Sterolibacteriaceae;g__Methyloversatilis;s__Methyloversatilis discipulorum	EC:4.2.1.104	7.62684	Carbamate synthesis	cynS | EC:4.2.1.104	cyanate lyase	p. Pseudomonadota	c. Betaproteobacteria	o. Nitrosomonadales	f. Sterolibacteriaceae	g. Methyloversatilis	g. Methyloversatilis
P18O	Control	p__Pseudomonadota;c__Alphaproteobacteria;o__Hyphomicrobiales;f__Nitrobacteraceae;g__Bradyrhizobium;s__NA	EC:6.3.1.2	7.61622	Ammonium assimilation	glnA | EC:6.3.1.2	glutamine synthetase	p. Pseudomonadota	c. Alphaproteobacteria	o. Hyphomicrobiales	f. Nitrobacteraceae	g. Bradyrhizobium	g. Bradyrhizobium
P2O	SS	p__Pseudomonadota;c__Betaproteobacteria;o__Nitrosomonadales;f__Nitrosomonadaceae;g__Nitrosospira;s__Nitrosospira sp. Nsp44	EC:1.7.2.6	7.60075	Nitrification	hao | EC:1.7.2.6	hydroxylamine dehydrogenase	p. Pseudomonadota	c. Betaproteobacteria	o. Nitrosomonadales	f. Nitrosomonadaceae	g. Nitrosospira	g. Nitrosospira
P3O	COHort	p__Actinomycetota;c__Actinomycetes;o__Kitasatosporales;f__Streptomycetaceae;g__Streptomyces;s__NA	EC:1.4.1.13	7.58604	Glutamate metabolism	gltBD | EC:1.4.1.13	glutamate synthase (NADPH)	p. Actinomycetota	c. Actinomycetes	o. Kitasatosporales	f. Streptomycetaceae	g. Streptomyces	g. Streptomyces
P4O	COVG+SS	p__Pseudomonadota;c__Alphaproteobacteria;o__Hyphomicrobiales;f__Rhizobiaceae;g__Sinorhizobium;s__Sinorhizobium arboris	EC:1.7.2.1	7.55308	Denitrification	nirKS | EC:1.7.2.1	nitrite reductase (NO-forming)	p. Pseudomonadota	c. Alphaproteobacteria	o. Hyphomicrobiales	f. Rhizobiaceae	g. Sinorhizobium	g. Sinorhizobium
P3O	COHort	p__Pseudomonadota;c__Alphaproteobacteria;o__Hyphomicrobiales;f__Phyllobacteriaceae;g__Mesorhizobium;s__NA	EC:6.3.1.2	7.55067	Ammonium assimilation	glnA | EC:6.3.1.2	glutamine synthetase	p. Pseudomonadota	c. Alphaproteobacteria	o. Hyphomicrobiales	f. Phyllobacteriaceae	g. Mesorhizobium	g. Mesorhizobium
P13O	COHort	p__Pseudomonadota;c__Alphaproteobacteria;o__Rhodospirillales;f__Acetobacteraceae;g__Acidibrevibacterium;s__Acidibrevibacterium fodinaquatile	EC:6.3.1.2	7.53214	Ammonium assimilation	glnA | EC:6.3.1.2	glutamine synthetase	p. Pseudomonadota	c. Alphaproteobacteria	o. Rhodospirillales	f. Acetobacteraceae	g. Acidibrevibacterium	g. Acidibrevibacterium
P7O	COVG	p__Actinomycetota;c__Actinomycetes;o__Mycobacteriales;f__Mycobacteriaceae;g__NA;s__NA	EC:6.3.1.2	7.52277	Ammonium assimilation	glnA | EC:6.3.1.2	glutamine synthetase	p. Actinomycetota	c. Actinomycetes	o. Mycobacteriales	f. Mycobacteriaceae	NA	f. Mycobacteriaceae
P8O	SS	p__Pseudomonadota;c__Betaproteobacteria;o__Nitrosomonadales;f__Nitrosomonadaceae;g__Nitrosospira;s__Nitrosospira lacus	EC:1.7.2.6	7.5189	Nitrification	hao | EC:1.7.2.6	hydroxylamine dehydrogenase	p. Pseudomonadota	c. Betaproteobacteria	o. Nitrosomonadales	f. Nitrosomonadaceae	g. Nitrosospira	g. Nitrosospira
P17O	COHort+SS	p__Actinomycetota;c__Actinomycetes;o__Mycobacteriales;f__Dietziaceae;g__Dietzia;s__NA	EC:6.3.1.2	7.5093	Ammonium assimilation	glnA | EC:6.3.1.2	glutamine synthetase	p. Actinomycetota	c. Actinomycetes	o. Mycobacteriales	f. Dietziaceae	g. Dietzia	g. Dietzia
P11O	COHort+SS	p__Actinomycetota;c__Actinomycetes;o__Mycobacteriales;f__Mycobacteriaceae;g__NA;s__NA	EC:6.3.1.2	7.47523	Ammonium assimilation	glnA | EC:6.3.1.2	glutamine synthetase	p. Actinomycetota	c. Actinomycetes	o. Mycobacteriales	f. Mycobacteriaceae	NA	f. Mycobacteriaceae
P13O	COHort	p__Pseudomonadota;c__Alphaproteobacteria;o__Hyphomicrobiales;f__Phyllobacteriaceae;g__Nitratireductor;s__NA	EC:6.3.1.2	7.44546	Ammonium assimilation	glnA | EC:6.3.1.2	glutamine synthetase	p. Pseudomonadota	c. Alphaproteobacteria	o. Hyphomicrobiales	f. Phyllobacteriaceae	g. Nitratireductor	g. Nitratireductor
P5O	COHort+SS	p__Bacillota;c__Bacilli;o__Bacillales;f__Bacillaceae;g__Oceanobacillus;s__Oceanobacillus halophilus	EC:1.7.5.1	7.41246	Dissimilatory nitrate reduction	narGZHYIV | EC:1.7.5.1	nitrate reductase	p. Bacillota	c. Bacilli	o. Bacillales	f. Bacillaceae	g. Oceanobacillus	g. Oceanobacillus
P11O	COHort+SS	p__Pseudomonadota;c__Gammaproteobacteria;o__Pseudomonadales;f__Pseudomonadaceae;g__Pseudomonas;s__NA	EC:6.3.1.2	7.39381	Ammonium assimilation	glnA | EC:6.3.1.2	glutamine synthetase	p. Pseudomonadota	c. Gammaproteobacteria	o. Pseudomonadales	f. Pseudomonadaceae	g. Pseudomonas	g. Pseudomonas
P13O	COHort	p__Bacteroidota;c__Flavobacteriia;o__Flavobacteriales;f__Flavobacteriaceae;g__NA;s__NA	EC:1.4.1.4	7.38217	Ammonia assimilation and release	gdhA | EC:1.4.1.4	glutamate dehydrogenase (NADP+)	p. Bacteroidota	c. Flavobacteriia	o. Flavobacteriales	f. Flavobacteriaceae	NA	f. Flavobacteriaceae
P2O	SS	p__Pseudomonadota;c__Betaproteobacteria;o__Nitrosomonadales;f__Nitrosomonadaceae;g__Nitrosospira;s__Nitrosospira sp. Nl5	EC:1.14.99.39	7.29033	Nitrification	pmoABC-amoABC | EC:1.14.99.39	methane/ammonia monooxygenase	p. Pseudomonadota	c. Betaproteobacteria	o. Nitrosomonadales	f. Nitrosomonadaceae	g. Nitrosospira	g. Nitrosospira
P11O	COHort+SS	p__Deinococcota;c__Deinococci;o__Trueperales;f__Trueperaceae;g__Truepera;s__Truepera radiovictrix	EC:6.3.1.2	7.25724	Ammonium assimilation	glnA | EC:6.3.1.2	glutamine synthetase	p. Deinococcota	c. Deinococci	o. Trueperales	f. Trueperaceae	g. Truepera	g. Truepera
P2O	SS	p__Pseudomonadota;c__Betaproteobacteria;o__Nitrosomonadales;f__Nitrosomonadaceae;g__Nitrosospira;s__Nitrosospira sp. NpAV	EC:1.14.99.39	7.25406	Nitrification	pmoABC-amoABC | EC:1.14.99.39	methane/ammonia monooxygenase	p. Pseudomonadota	c. Betaproteobacteria	o. Nitrosomonadales	f. Nitrosomonadaceae	g. Nitrosospira	g. Nitrosospira
P12OR2	Control	p__NA;c__NA;o__NA;f__NA;g__NA;s__NA	EC:6.3.1.2	7.23419	Ammonium assimilation	glnA | EC:6.3.1.2	glutamine synthetase	NA	NA	NA	NA	NA	NA
N3	Natural	p__Pseudomonadota;c__Betaproteobacteria;o__Burkholderiales;f__Comamonadaceae;g__Variovorax;s__NA	EC:4.2.1.104	7.2271	Carbamate synthesis	cynS | EC:4.2.1.104	cyanate lyase	p. Pseudomonadota	c. Betaproteobacteria	o. Burkholderiales	f. Comamonadaceae	g. Variovorax	g. Variovorax
P15O	SS	p__Actinomycetota;c__Actinomycetes;o__Mycobacteriales;f__Mycobacteriaceae;g__Mycobacterium;s__NA	EC:4.2.1.1	7.21253	Carbamate synthesis	CA | EC:4.2.1.1	carbonic anhydrase	p. Actinomycetota	c. Actinomycetes	o. Mycobacteriales	f. Mycobacteriaceae	g. Mycobacterium	g. Mycobacterium
N3	Natural	p__Pseudomonadota;c__Betaproteobacteria;o__NA;f__NA;g__NA;s__NA	EC:4.2.1.104	7.19342	Carbamate synthesis	cynS | EC:4.2.1.104	cyanate lyase	p. Pseudomonadota	c. Betaproteobacteria	NA	NA	NA	c. Betaproteobacteria
P12OR1	Control	p__Pseudomonadota;c__Alphaproteobacteria;o__Rhodospirillales;f__Azospirillaceae;g__Skermanella;s__Skermanella aerolata	EC:1.18.6.1	7.18139	Nitrogen fixation	nifDKH | EC:1.18.6.1	nitrogenase	p. Pseudomonadota	c. Alphaproteobacteria	o. Rhodospirillales	f. Azospirillaceae	g. Skermanella	g. Skermanella
P14O	COVG	p__Actinomycetota;c__Actinomycetes;o__Mycobacteriales;f__Mycobacteriaceae;g__Mycobacterium;s__NA	EC:1.7.5.1	7.1796	Dissimilatory nitrate reduction	narGZHYIV | EC:1.7.5.1	nitrate reductase	p. Actinomycetota	c. Actinomycetes	o. Mycobacteriales	f. Mycobacteriaceae	g. Mycobacterium	g. Mycobacterium
N3	Natural	p__Pseudomonadota;c__Alphaproteobacteria;o__Hyphomicrobiales;f__NA;g__NA;s__NA	EC:6.3.1.2	7.11805	Ammonium assimilation	glnA | EC:6.3.1.2	glutamine synthetase	p. Pseudomonadota	c. Alphaproteobacteria	o. Hyphomicrobiales	NA	NA	o. Hyphomicrobiales
P10O	COVG+SS	p__Chordata;c__Mammalia;o__NA;f__NA;g__NA;s__NA	EC:1.4.1.4	7.11342	Ammonia assimilation and release	gdhA | EC:1.4.1.4	glutamate dehydrogenase (NADP+)	p. Chordata	c. Mammalia	NA	NA	NA	c. Mammalia
N1	Natural	p__Pseudomonadota;c__NA;o__NA;f__NA;g__NA;s__NA	EC:2.7.2.2	7.07237	Carbamate synthesis	arcC | EC:2.7.2.2	carbamate kinase	p. Pseudomonadota	NA	NA	NA	NA	p. Pseudomonadota
P10O	COVG+SS	p__Pseudomonadota;c__Alphaproteobacteria;o__Hyphomicrobiales;f__NA;g__NA;s__NA	EC:1.7.2.1	7.04965	Denitrification	nirKS | EC:1.7.2.1	nitrite reductase (NO-forming)	p. Pseudomonadota	c. Alphaproteobacteria	o. Hyphomicrobiales	NA	NA	o. Hyphomicrobiales
P14O	COVG	p__Actinomycetota;c__Actinomycetes;o__Mycobacteriales;f__Mycobacteriaceae;g__Mycolicibacter;s__NA	EC:6.3.1.2	7.02454	Ammonium assimilation	glnA | EC:6.3.1.2	glutamine synthetase	p. Actinomycetota	c. Actinomycetes	o. Mycobacteriales	f. Mycobacteriaceae	g. Mycolicibacter	g. Mycolicibacter
P5O	COHort+SS	p__Pseudomonadota;c__Gammaproteobacteria;o__NA;f__NA;g__NA;s__NA	EC:6.3.1.2	7.0121	Ammonium assimilation	glnA | EC:6.3.1.2	glutamine synthetase	p. Pseudomonadota	c. Gammaproteobacteria	NA	NA	NA	c. Gammaproteobacteria
P10O	COVG+SS	p__Pseudomonadota;c__Betaproteobacteria;o__Nitrosomonadales;f__Nitrosomonadaceae;g__Nitrosospira;s__Nitrosospira multiformis	EC:1.7.2.6	7.00516	Nitrification	hao | EC:1.7.2.6	hydroxylamine dehydrogenase	p. Pseudomonadota	c. Betaproteobacteria	o. Nitrosomonadales	f. Nitrosomonadaceae	g. Nitrosospira	g. Nitrosospira
P16O	COVG+SS	p__Pseudomonadota;c__Alphaproteobacteria;o__Hyphomicrobiales;f__NA;g__NA;s__NA	EC:6.3.1.2	6.93534	Ammonium assimilation	glnA | EC:6.3.1.2	glutamine synthetase	p. Pseudomonadota	c. Alphaproteobacteria	o. Hyphomicrobiales	NA	NA	o. Hyphomicrobiales
P15O	SS	p__Pseudomonadota;c__Betaproteobacteria;o__Nitrosomonadales;f__Nitrosomonadaceae;g__Nitrosospira;s__Nitrosospira multiformis	EC:1.14.99.39	6.87947	Nitrification	pmoABC-amoABC | EC:1.14.99.39	methane/ammonia monooxygenase	p. Pseudomonadota	c. Betaproteobacteria	o. Nitrosomonadales	f. Nitrosomonadaceae	g. Nitrosospira	g. Nitrosospira
P12OR2	Control	p__NA;c__NA;o__NA;f__NA;g__NA;s__NA	EC:1.4.1.3	6.8527	Ammonia assimilation and release	gdhA | EC:1.4.1.3	glutamate dehydrogenase (NAD(P)+	NA	NA	NA	NA	NA	NA
P4O	COVG+SS	p__Actinomycetota;c__Actinomycetes;o__Mycobacteriales;f__Mycobacteriaceae;g__Mycobacterium;s__Mycobacterium shimoidei	EC:1.4.1.13	6.84901	Glutamate metabolism	gltBD | EC:1.4.1.13	glutamate synthase (NADPH)	p. Actinomycetota	c. Actinomycetes	o. Mycobacteriales	f. Mycobacteriaceae	g. Mycobacterium	g. Mycobacterium
P4O	COVG+SS	p__Pseudomonadota;c__Gammaproteobacteria;o__Aeromonadales;f__Aeromonadaceae;g__Oceanisphaera;s__Oceanisphaera profunda	EC:1.9.6.1	6.83271	Denitrification	napAB | EC:1.9.6.1	nitrate reductase (cytochrome)	p. Pseudomonadota	c. Gammaproteobacteria	o. Aeromonadales	f. Aeromonadaceae	g. Oceanisphaera	g. Oceanisphaera
P2O	SS	p__Pseudomonadota;c__Alphaproteobacteria;o__Hyphomicrobiales;f__NA;g__NA;s__NA	EC:6.3.1.2	6.81113	Ammonium assimilation	glnA | EC:6.3.1.2	glutamine synthetase	p. Pseudomonadota	c. Alphaproteobacteria	o. Hyphomicrobiales	NA	NA	o. Hyphomicrobiales
P4O	COVG+SS	p__Actinomycetota;c__Actinomycetes;o__Streptosporangiales;f__Thermomonosporaceae;g__Actinomadura;s__NA	EC:6.3.1.2	6.80448	Ammonium assimilation	glnA | EC:6.3.1.2	glutamine synthetase	p. Actinomycetota	c. Actinomycetes	o. Streptosporangiales	f. Thermomonosporaceae	g. Actinomadura	g. Actinomadura
P13O	COHort	p__Arthropoda;c__Insecta;o__NA;f__NA;g__NA;s__NA	EC:6.3.1.2	6.76509	Ammonium assimilation	glnA | EC:6.3.1.2	glutamine synthetase	p. Arthropoda	c. Insecta	NA	NA	NA	c. Insecta
P14O	COVG	p__Actinomycetota;c__Actinomycetes;o__Pseudonocardiales;f__Pseudonocardiaceae;g__NA;s__NA	EC:6.3.1.2	6.76402	Ammonium assimilation	glnA | EC:6.3.1.2	glutamine synthetase	p. Actinomycetota	c. Actinomycetes	o. Pseudonocardiales	f. Pseudonocardiaceae	NA	f. Pseudonocardiaceae
P8O	SS	p__Pseudomonadota;c__Betaproteobacteria;o__Nitrosomonadales;f__Nitrosomonadaceae;g__Nitrosospira;s__Nitrosospira briensis	EC:1.14.99.39	6.72474	Nitrification	pmoABC-amoABC | EC:1.14.99.39	methane/ammonia monooxygenase	p. Pseudomonadota	c. Betaproteobacteria	o. Nitrosomonadales	f. Nitrosomonadaceae	g. Nitrosospira	g. Nitrosospira
P4O	COVG+SS	p__NA;c__NA;o__NA;f__NA;g__NA;s__NA	EC:1.4.1.3	6.71032	Ammonia assimilation and release	gdhA | EC:1.4.1.3	glutamate dehydrogenase (NAD(P)+	NA	NA	NA	NA	NA	NA
N3	Natural	p__Pseudomonadota;c__Alphaproteobacteria;o__Hyphomicrobiales;f__Phyllobacteriaceae;g__Mesorhizobium;s__NA	EC:6.3.1.2	6.6899	Ammonium assimilation	glnA | EC:6.3.1.2	glutamine synthetase	p. Pseudomonadota	c. Alphaproteobacteria	o. Hyphomicrobiales	f. Phyllobacteriaceae	g. Mesorhizobium	g. Mesorhizobium
P2O	SS	p__Actinomycetota;c__Actinomycetes;o__NA;f__NA;g__NA;s__NA	EC:6.3.1.2	6.67723	Ammonium assimilation	glnA | EC:6.3.1.2	glutamine synthetase	p. Actinomycetota	c. Actinomycetes	NA	NA	NA	c. Actinomycetes
P4O	COVG+SS	p__Planctomycetota;c__Planctomycetia;o__Pirellulales;f__Pirellulaceae;g__Rhodopirellula;s__Rhodopirellula sp. SM50	EC:1.4.1.3	6.66638	Ammonia assimilation and release	gdhA | EC:1.4.1.3	glutamate dehydrogenase (NAD(P)+	p. Planctomycetota	c. Planctomycetia	o. Pirellulales	f. Pirellulaceae	g. Rhodopirellula	g. Rhodopirellula
P4O	COVG+SS	p__Actinomycetota;c__Actinomycetes;o__Mycobacteriales;f__Dietziaceae;g__Dietzia;s__NA	EC:6.3.1.2	6.65877	Ammonium assimilation	glnA | EC:6.3.1.2	glutamine synthetase	p. Actinomycetota	c. Actinomycetes	o. Mycobacteriales	f. Dietziaceae	g. Dietzia	g. Dietzia
P7O	COVG	p__Actinomycetota;c__Actinomycetes;o__Glycomycetales;f__Glycomycetaceae;g__Glycomyces;s__Glycomyces arizonensis	EC:6.3.1.2	6.65249	Ammonium assimilation	glnA | EC:6.3.1.2	glutamine synthetase	p. Actinomycetota	c. Actinomycetes	o. Glycomycetales	f. Glycomycetaceae	g. Glycomyces	g. Glycomyces
P14O	COVG	p__Actinomycetota;c__Actinomycetes;o__Mycobacteriales;f__Mycobacteriaceae;g__Mycolicibacter;s__Mycolicibacter longobardus	EC:6.3.1.2	6.63047	Ammonium assimilation	glnA | EC:6.3.1.2	glutamine synthetase	p. Actinomycetota	c. Actinomycetes	o. Mycobacteriales	f. Mycobacteriaceae	g. Mycolicibacter	g. Mycolicibacter
P18O	Control	p__Actinomycetota;c__Actinomycetes;o__Kitasatosporales;f__Streptomycetaceae;g__Streptomyces;s__NA	EC:6.3.1.2	6.61745	Ammonium assimilation	glnA | EC:6.3.1.2	glutamine synthetase	p. Actinomycetota	c. Actinomycetes	o. Kitasatosporales	f. Streptomycetaceae	g. Streptomyces	g. Streptomyces
P4O	COVG+SS	p__Basidiomycota;c__Ustilaginomycetes;o__Ustilaginales;f__Ustilaginaceae;g__NA;s__NA	EC:6.3.1.2	6.59999	Ammonium assimilation	glnA | EC:6.3.1.2	glutamine synthetase	p. Basidiomycota	c. Ustilaginomycetes	o. Ustilaginales	f. Ustilaginaceae	NA	f. Ustilaginaceae
N3	Natural	p__NA;c__NA;o__NA;f__NA;g__NA;s__NA	EC:1.4.1.3	6.53632	Ammonia assimilation and release	gdhA | EC:1.4.1.3	glutamate dehydrogenase (NAD(P)+	NA	NA	NA	NA	NA	NA
P11O	COHort+SS	p__Pseudomonadota;c__Betaproteobacteria;o__Nitrosomonadales;f__Nitrosomonadaceae;g__Nitrosomonas;s__Nitrosomonas eutropha	EC:1.7.2.6	6.52612	Nitrification	hao | EC:1.7.2.6	hydroxylamine dehydrogenase	p. Pseudomonadota	c. Betaproteobacteria	o. Nitrosomonadales	f. Nitrosomonadaceae	g. Nitrosomonas	g. Nitrosomonas
P17O	COHort+SS	p__Pseudomonadota;c__Alphaproteobacteria;o__Hyphomicrobiales;f__Rhizobiaceae;g__Pseudorhizobium;s__Pseudorhizobium flavum	EC:1.9.6.1	6.51434	Denitrification	napAB | EC:1.9.6.1	nitrate reductase (cytochrome)	p. Pseudomonadota	c. Alphaproteobacteria	o. Hyphomicrobiales	f. Rhizobiaceae	g. Pseudorhizobium	g. Pseudorhizobium
P12OR2	Control	p__Actinomycetota;c__Actinomycetes;o__Geodermatophilales;f__Geodermatophilaceae;g__Blastococcus;s__NA	EC:6.3.1.2	6.50781	Ammonium assimilation	glnA | EC:6.3.1.2	glutamine synthetase	p. Actinomycetota	c. Actinomycetes	o. Geodermatophilales	f. Geodermatophilaceae	g. Blastococcus	g. Blastococcus
P3O	COHort	p__Actinomycetota;c__Actinomycetes;o__Mycobacteriales;f__Mycobacteriaceae;g__Mycolicibacterium;s__Mycolicibacterium thermoresistibile	EC:6.3.1.2	6.48756	Ammonium assimilation	glnA | EC:6.3.1.2	glutamine synthetase	p. Actinomycetota	c. Actinomycetes	o. Mycobacteriales	f. Mycobacteriaceae	g. Mycolicibacterium	g. Mycolicibacterium
P3O	COHort	p__Pseudomonadota;c__Gammaproteobacteria;o__Pseudomonadales;f__Pseudomonadaceae;g__Stutzerimonas;s__Stutzerimonas stutzeri	EC:1.7.2.4	6.46215	Denitrification	nosZ | EC:1.7.2.4	nitrous-oxide reductase	p. Pseudomonadota	c. Gammaproteobacteria	o. Pseudomonadales	f. Pseudomonadaceae	g. Stutzerimonas	g. Stutzerimonas
P3O	COHort	p__Pseudomonadota;c__Alphaproteobacteria;o__Hyphomicrobiales;f__Phyllobacteriaceae;g__Mesorhizobium;s__Mesorhizobium alhagi	EC:6.3.1.2	6.43157	Ammonium assimilation	glnA | EC:6.3.1.2	glutamine synthetase	p. Pseudomonadota	c. Alphaproteobacteria	o. Hyphomicrobiales	f. Phyllobacteriaceae	g. Mesorhizobium	g. Mesorhizobium
P4O	COVG+SS	p__Pseudomonadota;c__NA;o__NA;f__NA;g__NA;s__NA	EC:6.3.1.2	6.42845	Ammonium assimilation	glnA | EC:6.3.1.2	glutamine synthetase	p. Pseudomonadota	NA	NA	NA	NA	p. Pseudomonadota
P4O	COVG+SS	p__Pseudomonadota;c__Betaproteobacteria;o__Nitrosomonadales;f__Nitrosomonadaceae;g__Nitrosospira;s__Nitrosospira sp. Nsp44	EC:1.7.2.6	6.42492	Nitrification	hao | EC:1.7.2.6	hydroxylamine dehydrogenase	p. Pseudomonadota	c. Betaproteobacteria	o. Nitrosomonadales	f. Nitrosomonadaceae	g. Nitrosospira	g. Nitrosospira
P18O	Control	p__NA;c__NA;o__NA;f__NA;g__NA;s__NA	EC:6.3.1.2	6.42138	Ammonium assimilation	glnA | EC:6.3.1.2	glutamine synthetase	NA	NA	NA	NA	NA	NA
P8O	SS	p__Pseudomonadota;c__Gammaproteobacteria;o__NA;f__NA;g__NA;s__NA	EC:1.4.1.13	6.41191	Glutamate metabolism	gltBD | EC:1.4.1.13	glutamate synthase (NADPH)	p. Pseudomonadota	c. Gammaproteobacteria	NA	NA	NA	c. Gammaproteobacteria
P2O	SS	p__Pseudomonadota;c__Betaproteobacteria;o__Nitrosomonadales;f__Nitrosomonadaceae;g__Nitrosospira;s__Nitrosospira lacus	EC:1.7.2.6	6.40311	Nitrification	hao | EC:1.7.2.6	hydroxylamine dehydrogenase	p. Pseudomonadota	c. Betaproteobacteria	o. Nitrosomonadales	f. Nitrosomonadaceae	g. Nitrosospira	g. Nitrosospira
P12OR2	Control	p__Pseudomonadota;c__Alphaproteobacteria;o__NA;f__NA;g__NA;s__NA	EC:6.3.1.2	6.40089	Ammonium assimilation	glnA | EC:6.3.1.2	glutamine synthetase	p. Pseudomonadota	c. Alphaproteobacteria	NA	NA	NA	c. Alphaproteobacteria
P4O	COVG+SS	p__Actinomycetota;c__Actinomycetes;o__Mycobacteriales;f__Corynebacteriaceae;g__Corynebacterium;s__NA	EC:1.4.1.4	6.37999	Ammonia assimilation and release	gdhA | EC:1.4.1.4	glutamate dehydrogenase (NADP+)	p. Actinomycetota	c. Actinomycetes	o. Mycobacteriales	f. Corynebacteriaceae	g. Corynebacterium	g. Corynebacterium
P12OR2	Control	p__Actinomycetota;c__Actinomycetes;o__Micromonosporales;f__Micromonosporaceae;g__Actinoplanes;s__Actinoplanes friuliensis	EC:6.3.1.2	6.37276	Ammonium assimilation	glnA | EC:6.3.1.2	glutamine synthetase	p. Actinomycetota	c. Actinomycetes	o. Micromonosporales	f. Micromonosporaceae	g. Actinoplanes	g. Actinoplanes
P16O	COVG+SS	p__Pseudomonadota;c__Gammaproteobacteria;o__NA;f__NA;g__NA;s__NA	EC:1.4.1.13	6.33851	Glutamate metabolism	gltBD | EC:1.4.1.13	glutamate synthase (NADPH)	p. Pseudomonadota	c. Gammaproteobacteria	NA	NA	NA	c. Gammaproteobacteria
P4O	COVG+SS	p__Pseudomonadota;c__Gammaproteobacteria;o__NA;f__NA;g__NA;s__NA	EC:1.4.1.13	6.31801	Glutamate metabolism	gltBD | EC:1.4.1.13	glutamate synthase (NADPH)	p. Pseudomonadota	c. Gammaproteobacteria	NA	NA	NA	c. Gammaproteobacteria
P18O	Control	p__Actinomycetota;c__Thermoleophilia;o__Solirubrobacterales;f__Conexibacteraceae;g__Conexibacter;s__Conexibacter woesei	EC:1.4.1.3	6.31732	Ammonia assimilation and release	gdhA | EC:1.4.1.3	glutamate dehydrogenase (NAD(P)+	p. Actinomycetota	c. Thermoleophilia	o. Solirubrobacterales	f. Conexibacteraceae	g. Conexibacter	g. Conexibacter
P4O	COVG+SS	p__Pseudomonadota;c__Gammaproteobacteria;o__Pseudomonadales;f__Pseudomonadaceae;g__Pseudomonas;s__NA	EC:1.4.1.2	6.30142	Ammonium release	gudB | EC:1.4.1.2	glutamate dehydrogenase	p. Pseudomonadota	c. Gammaproteobacteria	o. Pseudomonadales	f. Pseudomonadaceae	g. Pseudomonas	g. Pseudomonas
P7O	COVG	p__Actinomycetota;c__Actinomycetes;o__Mycobacteriales;f__Mycobacteriaceae;g__Mycobacterium;s__NA	EC:6.3.1.2	6.28979	Ammonium assimilation	glnA | EC:6.3.1.2	glutamine synthetase	p. Actinomycetota	c. Actinomycetes	o. Mycobacteriales	f. Mycobacteriaceae	g. Mycobacterium	g. Mycobacterium
P4O	COVG+SS	p__Pseudomonadota;c__Alphaproteobacteria;o__Rhodobacterales;f__Roseobacteraceae;g__Rubellimicrobium;s__Rubellimicrobium mesophilum	EC:6.3.1.2	6.28804	Ammonium assimilation	glnA | EC:6.3.1.2	glutamine synthetase	p. Pseudomonadota	c. Alphaproteobacteria	o. Rhodobacterales	f. Roseobacteraceae	g. Rubellimicrobium	g. Rubellimicrobium
P1O	COVG	p__Pseudomonadota;c__Alphaproteobacteria;o__Hyphomicrobiales;f__Phyllobacteriaceae;g__Mesorhizobium;s__NA	EC:6.3.1.2	6.27714	Ammonium assimilation	glnA | EC:6.3.1.2	glutamine synthetase	p. Pseudomonadota	c. Alphaproteobacteria	o. Hyphomicrobiales	f. Phyllobacteriaceae	g. Mesorhizobium	g. Mesorhizobium
P14O	COVG	p__Actinomycetota;c__Actinomycetes;o__Mycobacteriales;f__Mycobacteriaceae;g__NA;s__NA	EC:6.3.1.2	6.24958	Ammonium assimilation	glnA | EC:6.3.1.2	glutamine synthetase	p. Actinomycetota	c. Actinomycetes	o. Mycobacteriales	f. Mycobacteriaceae	NA	f. Mycobacteriaceae
P4O	COVG+SS	p__Myxococcota;c__Myxococcia;o__Myxococcales;f__NA;g__Enhygromyxa;s__Enhygromyxa salina	EC:6.3.1.2	6.24333	Ammonium assimilation	glnA | EC:6.3.1.2	glutamine synthetase	p. Myxococcota	c. Myxococcia	o. Myxococcales	NA	g. Enhygromyxa	g. Enhygromyxa
P1O	COVG	p__NA;c__NA;o__NA;f__NA;g__NA;s__NA	EC:6.3.1.2	6.23438	Ammonium assimilation	glnA | EC:6.3.1.2	glutamine synthetase	NA	NA	NA	NA	NA	NA
P4O	COVG+SS	p__Pseudomonadota;c__Gammaproteobacteria;o__Chromatiales;f__Halothiobacillaceae;g__Halothiobacillus;s__Halothiobacillus diazotrophicus	EC:1.4.1.13	6.21845	Glutamate metabolism	gltBD | EC:1.4.1.13	glutamate synthase (NADPH)	p. Pseudomonadota	c. Gammaproteobacteria	o. Chromatiales	f. Halothiobacillaceae	g. Halothiobacillus	g. Halothiobacillus
P11O	COHort+SS	p__Bacillota;c__Bacilli;o__Bacillales;f__Staphylococcaceae;g__Salinicoccus;s__Salinicoccus roseus	EC:1.4.1.2	6.21816	Ammonium release	gudB | EC:1.4.1.2	glutamate dehydrogenase	p. Bacillota	c. Bacilli	o. Bacillales	f. Staphylococcaceae	g. Salinicoccus	g. Salinicoccus
N1	Natural	p__Pseudomonadota;c__Alphaproteobacteria;o__Hyphomicrobiales;f__Methylobacteriaceae;g__Methylobacterium;s__NA	EC:6.3.1.2	6.20509	Ammonium assimilation	glnA | EC:6.3.1.2	glutamine synthetase	p. Pseudomonadota	c. Alphaproteobacteria	o. Hyphomicrobiales	f. Methylobacteriaceae	g. Methylobacterium	g. Methylobacterium
N2	Natural	p__NA;c__NA;o__NA;f__NA;g__NA;s__NA	EC:1.4.1.3	6.20389	Ammonia assimilation and release	gdhA | EC:1.4.1.3	glutamate dehydrogenase (NAD(P)+	NA	NA	NA	NA	NA	NA
P10O	COVG+SS	p__Brachiopoda;c__Lingulata;o__Lingulida;f__Lingulidae;g__Lingula;s__Lingula anatina	EC:4.2.1.1	6.19735	Carbamate synthesis	CA | EC:4.2.1.1	carbonic anhydrase	p. Brachiopoda	c. Lingulata	o. Lingulida	f. Lingulidae	g. Lingula	g. Lingula
P10O	COVG+SS	p__Bacillota;c__Bacilli;o__Bacillales;f__Bacillaceae;g__Bacillus;s__Bacillus sp. MBGLi97	EC:4.2.1.1	6.18824	Carbamate synthesis	CA | EC:4.2.1.1	carbonic anhydrase	p. Bacillota	c. Bacilli	o. Bacillales	f. Bacillaceae	g. Bacillus	g. Bacillus
P3O	COHort	p__Actinomycetota;c__Actinomycetes;o__Kitasatosporales;f__Streptomycetaceae;g__Streptomyces;s__Streptomyces cahuitamycinicus	EC:6.3.1.2	6.17833	Ammonium assimilation	glnA | EC:6.3.1.2	glutamine synthetase	p. Actinomycetota	c. Actinomycetes	o. Kitasatosporales	f. Streptomycetaceae	g. Streptomyces	g. Streptomyces
P8O	SS	p__Pseudomonadota;c__Alphaproteobacteria;o__Hyphomicrobiales;f__Phyllobacteriaceae;g__Mesorhizobium;s__NA	EC:6.3.1.2	6.15682	Ammonium assimilation	glnA | EC:6.3.1.2	glutamine synthetase	p. Pseudomonadota	c. Alphaproteobacteria	o. Hyphomicrobiales	f. Phyllobacteriaceae	g. Mesorhizobium	g. Mesorhizobium
P4O	COVG+SS	p__Pseudomonadota;c__Alphaproteobacteria;o__Rhodobacterales;f__Paracoccaceae;g__Paracoccus;s__Paracoccus alkanivorans	EC:6.3.1.2	6.13997	Ammonium assimilation	glnA | EC:6.3.1.2	glutamine synthetase	p. Pseudomonadota	c. Alphaproteobacteria	o. Rhodobacterales	f. Paracoccaceae	g. Paracoccus	g. Paracoccus
P13O	COHort	p__Pseudomonadota;c__Alphaproteobacteria;o__Hyphomicrobiales;f__Boseaceae;g__Bosea;s__Bosea sp. WAO	EC:1.7.2.1	6.1394	Denitrification	nirKS | EC:1.7.2.1	nitrite reductase (NO-forming)	p. Pseudomonadota	c. Alphaproteobacteria	o. Hyphomicrobiales	f. Boseaceae	g. Bosea	g. Bosea
P4O	COVG+SS	p__Pseudomonadota;c__Alphaproteobacteria;o__NA;f__NA;g__NA;s__NA	EC:6.3.1.2	6.13911	Ammonium assimilation	glnA | EC:6.3.1.2	glutamine synthetase	p. Pseudomonadota	c. Alphaproteobacteria	NA	NA	NA	c. Alphaproteobacteria
P4O	COVG+SS	p__Actinomycetota;c__Actinomycetes;o__Mycobacteriales;f__Mycobacteriaceae;g__Mycobacterium;s__NA	EC:1.4.1.13	6.13214	Glutamate metabolism	gltBD | EC:1.4.1.13	glutamate synthase (NADPH)	p. Actinomycetota	c. Actinomycetes	o. Mycobacteriales	f. Mycobacteriaceae	g. Mycobacterium	g. Mycobacterium
P2O	SS	p__Pseudomonadota;c__Betaproteobacteria;o__Nitrosomonadales;f__Nitrosomonadaceae;g__Nitrosospira;s__NA	EC:1.7.2.6	6.10609	Nitrification	hao | EC:1.7.2.6	hydroxylamine dehydrogenase	p. Pseudomonadota	c. Betaproteobacteria	o. Nitrosomonadales	f. Nitrosomonadaceae	g. Nitrosospira	g. Nitrosospira
P3O	COHort	p__Deinococcota;c__Deinococci;o__Deinococcales;f__Deinococcaceae;g__Deinococcus;s__NA	EC:6.3.1.2	6.08349	Ammonium assimilation	glnA | EC:6.3.1.2	glutamine synthetase	p. Deinococcota	c. Deinococci	o. Deinococcales	f. Deinococcaceae	g. Deinococcus	g. Deinococcus
P4O	COVG+SS	p__Actinomycetota;c__Actinomycetes;o__Propionibacteriales;f__Nocardioidaceae;g__Nocardioides;s__Nocardioides sediminis	EC:6.3.1.2	6.07854	Ammonium assimilation	glnA | EC:6.3.1.2	glutamine synthetase	p. Actinomycetota	c. Actinomycetes	o. Propionibacteriales	f. Nocardioidaceae	g. Nocardioides	g. Nocardioides
P4O	COVG+SS	p__Actinomycetota;c__Actinomycetes;o__Propionibacteriales;f__Nocardioidaceae;g__Aeromicrobium;s__Aeromicrobium marinum	EC:6.3.1.2	6.07066	Ammonium assimilation	glnA | EC:6.3.1.2	glutamine synthetase	p. Actinomycetota	c. Actinomycetes	o. Propionibacteriales	f. Nocardioidaceae	g. Aeromicrobium	g. Aeromicrobium
P4O	COVG+SS	p__Pseudomonadota;c__Gammaproteobacteria;o__Oceanospirillales;f__Halomonadaceae;g__Halovibrio;s__Halovibrio salipaludis	EC:6.3.1.2	6.05967	Ammonium assimilation	glnA | EC:6.3.1.2	glutamine synthetase	p. Pseudomonadota	c. Gammaproteobacteria	o. Oceanospirillales	f. Halomonadaceae	g. Halovibrio	g. Halovibrio
P11O	COHort+SS	p__Pseudomonadota;c__Alphaproteobacteria;o__Hyphomicrobiales;f__NA;g__NA;s__NA	EC:1.7.2.4	6.05402	Denitrification	nosZ | EC:1.7.2.4	nitrous-oxide reductase	p. Pseudomonadota	c. Alphaproteobacteria	o. Hyphomicrobiales	NA	NA	o. Hyphomicrobiales
P4O	COVG+SS	p__Pseudomonadota;c__Gammaproteobacteria;o__Xanthomonadales;f__Xanthomonadaceae;g__NA;s__NA	EC:6.3.1.2	6.03572	Ammonium assimilation	glnA | EC:6.3.1.2	glutamine synthetase	p. Pseudomonadota	c. Gammaproteobacteria	o. Xanthomonadales	f. Xanthomonadaceae	NA	f. Xanthomonadaceae
P4O	COVG+SS	p__Actinomycetota;c__Actinomycetes;o__NA;f__NA;g__NA;s__NA	EC:6.3.1.2	6.02795	Ammonium assimilation	glnA | EC:6.3.1.2	glutamine synthetase	p. Actinomycetota	c. Actinomycetes	NA	NA	NA	c. Actinomycetes
P14O	COVG	p__Actinomycetota;c__Actinomycetes;o__Mycobacteriales;f__Mycobacteriaceae;g__Mycolicibacter;s__Mycolicibacter heraklionensis	EC:6.3.1.2	6.02315	Ammonium assimilation	glnA | EC:6.3.1.2	glutamine synthetase	p. Actinomycetota	c. Actinomycetes	o. Mycobacteriales	f. Mycobacteriaceae	g. Mycolicibacter	g. Mycolicibacter
P16O	COVG+SS	p__Deinococcota;c__Deinococci;o__Thermales;f__Thermaceae;g__Oceanithermus;s__Oceanithermus profundus	EC:6.3.1.2	6.01754	Ammonium assimilation	glnA | EC:6.3.1.2	glutamine synthetase	p. Deinococcota	c. Deinococci	o. Thermales	f. Thermaceae	g. Oceanithermus	g. Oceanithermus
P10O	COVG+SS	p__Actinomycetota;c__Actinomycetes;o__Mycobacteriales;f__Mycobacteriaceae;g__Mycolicibacterium;s__Mycolicibacterium insubricum	EC:6.3.1.2	6.00903	Ammonium assimilation	glnA | EC:6.3.1.2	glutamine synthetase	p. Actinomycetota	c. Actinomycetes	o. Mycobacteriales	f. Mycobacteriaceae	g. Mycolicibacterium	g. Mycolicibacterium
N1	Natural	p__Actinomycetota;c__Actinomycetes;o__Streptosporangiales;f__Streptosporangiaceae;g__NA;s__NA	EC:6.3.1.2	6.00282	Ammonium assimilation	glnA | EC:6.3.1.2	glutamine synthetase	p. Actinomycetota	c. Actinomycetes	o. Streptosporangiales	f. Streptosporangiaceae	NA	f. Streptosporangiaceae
P15O	SS	p__Pseudomonadota;c__Gammaproteobacteria;o__Oceanospirillales;f__Halomonadaceae;g__Halomonas;s__Halomonas muralis	EC:1.4.1.2	5.99545	Ammonium release	gudB | EC:1.4.1.2	glutamate dehydrogenase	p. Pseudomonadota	c. Gammaproteobacteria	o. Oceanospirillales	f. Halomonadaceae	g. Halomonas	g. Halomonas
P3O	COHort	p__Actinomycetota;c__Actinomycetes;o__NA;f__NA;g__NA;s__NA	EC:1.4.1.13	5.98933	Glutamate metabolism	gltBD | EC:1.4.1.13	glutamate synthase (NADPH)	p. Actinomycetota	c. Actinomycetes	NA	NA	NA	c. Actinomycetes
P10O	COVG+SS	p__Pseudomonadota;c__Alphaproteobacteria;o__Hyphomicrobiales;f__Phyllobacteriaceae;g__Mesorhizobium;s__Mesorhizobium sp. YM1C-6-2	EC:6.3.1.2	5.98044	Ammonium assimilation	glnA | EC:6.3.1.2	glutamine synthetase	p. Pseudomonadota	c. Alphaproteobacteria	o. Hyphomicrobiales	f. Phyllobacteriaceae	g. Mesorhizobium	g. Mesorhizobium
P17O	COHort+SS	p__Pseudomonadota;c__Gammaproteobacteria;o__Pseudomonadales;f__Pseudomonadaceae;g__Stutzerimonas;s__Stutzerimonas xanthomarina	EC:6.3.1.2	5.95994	Ammonium assimilation	glnA | EC:6.3.1.2	glutamine synthetase	p. Pseudomonadota	c. Gammaproteobacteria	o. Pseudomonadales	f. Pseudomonadaceae	g. Stutzerimonas	g. Stutzerimonas
P4O	COVG+SS	p__Pseudomonadota;c__Gammaproteobacteria;o__Enterobacterales;f__Morganellaceae;g__Xenorhabdus;s__Xenorhabdus eapokensis	EC:1.4.1.13	5.9574	Glutamate metabolism	gltBD | EC:1.4.1.13	glutamate synthase (NADPH)	p. Pseudomonadota	c. Gammaproteobacteria	o. Enterobacterales	f. Morganellaceae	g. Xenorhabdus	g. Xenorhabdus
P11O	COHort+SS	p__Pseudomonadota;c__Alphaproteobacteria;o__Hyphomicrobiales;f__Phyllobacteriaceae;g__Mesorhizobium;s__NA	EC:6.3.1.2	5.95261	Ammonium assimilation	glnA | EC:6.3.1.2	glutamine synthetase	p. Pseudomonadota	c. Alphaproteobacteria	o. Hyphomicrobiales	f. Phyllobacteriaceae	g. Mesorhizobium	g. Mesorhizobium
P4O	COVG+SS	p__Actinomycetota;c__Actinomycetes;o__Propionibacteriales;f__Nocardioidaceae;g__Nocardioides;s__Nocardioides sp. URHA0020	EC:6.3.1.2	5.9453	Ammonium assimilation	glnA | EC:6.3.1.2	glutamine synthetase	p. Actinomycetota	c. Actinomycetes	o. Propionibacteriales	f. Nocardioidaceae	g. Nocardioides	g. Nocardioides
P10O	COVG+SS	p__Bacillota;c__Bacilli;o__Bacillales;f__Bacillaceae;g__Terribacillus;s__Terribacillus aidingensis	EC:1.4.1.2	5.9305	Ammonium release	gudB | EC:1.4.1.2	glutamate dehydrogenase	p. Bacillota	c. Bacilli	o. Bacillales	f. Bacillaceae	g. Terribacillus	g. Terribacillus
P4O	COVG+SS	p__Actinomycetota;c__Actinomycetes;o__Streptosporangiales;f__Thermomonosporaceae;g__Actinomadura;s__Actinomadura rubteroloni	EC:6.3.1.2	5.92623	Ammonium assimilation	glnA | EC:6.3.1.2	glutamine synthetase	p. Actinomycetota	c. Actinomycetes	o. Streptosporangiales	f. Thermomonosporaceae	g. Actinomadura	g. Actinomadura
P10O	COVG+SS	p__Actinomycetota;c__Actinomycetes;o__Micromonosporales;f__Micromonosporaceae;g__Catellatospora;s__Catellatospora citrea	EC:1.4.1.3	5.92038	Ammonia assimilation and release	gdhA | EC:1.4.1.3	glutamate dehydrogenase (NAD(P)+	p. Actinomycetota	c. Actinomycetes	o. Micromonosporales	f. Micromonosporaceae	g. Catellatospora	g. Catellatospora
P8O	SS	p__Pseudomonadota;c__Gammaproteobacteria;o__Pseudomonadales;f__Pseudomonadaceae;g__Stutzerimonas;s__Stutzerimonas nitrititolerans	EC:1.4.1.2	5.88877	Ammonium release	gudB | EC:1.4.1.2	glutamate dehydrogenase	p. Pseudomonadota	c. Gammaproteobacteria	o. Pseudomonadales	f. Pseudomonadaceae	g. Stutzerimonas	g. Stutzerimonas
P17O	COHort+SS	p__Bacillota;c__Bacilli;o__Bacillales;f__Staphylococcaceae;g__Salinicoccus;s__Salinicoccus roseus	EC:1.4.1.2	5.86905	Ammonium release	gudB | EC:1.4.1.2	glutamate dehydrogenase	p. Bacillota	c. Bacilli	o. Bacillales	f. Staphylococcaceae	g. Salinicoccus	g. Salinicoccus
P2O	SS	p__Pseudomonadota;c__Betaproteobacteria;o__Nitrosomonadales;f__Nitrosomonadaceae;g__Nitrosospira;s__Nitrosospira sp. Nsp44	EC:1.14.99.39	5.83722	Nitrification	pmoABC-amoABC | EC:1.14.99.39	methane/ammonia monooxygenase	p. Pseudomonadota	c. Betaproteobacteria	o. Nitrosomonadales	f. Nitrosomonadaceae	g. Nitrosospira	g. Nitrosospira
P17O	COHort+SS	p__Bacillota;c__Bacilli;o__Bacillales;f__Staphylococcaceae;g__Salinicoccus;s__Salinicoccus luteus	EC:6.3.1.2	5.81858	Ammonium assimilation	glnA | EC:6.3.1.2	glutamine synthetase	p. Bacillota	c. Bacilli	o. Bacillales	f. Staphylococcaceae	g. Salinicoccus	g. Salinicoccus
P17O	COHort+SS	p__Actinomycetota;c__Actinomycetes;o__Mycobacteriales;f__Mycobacteriaceae;g__NA;s__NA	EC:6.3.1.2	5.8143	Ammonium assimilation	glnA | EC:6.3.1.2	glutamine synthetase	p. Actinomycetota	c. Actinomycetes	o. Mycobacteriales	f. Mycobacteriaceae	NA	f. Mycobacteriaceae
P15O	SS	p__Pseudomonadota;c__Betaproteobacteria;o__Nitrosomonadales;f__Nitrosomonadaceae;g__Nitrosovibrio;s__Nitrosovibrio sp. Nv4	EC:1.14.99.39	5.80118	Nitrification	pmoABC-amoABC | EC:1.14.99.39	methane/ammonia monooxygenase	p. Pseudomonadota	c. Betaproteobacteria	o. Nitrosomonadales	f. Nitrosomonadaceae	g. Nitrosovibrio	g. Nitrosovibrio
P15O	SS	p__Pseudomonadota;c__Betaproteobacteria;o__Rhodocyclales;f__Zoogloeaceae;g__Pseudazoarcus;s__Pseudazoarcus pumilus	EC:1.7.2.4	5.79159	Denitrification	nosZ | EC:1.7.2.4	nitrous-oxide reductase	p. Pseudomonadota	c. Betaproteobacteria	o. Rhodocyclales	f. Zoogloeaceae	g. Pseudazoarcus	g. Pseudazoarcus
P8O	SS	p__Bacillota;c__Bacilli;o__Bacillales;f__Bacillaceae;g__Bacillus;s__Bacillus sp. FJAT-29937	EC:2.7.2.2	5.77947	Carbamate synthesis	arcC | EC:2.7.2.2	carbamate kinase	p. Bacillota	c. Bacilli	o. Bacillales	f. Bacillaceae	g. Bacillus	g. Bacillus
N1	Natural	p__Pseudomonadota;c__Betaproteobacteria;o__Rhodocyclales;f__Zoogloeaceae;g__Thauera;s__Thauera aromatica	EC:4.2.1.104	5.77515	Carbamate synthesis	cynS | EC:4.2.1.104	cyanate lyase	p. Pseudomonadota	c. Betaproteobacteria	o. Rhodocyclales	f. Zoogloeaceae	g. Thauera	g. Thauera
N1	Natural	p__Pseudomonadota;c__Betaproteobacteria;o__Burkholderiales;f__Comamonadaceae;g__Pseudacidovorax;s__Pseudacidovorax intermedius	EC:4.2.1.104	5.76967	Carbamate synthesis	cynS | EC:4.2.1.104	cyanate lyase	p. Pseudomonadota	c. Betaproteobacteria	o. Burkholderiales	f. Comamonadaceae	g. Pseudacidovorax	g. Pseudacidovorax
P10O	COVG+SS	p__Actinomycetota;c__Actinomycetes;o__Mycobacteriales;f__Mycobacteriaceae;g__Mycobacterium;s__NA	EC:4.2.1.1	5.74106	Carbamate synthesis	CA | EC:4.2.1.1	carbonic anhydrase	p. Actinomycetota	c. Actinomycetes	o. Mycobacteriales	f. Mycobacteriaceae	g. Mycobacterium	g. Mycobacterium
P7O	COVG	p__Actinomycetota;c__Actinomycetes;o__Streptosporangiales;f__Thermomonosporaceae;g__Actinomadura;s__Actinomadura chibensis	EC:6.3.1.2	5.7273	Ammonium assimilation	glnA | EC:6.3.1.2	glutamine synthetase	p. Actinomycetota	c. Actinomycetes	o. Streptosporangiales	f. Thermomonosporaceae	g. Actinomadura	g. Actinomadura
P14O	COVG	p__Actinomycetota;c__Actinomycetes;o__Mycobacteriales;f__Mycobacteriaceae;g__Mycobacterium;s__Mycobacterium mantenii	EC:4.2.1.104	5.72639	Carbamate synthesis	cynS | EC:4.2.1.104	cyanate lyase	p. Actinomycetota	c. Actinomycetes	o. Mycobacteriales	f. Mycobacteriaceae	g. Mycobacterium	g. Mycobacterium
P4O	COVG+SS	p__Pseudomonadota;c__Alphaproteobacteria;o__Hyphomicrobiales;f__Phyllobacteriaceae;g__Mesorhizobium;s__NA	EC:1.7.2.4	5.70864	Denitrification	nosZ | EC:1.7.2.4	nitrous-oxide reductase	p. Pseudomonadota	c. Alphaproteobacteria	o. Hyphomicrobiales	f. Phyllobacteriaceae	g. Mesorhizobium	g. Mesorhizobium
P15O	SS	p__Pseudomonadota;c__Gammaproteobacteria;o__Pseudomonadales;f__Pseudomonadaceae;g__Pseudomonas;s__Pseudomonas saudimassiliensis	EC:1.7.2.4	5.70375	Denitrification	nosZ | EC:1.7.2.4	nitrous-oxide reductase	p. Pseudomonadota	c. Gammaproteobacteria	o. Pseudomonadales	f. Pseudomonadaceae	g. Pseudomonas	g. Pseudomonas
P9O	COHort	p__NA;c__NA;o__NA;f__NA;g__NA;s__NA	EC:6.3.1.2	5.66562	Ammonium assimilation	glnA | EC:6.3.1.2	glutamine synthetase	NA	NA	NA	NA	NA	NA
P13O	COHort	p__Pseudomonadota;c__Alphaproteobacteria;o__Rhodobacterales;f__Paracoccaceae;g__NA;s__NA	EC:1.4.1.3	5.66246	Ammonia assimilation and release	gdhA | EC:1.4.1.3	glutamate dehydrogenase (NAD(P)+	p. Pseudomonadota	c. Alphaproteobacteria	o. Rhodobacterales	f. Paracoccaceae	NA	f. Paracoccaceae
P13O	COHort	p__NA;c__NA;o__NA;f__NA;g__NA;s__NA	EC:1.4.1.4	5.6619	Ammonia assimilation and release	gdhA | EC:1.4.1.4	glutamate dehydrogenase (NADP+)	NA	NA	NA	NA	NA	NA
P11O	COHort+SS	p__Bacillota;c__Bacilli;o__Bacillales;f__Planococcaceae;g__Planococcus;s__Planococcus glaciei	EC:6.3.1.2	5.65823	Ammonium assimilation	glnA | EC:6.3.1.2	glutamine synthetase	p. Bacillota	c. Bacilli	o. Bacillales	f. Planococcaceae	g. Planococcus	g. Planococcus
P10O	COVG+SS	p__Bacillota;c__Bacilli;o__Bacillales;f__Planococcaceae;g__Planococcus;s__Planococcus sp. CAU13	EC:6.3.1.2	5.64702	Ammonium assimilation	glnA | EC:6.3.1.2	glutamine synthetase	p. Bacillota	c. Bacilli	o. Bacillales	f. Planococcaceae	g. Planococcus	g. Planococcus
P11O	COHort+SS	p__Actinomycetota;c__Actinomycetes;o__Mycobacteriales;f__Dietziaceae;g__Dietzia;s__NA	EC:6.3.1.2	5.64244	Ammonium assimilation	glnA | EC:6.3.1.2	glutamine synthetase	p. Actinomycetota	c. Actinomycetes	o. Mycobacteriales	f. Dietziaceae	g. Dietzia	g. Dietzia
P13O	COHort	p__Pseudomonadota;c__Gammaproteobacteria;o__Pseudomonadales;f__Pseudomonadaceae;g__Pseudomonas;s__Pseudomonas alcaliphila	EC:1.4.1.4	5.64125	Ammonia assimilation and release	gdhA | EC:1.4.1.4	glutamate dehydrogenase (NADP+)	p. Pseudomonadota	c. Gammaproteobacteria	o. Pseudomonadales	f. Pseudomonadaceae	g. Pseudomonas	g. Pseudomonas
P10O	COVG+SS	p__Actinomycetota;c__Actinomycetes;o__Mycobacteriales;f__Nocardiaceae;g__Rhodococcus;s__NA	EC:6.3.1.2	5.63874	Ammonium assimilation	glnA | EC:6.3.1.2	glutamine synthetase	p. Actinomycetota	c. Actinomycetes	o. Mycobacteriales	f. Nocardiaceae	g. Rhodococcus	g. Rhodococcus
P10O	COVG+SS	p__Actinomycetota;c__Actinomycetes;o__Mycobacteriales;f__Mycobacteriaceae;g__Mycolicibacillus;s__Mycolicibacillus trivialis	EC:6.3.1.2	5.63137	Ammonium assimilation	glnA | EC:6.3.1.2	glutamine synthetase	p. Actinomycetota	c. Actinomycetes	o. Mycobacteriales	f. Mycobacteriaceae	g. Mycolicibacillus	g. Mycolicibacillus
P10O	COVG+SS	p__Actinomycetota;c__Actinomycetes;o__Mycobacteriales;f__Dietziaceae;g__Dietzia;s__Dietzia sp. 111N12-1	EC:4.2.1.1	5.6303	Carbamate synthesis	CA | EC:4.2.1.1	carbonic anhydrase	p. Actinomycetota	c. Actinomycetes	o. Mycobacteriales	f. Dietziaceae	g. Dietzia	g. Dietzia
P10O	COVG+SS	p__Bacillota;c__Bacilli;o__Bacillales;f__NA;g__NA;s__NA	EC:1.4.1.2	5.61929	Ammonium release	gudB | EC:1.4.1.2	glutamate dehydrogenase	p. Bacillota	c. Bacilli	o. Bacillales	NA	NA	o. Bacillales
P4O	COVG+SS	p__Pseudomonadota;c__NA;o__NA;f__NA;g__NA;s__NA	EC:1.7.2.4	5.61635	Denitrification	nosZ | EC:1.7.2.4	nitrous-oxide reductase	p. Pseudomonadota	NA	NA	NA	NA	p. Pseudomonadota
N1	Natural	p__Actinomycetota;c__Thermoleophilia;o__Solirubrobacterales;f__Conexibacteraceae;g__Conexibacter;s__Conexibacter woesei	EC:1.4.1.3	5.61376	Ammonia assimilation and release	gdhA | EC:1.4.1.3	glutamate dehydrogenase (NAD(P)+	p. Actinomycetota	c. Thermoleophilia	o. Solirubrobacterales	f. Conexibacteraceae	g. Conexibacter	g. Conexibacter
P11O	COHort+SS	p__Actinomycetota;c__Actinomycetes;o__Geodermatophilales;f__Geodermatophilaceae;g__NA;s__NA	EC:6.3.1.2	5.61021	Ammonium assimilation	glnA | EC:6.3.1.2	glutamine synthetase	p. Actinomycetota	c. Actinomycetes	o. Geodermatophilales	f. Geodermatophilaceae	NA	f. Geodermatophilaceae
P9O	COHort	p__Pseudomonadota;c__Gammaproteobacteria;o__Oceanospirillales;f__Halomonadaceae;g__Halomonas;s__Halomonas lactosivorans	EC:1.4.1.13	5.6078	Glutamate metabolism	gltBD | EC:1.4.1.13	glutamate synthase (NADPH)	p. Pseudomonadota	c. Gammaproteobacteria	o. Oceanospirillales	f. Halomonadaceae	g. Halomonas	g. Halomonas
P5O	COHort+SS	p__Actinomycetota;c__Actinomycetes;o__Streptosporangiales;f__Nocardiopsaceae;g__Nocardiopsis;s__NA	EC:6.3.1.2	5.59097	Ammonium assimilation	glnA | EC:6.3.1.2	glutamine synthetase	p. Actinomycetota	c. Actinomycetes	o. Streptosporangiales	f. Nocardiopsaceae	g. Nocardiopsis	g. Nocardiopsis
P12OR1	Control	p__Pseudomonadota;c__Betaproteobacteria;o__Burkholderiales;f__Comamonadaceae;g__Ramlibacter;s__Ramlibacter sp. Leaf400	EC:4.2.1.104	5.58818	Carbamate synthesis	cynS | EC:4.2.1.104	cyanate lyase	p. Pseudomonadota	c. Betaproteobacteria	o. Burkholderiales	f. Comamonadaceae	g. Ramlibacter	g. Ramlibacter
P13O	COHort	p__Pseudomonadota;c__Alphaproteobacteria;o__Hyphomicrobiales;f__Rhizobiaceae;g__Pseudorhizobium;s__Pseudorhizobium flavum	EC:1.7.2.1	5.58566	Denitrification	nirKS | EC:1.7.2.1	nitrite reductase (NO-forming)	p. Pseudomonadota	c. Alphaproteobacteria	o. Hyphomicrobiales	f. Rhizobiaceae	g. Pseudorhizobium	g. Pseudorhizobium
P15O	SS	p__Pseudomonadota;c__Alphaproteobacteria;o__Rhodobacterales;f__Paracoccaceae;g__Paracoccus;s__Paracoccus onubensis	EC:6.3.1.2	5.58395	Ammonium assimilation	glnA | EC:6.3.1.2	glutamine synthetase	p. Pseudomonadota	c. Alphaproteobacteria	o. Rhodobacterales	f. Paracoccaceae	g. Paracoccus	g. Paracoccus
N3	Natural	p__Actinomycetota;c__Actinomycetes;o__NA;f__NA;g__NA;s__NA	EC:4.2.1.1	5.5766	Carbamate synthesis	CA | EC:4.2.1.1	carbonic anhydrase	p. Actinomycetota	c. Actinomycetes	NA	NA	NA	c. Actinomycetes
P11O	COHort+SS	p__Pseudomonadota;c__Alphaproteobacteria;o__Hyphomicrobiales;f__Methylobacteriaceae;g__Microvirga;s__NA	EC:6.3.1.2	5.54714	Ammonium assimilation	glnA | EC:6.3.1.2	glutamine synthetase	p. Pseudomonadota	c. Alphaproteobacteria	o. Hyphomicrobiales	f. Methylobacteriaceae	g. Microvirga	g. Microvirga
P7O	COVG	p__Actinomycetota;c__Actinomycetes;o__Mycobacteriales;f__Mycobacteriaceae;g__Mycolicibacter;s__Mycolicibacter sinensis	EC:6.3.1.2	5.53995	Ammonium assimilation	glnA | EC:6.3.1.2	glutamine synthetase	p. Actinomycetota	c. Actinomycetes	o. Mycobacteriales	f. Mycobacteriaceae	g. Mycolicibacter	g. Mycolicibacter
P8O	SS	p__Pseudomonadota;c__Betaproteobacteria;o__Nitrosomonadales;f__Nitrosomonadaceae;g__Nitrosospira;s__Nitrosospira sp. Nsp44	EC:1.7.2.6	5.53615	Nitrification	hao | EC:1.7.2.6	hydroxylamine dehydrogenase	p. Pseudomonadota	c. Betaproteobacteria	o. Nitrosomonadales	f. Nitrosomonadaceae	g. Nitrosospira	g. Nitrosospira
P18O	Control	p__Pseudomonadota;c__Alphaproteobacteria;o__Hyphomicrobiales;f__NA;g__NA;s__NA	EC:6.3.1.2	5.53332	Ammonium assimilation	glnA | EC:6.3.1.2	glutamine synthetase	p. Pseudomonadota	c. Alphaproteobacteria	o. Hyphomicrobiales	NA	NA	o. Hyphomicrobiales
P15O	SS	p__Pseudomonadota;c__Gammaproteobacteria;o__Pseudomonadales;f__Pseudomonadaceae;g__Halopseudomonas;s__Halopseudomonas pelagia	EC:1.7.2.4	5.53305	Denitrification	nosZ | EC:1.7.2.4	nitrous-oxide reductase	p. Pseudomonadota	c. Gammaproteobacteria	o. Pseudomonadales	f. Pseudomonadaceae	g. Halopseudomonas	g. Halopseudomonas
P10O	COVG+SS	p__Pseudomonadota;c__Alphaproteobacteria;o__Hyphomicrobiales;f__Rhizobiaceae;g__Rhizobium;s__NA	EC:6.3.1.2	5.52321	Ammonium assimilation	glnA | EC:6.3.1.2	glutamine synthetase	p. Pseudomonadota	c. Alphaproteobacteria	o. Hyphomicrobiales	f. Rhizobiaceae	g. Rhizobium	g. Rhizobium
P18O	Control	p__Actinomycetota;c__Actinomycetes;o__Pseudonocardiales;f__Pseudonocardiaceae;g__Pseudonocardia;s__NA	EC:6.3.1.2	5.51793	Ammonium assimilation	glnA | EC:6.3.1.2	glutamine synthetase	p. Actinomycetota	c. Actinomycetes	o. Pseudonocardiales	f. Pseudonocardiaceae	g. Pseudonocardia	g. Pseudonocardia
P2O	SS	p__Pseudomonadota;c__Betaproteobacteria;o__Nitrosomonadales;f__Nitrosomonadaceae;g__Nitrosomonas;s__Nitrosomonas sp. Nm143	EC:1.14.99.39	5.49559	Nitrification	pmoABC-amoABC | EC:1.14.99.39	methane/ammonia monooxygenase	p. Pseudomonadota	c. Betaproteobacteria	o. Nitrosomonadales	f. Nitrosomonadaceae	g. Nitrosomonas	g. Nitrosomonas
P4O	COVG+SS	p__Pseudomonadota;c__Alphaproteobacteria;o__Rhodospirillales;f__Azospirillaceae;g__Azospirillum;s__Azospirillum sp. TSO22-1	EC:1.7.2.4	5.48179	Denitrification	nosZ | EC:1.7.2.4	nitrous-oxide reductase	p. Pseudomonadota	c. Alphaproteobacteria	o. Rhodospirillales	f. Azospirillaceae	g. Azospirillum	g. Azospirillum
P3O	COHort	p__Pseudomonadota;c__NA;o__NA;f__NA;g__NA;s__NA	EC:1.4.1.13	5.47033	Glutamate metabolism	gltBD | EC:1.4.1.13	glutamate synthase (NADPH)	p. Pseudomonadota	NA	NA	NA	NA	p. Pseudomonadota
P10O	COVG+SS	p__Pseudomonadota;c__Alphaproteobacteria;o__Hyphomicrobiales;f__Phyllobacteriaceae;g__Mesorhizobium;s__NA	EC:6.3.1.2	5.46433	Ammonium assimilation	glnA | EC:6.3.1.2	glutamine synthetase	p. Pseudomonadota	c. Alphaproteobacteria	o. Hyphomicrobiales	f. Phyllobacteriaceae	g. Mesorhizobium	g. Mesorhizobium
P13O	COHort	p__Bacillota;c__Bacilli;o__Bacillales;f__Bacillaceae;g__Virgibacillus;s__Virgibacillus necropolis	EC:1.4.1.2	5.45308	Ammonium release	gudB | EC:1.4.1.2	glutamate dehydrogenase	p. Bacillota	c. Bacilli	o. Bacillales	f. Bacillaceae	g. Virgibacillus	g. Virgibacillus
P2O	SS	p__Actinomycetota;c__Actinomycetes;o__Mycobacteriales;f__Dietziaceae;g__Dietzia;s__NA	EC:6.3.1.2	5.44976	Ammonium assimilation	glnA | EC:6.3.1.2	glutamine synthetase	p. Actinomycetota	c. Actinomycetes	o. Mycobacteriales	f. Dietziaceae	g. Dietzia	g. Dietzia
N1	Natural	p__NA;c__NA;o__NA;f__NA;g__NA;s__NA	EC:1.4.1.3	5.44569	Ammonia assimilation and release	gdhA | EC:1.4.1.3	glutamate dehydrogenase (NAD(P)+	NA	NA	NA	NA	NA	NA
P13O	COHort	p__Pseudomonadota;c__Alphaproteobacteria;o__Hyphomicrobiales;f__Rhizobiaceae;g__Pseudorhizobium;s__Pseudorhizobium banfieldiae	EC:1.7.2.1	5.43192	Denitrification	nirKS | EC:1.7.2.1	nitrite reductase (NO-forming)	p. Pseudomonadota	c. Alphaproteobacteria	o. Hyphomicrobiales	f. Rhizobiaceae	g. Pseudorhizobium	g. Pseudorhizobium
P15O	SS	p__Pseudomonadota;c__Gammaproteobacteria;o__Oceanospirillales;f__Halomonadaceae;g__Modicisalibacter;s__Modicisalibacter coralii	EC:1.4.1.13	5.40387	Glutamate metabolism	gltBD | EC:1.4.1.13	glutamate synthase (NADPH)	p. Pseudomonadota	c. Gammaproteobacteria	o. Oceanospirillales	f. Halomonadaceae	g. Modicisalibacter	g. Modicisalibacter
P17O	COHort+SS	p__Actinomycetota;c__Actinomycetes;o__Mycobacteriales;f__Mycobacteriaceae;g__Mycolicibacter;s__NA	EC:6.3.1.2	5.3858	Ammonium assimilation	glnA | EC:6.3.1.2	glutamine synthetase	p. Actinomycetota	c. Actinomycetes	o. Mycobacteriales	f. Mycobacteriaceae	g. Mycolicibacter	g. Mycolicibacter
P4O	COVG+SS	p__Pseudomonadota;c__Betaproteobacteria;o__Nitrosomonadales;f__Nitrosomonadaceae;g__Nitrosospira;s__Nitrosospira lacus	EC:1.7.2.6	5.37154	Nitrification	hao | EC:1.7.2.6	hydroxylamine dehydrogenase	p. Pseudomonadota	c. Betaproteobacteria	o. Nitrosomonadales	f. Nitrosomonadaceae	g. Nitrosospira	g. Nitrosospira
N1	Natural	p__NA;c__NA;o__NA;f__NA;g__NA;s__NA	EC:1.4.1.3	5.36701	Ammonia assimilation and release	gdhA | EC:1.4.1.3	glutamate dehydrogenase (NAD(P)+	NA	NA	NA	NA	NA	NA
P17O	COHort+SS	p__NA;c__NA;o__NA;f__NA;g__NA;s__NA	EC:6.3.1.2	5.36643	Ammonium assimilation	glnA | EC:6.3.1.2	glutamine synthetase	NA	NA	NA	NA	NA	NA
P12OR1	Control	p__Actinomycetota;c__Actinomycetes;o__Streptosporangiales;f__Thermomonosporaceae;g__Actinomadura;s__NA	EC:6.3.1.2	5.36046	Ammonium assimilation	glnA | EC:6.3.1.2	glutamine synthetase	p. Actinomycetota	c. Actinomycetes	o. Streptosporangiales	f. Thermomonosporaceae	g. Actinomadura	g. Actinomadura
P13O	COHort	p__Actinomycetota;c__Actinomycetes;o__Propionibacteriales;f__Kribbellaceae;g__Kribbella;s__Kribbella sp. VKM Ac-2569	EC:6.3.1.2	5.34335	Ammonium assimilation	glnA | EC:6.3.1.2	glutamine synthetase	p. Actinomycetota	c. Actinomycetes	o. Propionibacteriales	f. Kribbellaceae	g. Kribbella	g. Kribbella
N1	Natural	p__NA;c__NA;o__NA;f__NA;g__NA;s__NA	EC:1.4.1.3	5.34256	Ammonia assimilation and release	gdhA | EC:1.4.1.3	glutamate dehydrogenase (NAD(P)+	NA	NA	NA	NA	NA	NA
P10O	COVG+SS	p__Actinomycetota;c__Actinomycetes;o__NA;f__NA;g__NA;s__NA	EC:1.4.1.4	5.34105	Ammonia assimilation and release	gdhA | EC:1.4.1.4	glutamate dehydrogenase (NADP+)	p. Actinomycetota	c. Actinomycetes	NA	NA	NA	c. Actinomycetes
P10O	COVG+SS	p__Pseudomonadota;c__Gammaproteobacteria;o__Oceanospirillales;f__Halomonadaceae;g__Chromohalobacter;s__NA	EC:1.4.1.13	5.33236	Glutamate metabolism	gltBD | EC:1.4.1.13	glutamate synthase (NADPH)	p. Pseudomonadota	c. Gammaproteobacteria	o. Oceanospirillales	f. Halomonadaceae	g. Chromohalobacter	g. Chromohalobacter
P8O	SS	p__Pseudomonadota;c__Betaproteobacteria;o__Nitrosomonadales;f__Nitrosomonadaceae;g__Nitrosospira;s__Nitrosospira briensis	EC:1.7.2.6	5.32683	Nitrification	hao | EC:1.7.2.6	hydroxylamine dehydrogenase	p. Pseudomonadota	c. Betaproteobacteria	o. Nitrosomonadales	f. Nitrosomonadaceae	g. Nitrosospira	g. Nitrosospira
P17O	COHort+SS	p__Actinomycetota;c__Actinomycetes;o__Pseudonocardiales;f__Pseudonocardiaceae;g__Saccharomonospora;s__Saccharomonospora viridis	EC:6.3.1.2	5.31962	Ammonium assimilation	glnA | EC:6.3.1.2	glutamine synthetase	p. Actinomycetota	c. Actinomycetes	o. Pseudonocardiales	f. Pseudonocardiaceae	g. Saccharomonospora	g. Saccharomonospora
P10O	COVG+SS	p__Bacillota;c__Bacilli;o__Bacillales;f__Bacillaceae;g__Peribacillus;s__Peribacillus glennii	EC:6.3.1.2	5.30859	Ammonium assimilation	glnA | EC:6.3.1.2	glutamine synthetase	p. Bacillota	c. Bacilli	o. Bacillales	f. Bacillaceae	g. Peribacillus	g. Peribacillus
P12OR2	Control	p__Pseudomonadota;c__Alphaproteobacteria;o__Rhodospirillales;f__Azospirillaceae;g__Skermanella;s__Skermanella aerolata	EC:1.9.6.1	5.30131	Denitrification	napAB | EC:1.9.6.1	nitrate reductase (cytochrome)	p. Pseudomonadota	c. Alphaproteobacteria	o. Rhodospirillales	f. Azospirillaceae	g. Skermanella	g. Skermanella
P17O	COHort+SS	p__Pseudomonadota;c__Betaproteobacteria;o__Rhodocyclales;f__Zoogloeaceae;g__Pseudazoarcus;s__Pseudazoarcus pumilus	EC:1.7.2.4	5.29699	Denitrification	nosZ | EC:1.7.2.4	nitrous-oxide reductase	p. Pseudomonadota	c. Betaproteobacteria	o. Rhodocyclales	f. Zoogloeaceae	g. Pseudazoarcus	g. Pseudazoarcus
P11O	COHort+SS	p__Actinomycetota;c__Actinomycetes;o__Mycobacteriales;f__Mycobacteriaceae;g__Mycobacterium;s__Mycobacterium kyorinense	EC:4.2.1.1	5.28542	Carbamate synthesis	CA | EC:4.2.1.1	carbonic anhydrase	p. Actinomycetota	c. Actinomycetes	o. Mycobacteriales	f. Mycobacteriaceae	g. Mycobacterium	g. Mycobacterium
P11O	COHort+SS	p__Actinomycetota;c__Actinomycetes;o__Mycobacteriales;f__Mycobacteriaceae;g__Mycolicibacter;s__Mycolicibacter sinensis	EC:4.2.1.1	5.28415	Carbamate synthesis	CA | EC:4.2.1.1	carbonic anhydrase	p. Actinomycetota	c. Actinomycetes	o. Mycobacteriales	f. Mycobacteriaceae	g. Mycolicibacter	g. Mycolicibacter
P5O	COHort+SS	p__Actinomycetota;c__Actinomycetes;o__Streptosporangiales;f__Nocardiopsaceae;g__Nocardiopsis;s__Nocardiopsis alkaliphila	EC:6.3.1.2	5.28195	Ammonium assimilation	glnA | EC:6.3.1.2	glutamine synthetase	p. Actinomycetota	c. Actinomycetes	o. Streptosporangiales	f. Nocardiopsaceae	g. Nocardiopsis	g. Nocardiopsis
P16O	COVG+SS	p__Pseudomonadota;c__Betaproteobacteria;o__Nitrosomonadales;f__Nitrosomonadaceae;g__Nitrosospira;s__NA	EC:1.14.99.39	5.28029	Nitrification	pmoABC-amoABC | EC:1.14.99.39	methane/ammonia monooxygenase	p. Pseudomonadota	c. Betaproteobacteria	o. Nitrosomonadales	f. Nitrosomonadaceae	g. Nitrosospira	g. Nitrosospira
P10O	COVG+SS	p__Deinococcota;c__Deinococci;o__Thermales;f__Thermaceae;g__Oceanithermus;s__Oceanithermus profundus	EC:6.3.1.2	5.27698	Ammonium assimilation	glnA | EC:6.3.1.2	glutamine synthetase	p. Deinococcota	c. Deinococci	o. Thermales	f. Thermaceae	g. Oceanithermus	g. Oceanithermus
P1O	COVG	p__NA;c__NA;o__NA;f__NA;g__NA;s__NA	EC:1.4.1.3	5.27448	Ammonia assimilation and release	gdhA | EC:1.4.1.3	glutamate dehydrogenase (NAD(P)+	NA	NA	NA	NA	NA	NA
P14O	COVG	p__Actinomycetota;c__Actinomycetes;o__Mycobacteriales;f__Dietziaceae;g__Dietzia;s__NA	EC:6.3.1.2	5.27082	Ammonium assimilation	glnA | EC:6.3.1.2	glutamine synthetase	p. Actinomycetota	c. Actinomycetes	o. Mycobacteriales	f. Dietziaceae	g. Dietzia	g. Dietzia
P13O	COHort	p__Pseudomonadota;c__Alphaproteobacteria;o__Hyphomicrobiales;f__NA;g__NA;s__NA	EC:6.3.1.2	5.26105	Ammonium assimilation	glnA | EC:6.3.1.2	glutamine synthetase	p. Pseudomonadota	c. Alphaproteobacteria	o. Hyphomicrobiales	NA	NA	o. Hyphomicrobiales
P10O	COVG+SS	p__Pseudomonadota;c__Alphaproteobacteria;o__Hyphomicrobiales;f__Phyllobacteriaceae;g__Mesorhizobium;s__Mesorhizobium sp. Root552	EC:6.3.1.2	5.25475	Ammonium assimilation	glnA | EC:6.3.1.2	glutamine synthetase	p. Pseudomonadota	c. Alphaproteobacteria	o. Hyphomicrobiales	f. Phyllobacteriaceae	g. Mesorhizobium	g. Mesorhizobium
P17O	COHort+SS	p__Actinomycetota;c__Actinomycetes;o__Streptosporangiales;f__NA;g__NA;s__NA	EC:6.3.1.2	5.25451	Ammonium assimilation	glnA | EC:6.3.1.2	glutamine synthetase	p. Actinomycetota	c. Actinomycetes	o. Streptosporangiales	NA	NA	o. Streptosporangiales
P14O	COVG	p__Actinomycetota;c__Actinomycetes;o__Kitasatosporales;f__Streptomycetaceae;g__NA;s__NA	EC:6.3.1.2	5.24961	Ammonium assimilation	glnA | EC:6.3.1.2	glutamine synthetase	p. Actinomycetota	c. Actinomycetes	o. Kitasatosporales	f. Streptomycetaceae	NA	f. Streptomycetaceae
P11O	COHort+SS	p__Pseudomonadota;c__Betaproteobacteria;o__Nitrosomonadales;f__Nitrosomonadaceae;g__Nitrosospira;s__NA	EC:1.7.2.6	5.2401	Nitrification	hao | EC:1.7.2.6	hydroxylamine dehydrogenase	p. Pseudomonadota	c. Betaproteobacteria	o. Nitrosomonadales	f. Nitrosomonadaceae	g. Nitrosospira	g. Nitrosospira
P13O	COHort	p__Deinococcota;c__Deinococci;o__Deinococcales;f__Deinococcaceae;g__Deinococcus;s__Deinococcus deserti	EC:6.3.1.2	5.23721	Ammonium assimilation	glnA | EC:6.3.1.2	glutamine synthetase	p. Deinococcota	c. Deinococci	o. Deinococcales	f. Deinococcaceae	g. Deinococcus	g. Deinococcus
P12OR2	Control	p__Pseudomonadota;c__Alphaproteobacteria;o__Rhodospirillales;f__Azospirillaceae;g__Skermanella;s__Skermanella stibiiresistens	EC:1.18.6.1	5.23413	Nitrogen fixation	nifDKH | EC:1.18.6.1	nitrogenase	p. Pseudomonadota	c. Alphaproteobacteria	o. Rhodospirillales	f. Azospirillaceae	g. Skermanella	g. Skermanella
P17O	COHort+SS	p__NA;c__NA;o__NA;f__NA;g__NA;s__NA	EC:2.7.2.2	5.23122	Carbamate synthesis	arcC | EC:2.7.2.2	carbamate kinase	NA	NA	NA	NA	NA	NA
P17O	COHort+SS	p__Pseudomonadota;c__Gammaproteobacteria;o__NA;f__NA;g__NA;s__NA	EC:1.9.6.1	5.20474	Denitrification	napAB | EC:1.9.6.1	nitrate reductase (cytochrome)	p. Pseudomonadota	c. Gammaproteobacteria	NA	NA	NA	c. Gammaproteobacteria
P14O	COVG	p__Actinomycetota;c__Actinomycetes;o__Mycobacteriales;f__Mycobacteriaceae;g__Mycolicibacterium;s__NA	EC:6.3.1.2	5.19136	Ammonium assimilation	glnA | EC:6.3.1.2	glutamine synthetase	p. Actinomycetota	c. Actinomycetes	o. Mycobacteriales	f. Mycobacteriaceae	g. Mycolicibacterium	g. Mycolicibacterium
P10O	COVG+SS	p__Pseudomonadota;c__Alphaproteobacteria;o__NA;f__NA;g__NA;s__NA	EC:6.3.1.2	5.19075	Ammonium assimilation	glnA | EC:6.3.1.2	glutamine synthetase	p. Pseudomonadota	c. Alphaproteobacteria	NA	NA	NA	c. Alphaproteobacteria
N3	Natural	p__Actinomycetota;c__Actinomycetes;o__Mycobacteriales;f__Mycobacteriaceae;g__NA;s__NA	EC:6.3.1.2	5.16127	Ammonium assimilation	glnA | EC:6.3.1.2	glutamine synthetase	p. Actinomycetota	c. Actinomycetes	o. Mycobacteriales	f. Mycobacteriaceae	NA	f. Mycobacteriaceae
P14O	COVG	p__NA;c__NA;o__NA;f__NA;g__NA;s__NA	EC:6.3.1.2	5.15158	Ammonium assimilation	glnA | EC:6.3.1.2	glutamine synthetase	NA	NA	NA	NA	NA	NA
P8O	SS	p__Bacillota;c__Bacilli;o__Lactobacillales;f__Streptococcaceae;g__Streptococcus;s__NA	EC:1.4.1.4	5.14556	Ammonia assimilation and release	gdhA | EC:1.4.1.4	glutamate dehydrogenase (NADP+)	p. Bacillota	c. Bacilli	o. Lactobacillales	f. Streptococcaceae	g. Streptococcus	g. Streptococcus
P2O	SS	p__Actinomycetota;c__Actinomycetes;o__Mycobacteriales;f__Nocardiaceae;g__Rhodococcus;s__NA	EC:6.3.1.2	5.13984	Ammonium assimilation	glnA | EC:6.3.1.2	glutamine synthetase	p. Actinomycetota	c. Actinomycetes	o. Mycobacteriales	f. Nocardiaceae	g. Rhodococcus	g. Rhodococcus
P15O	SS	p__Pseudomonadota;c__Gammaproteobacteria;o__NA;f__NA;g__NA;s__NA	EC:1.4.1.2	5.12912	Ammonium release	gudB | EC:1.4.1.2	glutamate dehydrogenase	p. Pseudomonadota	c. Gammaproteobacteria	NA	NA	NA	c. Gammaproteobacteria
P8O	SS	p__Pseudomonadota;c__Gammaproteobacteria;o__Pseudomonadales;f__Pseudomonadaceae;g__Stutzerimonas;s__Stutzerimonas stutzeri	EC:1.7.5.1	5.11706	Dissimilatory nitrate reduction	narGZHYIV | EC:1.7.5.1	nitrate reductase	p. Pseudomonadota	c. Gammaproteobacteria	o. Pseudomonadales	f. Pseudomonadaceae	g. Stutzerimonas	g. Stutzerimonas
P15O	SS	p__Pseudomonadota;c__Gammaproteobacteria;o__NA;f__NA;g__NA;s__NA	EC:1.4.1.13	5.11012	Glutamate metabolism	gltBD | EC:1.4.1.13	glutamate synthase (NADPH)	p. Pseudomonadota	c. Gammaproteobacteria	NA	NA	NA	c. Gammaproteobacteria
P7O	COVG	p__Actinomycetota;c__Actinomycetes;o__Mycobacteriales;f__Mycobacteriaceae;g__Mycobacterium;s__Mycobacterium sp. Root135	EC:4.2.1.104	5.09761	Carbamate synthesis	cynS | EC:4.2.1.104	cyanate lyase	p. Actinomycetota	c. Actinomycetes	o. Mycobacteriales	f. Mycobacteriaceae	g. Mycobacterium	g. Mycobacterium
P12OR2	Control	p__Actinomycetota;c__Actinomycetes;o__Mycobacteriales;f__Mycobacteriaceae;g__Mycobacterium;s__NA	EC:6.3.1.2	5.09641	Ammonium assimilation	glnA | EC:6.3.1.2	glutamine synthetase	p. Actinomycetota	c. Actinomycetes	o. Mycobacteriales	f. Mycobacteriaceae	g. Mycobacterium	g. Mycobacterium
P13O	COHort	p__Pseudomonadota;c__Alphaproteobacteria;o__Hyphomicrobiales;f__Stappiaceae;g__Stappia;s__Stappia sp. ARW1T	EC:6.3.1.2	5.07622	Ammonium assimilation	glnA | EC:6.3.1.2	glutamine synthetase	p. Pseudomonadota	c. Alphaproteobacteria	o. Hyphomicrobiales	f. Stappiaceae	g. Stappia	g. Stappia
P11O	COHort+SS	p__Pseudomonadota;c__Betaproteobacteria;o__Nitrosomonadales;f__Nitrosomonadaceae;g__Nitrosospira;s__Nitrosospira briensis	EC:1.7.2.6	5.07446	Nitrification	hao | EC:1.7.2.6	hydroxylamine dehydrogenase	p. Pseudomonadota	c. Betaproteobacteria	o. Nitrosomonadales	f. Nitrosomonadaceae	g. Nitrosospira	g. Nitrosospira
P8O	SS	p__Pseudomonadota;c__Betaproteobacteria;o__Burkholderiales;f__Comamonadaceae;g__Corticibacter;s__Corticibacter populi	EC:1.7.2.1	5.07361	Denitrification	nirKS | EC:1.7.2.1	nitrite reductase (NO-forming)	p. Pseudomonadota	c. Betaproteobacteria	o. Burkholderiales	f. Comamonadaceae	g. Corticibacter	g. Corticibacter
P13O	COHort	p__Actinomycetota;c__Actinomycetes;o__Micromonosporales;f__Micromonosporaceae;g__NA;s__NA	EC:6.3.1.2	5.06786	Ammonium assimilation	glnA | EC:6.3.1.2	glutamine synthetase	p. Actinomycetota	c. Actinomycetes	o. Micromonosporales	f. Micromonosporaceae	NA	f. Micromonosporaceae
P11O	COHort+SS	p__Actinomycetota;c__Actinomycetes;o__Streptosporangiales;f__Streptosporangiaceae;g__Herbidospora;s__Herbidospora cretacea	EC:6.3.1.2	5.06629	Ammonium assimilation	glnA | EC:6.3.1.2	glutamine synthetase	p. Actinomycetota	c. Actinomycetes	o. Streptosporangiales	f. Streptosporangiaceae	g. Herbidospora	g. Herbidospora
P13O	COHort	p__Actinomycetota;c__Nitriliruptoria;o__Egicoccales;f__Egicoccaceae;g__Egicoccus;s__Egicoccus halophilus	EC:6.3.1.2	5.05961	Ammonium assimilation	glnA | EC:6.3.1.2	glutamine synthetase	p. Actinomycetota	c. Nitriliruptoria	o. Egicoccales	f. Egicoccaceae	g. Egicoccus	g. Egicoccus
P13O	COHort	p__Actinomycetota;c__Actinomycetes;o__Glycomycetales;f__Glycomycetaceae;g__Glycomyces;s__NA	EC:6.3.1.2	5.04912	Ammonium assimilation	glnA | EC:6.3.1.2	glutamine synthetase	p. Actinomycetota	c. Actinomycetes	o. Glycomycetales	f. Glycomycetaceae	g. Glycomyces	g. Glycomyces
P2O	SS	p__Pseudomonadota;c__Betaproteobacteria;o__Nitrosomonadales;f__Nitrosomonadaceae;g__Nitrosospira;s__Nitrosospira multiformis	EC:1.14.99.39	5.04146	Nitrification	pmoABC-amoABC | EC:1.14.99.39	methane/ammonia monooxygenase	p. Pseudomonadota	c. Betaproteobacteria	o. Nitrosomonadales	f. Nitrosomonadaceae	g. Nitrosospira	g. Nitrosospira
P16O	COVG+SS	p__Actinomycetota;c__Actinomycetes;o__Mycobacteriales;f__Mycobacteriaceae;g__Mycobacterium;s__Mycobacterium riyadhense	EC:4.2.1.104	5.03581	Carbamate synthesis	cynS | EC:4.2.1.104	cyanate lyase	p. Actinomycetota	c. Actinomycetes	o. Mycobacteriales	f. Mycobacteriaceae	g. Mycobacterium	g. Mycobacterium
P13O	COHort	p__Pseudomonadota;c__Alphaproteobacteria;o__Hyphomicrobiales;f__Phyllobacteriaceae;g__Mesorhizobium;s__Mesorhizobium sp. M4A.F.Ca.ET.022.05.2.1	EC:6.3.1.2	5.02915	Ammonium assimilation	glnA | EC:6.3.1.2	glutamine synthetase	p. Pseudomonadota	c. Alphaproteobacteria	o. Hyphomicrobiales	f. Phyllobacteriaceae	g. Mesorhizobium	g. Mesorhizobium
P7O	COVG	p__Actinomycetota;c__Actinomycetes;o__Mycobacteriales;f__Mycobacteriaceae;g__Mycobacterium;s__Mycobacterium syngnathidarum	EC:4.2.1.104	5.01902	Carbamate synthesis	cynS | EC:4.2.1.104	cyanate lyase	p. Actinomycetota	c. Actinomycetes	o. Mycobacteriales	f. Mycobacteriaceae	g. Mycobacterium	g. Mycobacterium
P12OR1	Control	p__NA;c__NA;o__NA;f__NA;g__NA;s__NA	EC:1.4.1.3	5.01556	Ammonia assimilation and release	gdhA | EC:1.4.1.3	glutamate dehydrogenase (NAD(P)+	NA	NA	NA	NA	NA	NA
P13O	COHort	p__Actinomycetota;c__Actinomycetes;o__Propionibacteriales;f__Propionibacteriaceae;g__Arachnia;s__NA	EC:6.3.1.2	5.01483	Ammonium assimilation	glnA | EC:6.3.1.2	glutamine synthetase	p. Actinomycetota	c. Actinomycetes	o. Propionibacteriales	f. Propionibacteriaceae	g. Arachnia	g. Arachnia
N3	Natural	p__Pseudomonadota;c__Betaproteobacteria;o__Burkholderiales;f__Oxalobacteraceae;g__NA;s__NA	EC:1.7.1.15	5.01179	Dissimilatory nitrate reduction	nirBD | EC:1.7.1.15	nitrite reductase (NADH)	p. Pseudomonadota	c. Betaproteobacteria	o. Burkholderiales	f. Oxalobacteraceae	NA	f. Oxalobacteraceae
P16O	COVG+SS	p__Actinomycetota;c__Actinomycetes;o__NA;f__NA;g__NA;s__NA	EC:6.3.1.2	4.99277	Ammonium assimilation	glnA | EC:6.3.1.2	glutamine synthetase	p. Actinomycetota	c. Actinomycetes	NA	NA	NA	c. Actinomycetes
P14O	COVG	p__Actinomycetota;c__Actinomycetes;o__Mycobacteriales;f__Mycobacteriaceae;g__Mycolicibacter;s__Mycolicibacter sinensis	EC:6.3.1.2	4.98053	Ammonium assimilation	glnA | EC:6.3.1.2	glutamine synthetase	p. Actinomycetota	c. Actinomycetes	o. Mycobacteriales	f. Mycobacteriaceae	g. Mycolicibacter	g. Mycolicibacter
P12OR1	Control	p__Pseudomonadota;c__Betaproteobacteria;o__Nitrosomonadales;f__Nitrosomonadaceae;g__Nitrosomonas;s__Nitrosomonas sp. Nm143	EC:1.7.2.6	4.98052	Nitrification	hao | EC:1.7.2.6	hydroxylamine dehydrogenase	p. Pseudomonadota	c. Betaproteobacteria	o. Nitrosomonadales	f. Nitrosomonadaceae	g. Nitrosomonas	g. Nitrosomonas
P13O	COHort	p__Actinomycetota;c__Actinomycetes;o__Micrococcales;f__Micrococcaceae;g__NA;s__NA	EC:6.3.1.2	4.96694	Ammonium assimilation	glnA | EC:6.3.1.2	glutamine synthetase	p. Actinomycetota	c. Actinomycetes	o. Micrococcales	f. Micrococcaceae	NA	f. Micrococcaceae
P13O	COHort	p__Pseudomonadota;c__Alphaproteobacteria;o__Hyphomicrobiales;f__Rhizobiaceae;g__NA;s__NA	EC:6.3.1.2	4.96005	Ammonium assimilation	glnA | EC:6.3.1.2	glutamine synthetase	p. Pseudomonadota	c. Alphaproteobacteria	o. Hyphomicrobiales	f. Rhizobiaceae	NA	f. Rhizobiaceae
P13O	COHort	p__Pseudomonadota;c__Alphaproteobacteria;o__Rhodospirillales;f__Dongiaceae;g__Dongia;s__Dongia sp. URHE0060	EC:6.3.1.2	4.94206	Ammonium assimilation	glnA | EC:6.3.1.2	glutamine synthetase	p. Pseudomonadota	c. Alphaproteobacteria	o. Rhodospirillales	f. Dongiaceae	g. Dongia	g. Dongia
P8O	SS	p__Ascomycota;c__Sordariomycetes;o__Sordariales;f__Sordariaceae;g__Sordaria;s__Sordaria macrospora	EC:6.3.1.2	4.92425	Ammonium assimilation	glnA | EC:6.3.1.2	glutamine synthetase	p. Ascomycota	c. Sordariomycetes	o. Sordariales	f. Sordariaceae	g. Sordaria	g. Sordaria
P11O	COHort+SS	p__Ascomycota;c__Eurotiomycetes;o__NA;f__NA;g__NA;s__NA	EC:4.2.1.104	4.90219	Carbamate synthesis	cynS | EC:4.2.1.104	cyanate lyase	p. Ascomycota	c. Eurotiomycetes	NA	NA	NA	c. Eurotiomycetes
P11O	COHort+SS	p__Actinomycetota;c__Actinomycetes;o__Streptosporangiales;f__Thermomonosporaceae;g__Thermomonospora;s__Thermomonospora amylolytica	EC:6.3.1.2	4.88772	Ammonium assimilation	glnA | EC:6.3.1.2	glutamine synthetase	p. Actinomycetota	c. Actinomycetes	o. Streptosporangiales	f. Thermomonosporaceae	g. Thermomonospora	g. Thermomonospora
P8O	SS	p__Pseudomonadota;c__Alphaproteobacteria;o__Hyphomicrobiales;f__Rhizobiaceae;g__Ensifer;s__Ensifer adhaerens	EC:1.7.2.1	4.87815	Denitrification	nirKS | EC:1.7.2.1	nitrite reductase (NO-forming)	p. Pseudomonadota	c. Alphaproteobacteria	o. Hyphomicrobiales	f. Rhizobiaceae	g. Ensifer	g. Ensifer
P13O	COHort	p__Pseudomonadota;c__Betaproteobacteria;o__Nitrosomonadales;f__Sterolibacteriaceae;g__Sulfurisoma;s__Sulfurisoma sediminicola	EC:6.3.1.2	4.87594	Ammonium assimilation	glnA | EC:6.3.1.2	glutamine synthetase	p. Pseudomonadota	c. Betaproteobacteria	o. Nitrosomonadales	f. Sterolibacteriaceae	g. Sulfurisoma	g. Sulfurisoma
P17O	COHort+SS	p__Actinomycetota;c__Actinomycetes;o__Streptosporangiales;f__Thermomonosporaceae;g__Actinomadura;s__NA	EC:6.3.1.2	4.86661	Ammonium assimilation	glnA | EC:6.3.1.2	glutamine synthetase	p. Actinomycetota	c. Actinomycetes	o. Streptosporangiales	f. Thermomonosporaceae	g. Actinomadura	g. Actinomadura
P8O	SS	p__Pseudomonadota;c__Alphaproteobacteria;o__Hyphomicrobiales;f__Hyphomicrobiaceae;g__Hyphomicrobium;s__NA	EC:1.7.2.4	4.86194	Denitrification	nosZ | EC:1.7.2.4	nitrous-oxide reductase	p. Pseudomonadota	c. Alphaproteobacteria	o. Hyphomicrobiales	f. Hyphomicrobiaceae	g. Hyphomicrobium	g. Hyphomicrobium
P1O	COVG	p__Actinomycetota;c__Actinomycetes;o__Mycobacteriales;f__Mycobacteriaceae;g__Mycobacterium;s__NA	EC:1.4.1.13	4.8599	Glutamate metabolism	gltBD | EC:1.4.1.13	glutamate synthase (NADPH)	p. Actinomycetota	c. Actinomycetes	o. Mycobacteriales	f. Mycobacteriaceae	g. Mycobacterium	g. Mycobacterium
P15O	SS	p__Pseudomonadota;c__Betaproteobacteria;o__Nitrosomonadales;f__Nitrosomonadaceae;g__Nitrosospira;s__Nitrosospira sp. Nsp44	EC:1.14.99.39	4.852	Nitrification	pmoABC-amoABC | EC:1.14.99.39	methane/ammonia monooxygenase	p. Pseudomonadota	c. Betaproteobacteria	o. Nitrosomonadales	f. Nitrosomonadaceae	g. Nitrosospira	g. Nitrosospira
P5O	COHort+SS	p__Pseudomonadota;c__NA;o__NA;f__NA;g__NA;s__NA	EC:6.3.1.2	4.83682	Ammonium assimilation	glnA | EC:6.3.1.2	glutamine synthetase	p. Pseudomonadota	NA	NA	NA	NA	p. Pseudomonadota
P11O	COHort+SS	p__Pseudomonadota;c__Gammaproteobacteria;o__Pseudomonadales;f__Pseudomonadaceae;g__Pseudomonas;s__NA	EC:1.4.1.13	4.83367	Glutamate metabolism	gltBD | EC:1.4.1.13	glutamate synthase (NADPH)	p. Pseudomonadota	c. Gammaproteobacteria	o. Pseudomonadales	f. Pseudomonadaceae	g. Pseudomonas	g. Pseudomonas
P14O	COVG	p__Pseudomonadota;c__Betaproteobacteria;o__Nitrosomonadales;f__Nitrosomonadaceae;g__Nitrosospira;s__Nitrosospira briensis	EC:1.7.2.6	4.81259	Nitrification	hao | EC:1.7.2.6	hydroxylamine dehydrogenase	p. Pseudomonadota	c. Betaproteobacteria	o. Nitrosomonadales	f. Nitrosomonadaceae	g. Nitrosospira	g. Nitrosospira
P2O	SS	p__Pseudomonadota;c__Alphaproteobacteria;o__NA;f__NA;g__NA;s__NA	EC:6.3.1.2	4.80611	Ammonium assimilation	glnA | EC:6.3.1.2	glutamine synthetase	p. Pseudomonadota	c. Alphaproteobacteria	NA	NA	NA	c. Alphaproteobacteria
P15O	SS	p__Pseudomonadota;c__Gammaproteobacteria;o__Oceanospirillales;f__Halomonadaceae;g__Halomonas;s__Halomonas nitroreducens	EC:1.4.1.13	4.804	Glutamate metabolism	gltBD | EC:1.4.1.13	glutamate synthase (NADPH)	p. Pseudomonadota	c. Gammaproteobacteria	o. Oceanospirillales	f. Halomonadaceae	g. Halomonas	g. Halomonas
P17O	COHort+SS	p__Pseudomonadota;c__Alphaproteobacteria;o__Hyphomicrobiales;f__Nitrobacteraceae;g__Bradyrhizobium;s__Bradyrhizobium sp. cf659	EC:1.7.2.4	4.80023	Denitrification	nosZ | EC:1.7.2.4	nitrous-oxide reductase	p. Pseudomonadota	c. Alphaproteobacteria	o. Hyphomicrobiales	f. Nitrobacteraceae	g. Bradyrhizobium	g. Bradyrhizobium
P8O	SS	p__Pseudomonadota;c__Gammaproteobacteria;o__Pseudomonadales;f__Pseudomonadaceae;g__Stutzerimonas;s__Stutzerimonas stutzeri	EC:6.3.1.2	4.79141	Ammonium assimilation	glnA | EC:6.3.1.2	glutamine synthetase	p. Pseudomonadota	c. Gammaproteobacteria	o. Pseudomonadales	f. Pseudomonadaceae	g. Stutzerimonas	g. Stutzerimonas
P3O	COHort	p__Pseudomonadota;c__Alphaproteobacteria;o__Hyphomicrobiales;f__NA;g__NA;s__Hyphomicrobiales bacterium	EC:6.3.1.2	4.78651	Ammonium assimilation	glnA | EC:6.3.1.2	glutamine synthetase	p. Pseudomonadota	c. Alphaproteobacteria	o. Hyphomicrobiales	NA	NA	o. Hyphomicrobiales
P16O	COVG+SS	p__Pseudomonadota;c__Betaproteobacteria;o__Nitrosomonadales;f__Nitrosomonadaceae;g__Nitrosospira;s__Nitrosospira multiformis	EC:1.7.2.6	4.78564	Nitrification	hao | EC:1.7.2.6	hydroxylamine dehydrogenase	p. Pseudomonadota	c. Betaproteobacteria	o. Nitrosomonadales	f. Nitrosomonadaceae	g. Nitrosospira	g. Nitrosospira
P11O	COHort+SS	p__Pseudomonadota;c__Alphaproteobacteria;o__Hyphomicrobiales;f__Phyllobacteriaceae;g__Mesorhizobium;s__Mesorhizobium sp. YM1C-6-2	EC:1.7.2.4	4.78263	Denitrification	nosZ | EC:1.7.2.4	nitrous-oxide reductase	p. Pseudomonadota	c. Alphaproteobacteria	o. Hyphomicrobiales	f. Phyllobacteriaceae	g. Mesorhizobium	g. Mesorhizobium
N1	Natural	p__Actinomycetota;c__Actinomycetes;o__Mycobacteriales;f__Mycobacteriaceae;g__Mycobacterium;s__NA	EC:6.3.1.2	4.7801	Ammonium assimilation	glnA | EC:6.3.1.2	glutamine synthetase	p. Actinomycetota	c. Actinomycetes	o. Mycobacteriales	f. Mycobacteriaceae	g. Mycobacterium	g. Mycobacterium
P3O	COHort	p__Pseudomonadota;c__Gammaproteobacteria;o__NA;f__NA;g__NA;s__NA	EC:1.7.2.4	4.76775	Denitrification	nosZ | EC:1.7.2.4	nitrous-oxide reductase	p. Pseudomonadota	c. Gammaproteobacteria	NA	NA	NA	c. Gammaproteobacteria
P3O	COHort	p__Deinococcota;c__Deinococci;o__Thermales;f__Thermaceae;g__NA;s__NA	EC:6.3.1.2	4.76207	Ammonium assimilation	glnA | EC:6.3.1.2	glutamine synthetase	p. Deinococcota	c. Deinococci	o. Thermales	f. Thermaceae	NA	f. Thermaceae
P7O	COVG	p__Actinomycetota;c__Actinomycetes;o__Streptosporangiales;f__Streptosporangiaceae;g__Herbidospora;s__Herbidospora cretacea	EC:6.3.1.2	4.71086	Ammonium assimilation	glnA | EC:6.3.1.2	glutamine synthetase	p. Actinomycetota	c. Actinomycetes	o. Streptosporangiales	f. Streptosporangiaceae	g. Herbidospora	g. Herbidospora
P3O	COHort	p__Pseudomonadota;c__Gammaproteobacteria;o__Pseudomonadales;f__Pseudomonadaceae;g__Pseudomonas;s__Pseudomonas peli	EC:1.7.2.4	4.69204	Denitrification	nosZ | EC:1.7.2.4	nitrous-oxide reductase	p. Pseudomonadota	c. Gammaproteobacteria	o. Pseudomonadales	f. Pseudomonadaceae	g. Pseudomonas	g. Pseudomonas
P1O	COVG	p__Actinomycetota;c__Actinomycetes;o__Mycobacteriales;f__Mycobacteriaceae;g__Mycolicibacter;s__NA	EC:6.3.1.2	4.68968	Ammonium assimilation	glnA | EC:6.3.1.2	glutamine synthetase	p. Actinomycetota	c. Actinomycetes	o. Mycobacteriales	f. Mycobacteriaceae	g. Mycolicibacter	g. Mycolicibacter
P3O	COHort	p__Pseudomonadota;c__Alphaproteobacteria;o__Hyphomicrobiales;f__Aurantimonadaceae;g__NA;s__NA	EC:6.3.1.2	4.68664	Ammonium assimilation	glnA | EC:6.3.1.2	glutamine synthetase	p. Pseudomonadota	c. Alphaproteobacteria	o. Hyphomicrobiales	f. Aurantimonadaceae	NA	f. Aurantimonadaceae
P13O	COHort	p__Pseudomonadota;c__Gammaproteobacteria;o__Pseudomonadales;f__Pseudomonadaceae;g__Stutzerimonas;s__Stutzerimonas stutzeri	EC:1.9.6.1	4.67456	Denitrification	napAB | EC:1.9.6.1	nitrate reductase (cytochrome)	p. Pseudomonadota	c. Gammaproteobacteria	o. Pseudomonadales	f. Pseudomonadaceae	g. Stutzerimonas	g. Stutzerimonas
P14O	COVG	p__Actinomycetota;c__Actinomycetes;o__Mycobacteriales;f__Mycobacteriaceae;g__Mycobacterium;s__NA	EC:1.4.1.13	4.67101	Glutamate metabolism	gltBD | EC:1.4.1.13	glutamate synthase (NADPH)	p. Actinomycetota	c. Actinomycetes	o. Mycobacteriales	f. Mycobacteriaceae	g. Mycobacterium	g. Mycobacterium
P8O	SS	p__Chordata;c__Chondrichthyes;o__Orectolobiformes;f__Rhincodontidae;g__Rhincodon;s__Rhincodon typus	EC:1.7.2.1	4.66818	Denitrification	nirKS | EC:1.7.2.1	nitrite reductase (NO-forming)	p. Chordata	c. Chondrichthyes	o. Orectolobiformes	f. Rhincodontidae	g. Rhincodon	g. Rhincodon
N3	Natural	p__NA;c__NA;o__NA;f__NA;g__NA;s__NA	EC:6.3.1.2	4.66809	Ammonium assimilation	glnA | EC:6.3.1.2	glutamine synthetase	NA	NA	NA	NA	NA	NA
P16O	COVG+SS	p__Pseudomonadota;c__Alphaproteobacteria;o__Hyphomicrobiales;f__NA;g__NA;s__NA	EC:1.18.6.1	4.65959	Nitrogen fixation	nifDKH | EC:1.18.6.1	nitrogenase	p. Pseudomonadota	c. Alphaproteobacteria	o. Hyphomicrobiales	NA	NA	o. Hyphomicrobiales
P8O	SS	p__Actinomycetota;c__Actinomycetes;o__Micrococcales;f__Dermabacteraceae;g__Brachybacterium;s__NA	EC:1.7.5.1	4.64906	Dissimilatory nitrate reduction	narGZHYIV | EC:1.7.5.1	nitrate reductase	p. Actinomycetota	c. Actinomycetes	o. Micrococcales	f. Dermabacteraceae	g. Brachybacterium	g. Brachybacterium
P16O	COVG+SS	p__Pseudomonadota;c__Gammaproteobacteria;o__Oceanospirillales;f__Halomonadaceae;g__NA;s__NA	EC:1.4.1.13	4.64271	Glutamate metabolism	gltBD | EC:1.4.1.13	glutamate synthase (NADPH)	p. Pseudomonadota	c. Gammaproteobacteria	o. Oceanospirillales	f. Halomonadaceae	NA	f. Halomonadaceae
P3O	COHort	p__Actinomycetota;c__Actinomycetes;o__Kineosporiales;f__Kineosporiaceae;g__Kineococcus;s__Kineococcus rhizosphaerae	EC:4.2.1.104	4.64157	Carbamate synthesis	cynS | EC:4.2.1.104	cyanate lyase	p. Actinomycetota	c. Actinomycetes	o. Kineosporiales	f. Kineosporiaceae	g. Kineococcus	g. Kineococcus
P15O	SS	p__Pseudomonadota;c__Gammaproteobacteria;o__Oceanospirillales;f__Halomonadaceae;g__NA;s__NA	EC:1.4.1.13	4.62567	Glutamate metabolism	gltBD | EC:1.4.1.13	glutamate synthase (NADPH)	p. Pseudomonadota	c. Gammaproteobacteria	o. Oceanospirillales	f. Halomonadaceae	NA	f. Halomonadaceae
P3O	COHort	p__Pseudomonadota;c__Gammaproteobacteria;o__Alteromonadales;f__Alteromonadaceae;g__Paraglaciecola;s__Paraglaciecola chathamensis	EC:1.4.1.13	4.61236	Glutamate metabolism	gltBD | EC:1.4.1.13	glutamate synthase (NADPH)	p. Pseudomonadota	c. Gammaproteobacteria	o. Alteromonadales	f. Alteromonadaceae	g. Paraglaciecola	g. Paraglaciecola
P8O	SS	p__Pseudomonadota;c__Betaproteobacteria;o__Nitrosomonadales;f__Nitrosomonadaceae;g__Nitrosomonas;s__Nitrosomonas marina	EC:1.14.99.39	4.6115	Nitrification	pmoABC-amoABC | EC:1.14.99.39	methane/ammonia monooxygenase	p. Pseudomonadota	c. Betaproteobacteria	o. Nitrosomonadales	f. Nitrosomonadaceae	g. Nitrosomonas	g. Nitrosomonas
P3O	COHort	p__Actinomycetota;c__Actinomycetes;o__Actinomycetales;f__Actinomycetaceae;g__Actinomyces;s__Actinomyces gaoshouyii	EC:6.3.1.2	4.60146	Ammonium assimilation	glnA | EC:6.3.1.2	glutamine synthetase	p. Actinomycetota	c. Actinomycetes	o. Actinomycetales	f. Actinomycetaceae	g. Actinomyces	g. Actinomyces
N3	Natural	p__Actinomycetota;c__Actinomycetes;o__NA;f__NA;g__NA;s__NA	EC:1.4.1.13	4.58933	Glutamate metabolism	gltBD | EC:1.4.1.13	glutamate synthase (NADPH)	p. Actinomycetota	c. Actinomycetes	NA	NA	NA	c. Actinomycetes
P16O	COVG+SS	p__Actinomycetota;c__Actinomycetes;o__Streptosporangiales;f__Streptosporangiaceae;g__Herbidospora;s__Herbidospora cretacea	EC:6.3.1.2	4.58319	Ammonium assimilation	glnA | EC:6.3.1.2	glutamine synthetase	p. Actinomycetota	c. Actinomycetes	o. Streptosporangiales	f. Streptosporangiaceae	g. Herbidospora	g. Herbidospora
P8O	SS	p__Pseudomonadota;c__Gammaproteobacteria;o__Pseudomonadales;f__Pseudomonadaceae;g__Pseudomonas;s__Pseudomonas sp. TTU2014-066ASC	EC:1.7.2.5	4.54801	Denitrification	norBC | EC:1.7.2.5	nitric oxide reductase	p. Pseudomonadota	c. Gammaproteobacteria	o. Pseudomonadales	f. Pseudomonadaceae	g. Pseudomonas	g. Pseudomonas
P8O	SS	p__Pseudomonadota;c__Betaproteobacteria;o__Burkholderiales;f__Alcaligenaceae;g__Pollutimonas;s__Pollutimonas thiosulfatoxidans	EC:3.5.1.49	4.54737	Ammonium release	AmiF | EC:3.5.1.49	formamidase	p. Pseudomonadota	c. Betaproteobacteria	o. Burkholderiales	f. Alcaligenaceae	g. Pollutimonas	g. Pollutimonas
N3	Natural	p__Actinomycetota;c__Actinomycetes;o__Geodermatophilales;f__Geodermatophilaceae;g__NA;s__NA	EC:6.3.1.2	4.54386	Ammonium assimilation	glnA | EC:6.3.1.2	glutamine synthetase	p. Actinomycetota	c. Actinomycetes	o. Geodermatophilales	f. Geodermatophilaceae	NA	f. Geodermatophilaceae
P17O	COHort+SS	p__Pseudomonadota;c__Alphaproteobacteria;o__Hyphomicrobiales;f__Boseaceae;g__Bosea;s__Bosea sp. BIWAKO-01	EC:1.7.2.1	4.54031	Denitrification	nirKS | EC:1.7.2.1	nitrite reductase (NO-forming)	p. Pseudomonadota	c. Alphaproteobacteria	o. Hyphomicrobiales	f. Boseaceae	g. Bosea	g. Bosea
P14O	COVG	p__Pseudomonadota;c__Gammaproteobacteria;o__Oceanospirillales;f__Halomonadaceae;g__Halomonas;s__Halomonas muralis	EC:1.4.1.13	4.52636	Glutamate metabolism	gltBD | EC:1.4.1.13	glutamate synthase (NADPH)	p. Pseudomonadota	c. Gammaproteobacteria	o. Oceanospirillales	f. Halomonadaceae	g. Halomonas	g. Halomonas
P12OR1	Control	p__Pseudomonadota;c__Gammaproteobacteria;o__Steroidobacterales;f__Steroidobacteraceae;g__Peristeroidobacter;s__Peristeroidobacter soli	EC:6.3.1.2	4.52567	Ammonium assimilation	glnA | EC:6.3.1.2	glutamine synthetase	p. Pseudomonadota	c. Gammaproteobacteria	o. Steroidobacterales	f. Steroidobacteraceae	g. Peristeroidobacter	g. Peristeroidobacter
P8O	SS	p__Pseudomonadota;c__Betaproteobacteria;o__Nitrosomonadales;f__Nitrosomonadaceae;g__Nitrosospira;s__Nitrosospira multiformis	EC:1.14.99.39	4.52243	Nitrification	pmoABC-amoABC | EC:1.14.99.39	methane/ammonia monooxygenase	p. Pseudomonadota	c. Betaproteobacteria	o. Nitrosomonadales	f. Nitrosomonadaceae	g. Nitrosospira	g. Nitrosospira
P3O	COHort	p__Pseudomonadota;c__Gammaproteobacteria;o__NA;f__NA;g__NA;s__NA	EC:6.3.1.2	4.50541	Ammonium assimilation	glnA | EC:6.3.1.2	glutamine synthetase	p. Pseudomonadota	c. Gammaproteobacteria	NA	NA	NA	c. Gammaproteobacteria
P3O	COHort	p__Pseudomonadota;c__Gammaproteobacteria;o__Pseudomonadales;f__Pseudomonadaceae;g__Pseudomonas;s__Pseudomonas alcaligenes	EC:2.7.2.2	4.4816	Carbamate synthesis	arcC | EC:2.7.2.2	carbamate kinase	p. Pseudomonadota	c. Gammaproteobacteria	o. Pseudomonadales	f. Pseudomonadaceae	g. Pseudomonas	g. Pseudomonas
P3O	COHort	p__Pseudomonadota;c__Gammaproteobacteria;o__Pseudomonadales;f__Pseudomonadaceae;g__Pseudomonas;s__Pseudomonas sp. LB-090624	EC:1.4.1.13	4.48075	Glutamate metabolism	gltBD | EC:1.4.1.13	glutamate synthase (NADPH)	p. Pseudomonadota	c. Gammaproteobacteria	o. Pseudomonadales	f. Pseudomonadaceae	g. Pseudomonas	g. Pseudomonas
P15O	SS	p__Deinococcota;c__Deinococci;o__Deinococcales;f__Deinococcaceae;g__Deinococcus;s__Deinococcus pimensis	EC:6.3.1.2	4.47805	Ammonium assimilation	glnA | EC:6.3.1.2	glutamine synthetase	p. Deinococcota	c. Deinococci	o. Deinococcales	f. Deinococcaceae	g. Deinococcus	g. Deinococcus
P5O	COHort+SS	p__Pseudomonadota;c__Gammaproteobacteria;o__Pseudomonadales;f__Pseudomonadaceae;g__Pseudomonas;s__NA	EC:1.7.2.1	4.47584	Denitrification	nirKS | EC:1.7.2.1	nitrite reductase (NO-forming)	p. Pseudomonadota	c. Gammaproteobacteria	o. Pseudomonadales	f. Pseudomonadaceae	g. Pseudomonas	g. Pseudomonas
N2	Natural	p__Actinomycetota;c__Actinomycetes;o__Frankiales;f__Frankiaceae;g__Frankia;s__NA	EC:6.3.1.2	4.47223	Ammonium assimilation	glnA | EC:6.3.1.2	glutamine synthetase	p. Actinomycetota	c. Actinomycetes	o. Frankiales	f. Frankiaceae	g. Frankia	g. Frankia
P15O	SS	p__Pseudomonadota;c__Alphaproteobacteria;o__Hyphomicrobiales;f__NA;g__NA;s__NA	EC:1.7.2.4	4.47178	Denitrification	nosZ | EC:1.7.2.4	nitrous-oxide reductase	p. Pseudomonadota	c. Alphaproteobacteria	o. Hyphomicrobiales	NA	NA	o. Hyphomicrobiales
P3O	COHort	p__Pseudomonadota;c__Gammaproteobacteria;o__Pseudomonadales;f__Pseudomonadaceae;g__Pseudomonas;s__Pseudomonas nunensis	EC:2.7.2.2	4.46172	Carbamate synthesis	arcC | EC:2.7.2.2	carbamate kinase	p. Pseudomonadota	c. Gammaproteobacteria	o. Pseudomonadales	f. Pseudomonadaceae	g. Pseudomonas	g. Pseudomonas
P3O	COHort	p__Pseudomonadota;c__Gammaproteobacteria;o__Pseudomonadales;f__Marinobacteraceae;g__Marinobacter;s__NA	EC:1.4.1.13	4.46101	Glutamate metabolism	gltBD | EC:1.4.1.13	glutamate synthase (NADPH)	p. Pseudomonadota	c. Gammaproteobacteria	o. Pseudomonadales	f. Marinobacteraceae	g. Marinobacter	g. Marinobacter
P5O	COHort+SS	p__Pseudomonadota;c__Gammaproteobacteria;o__Oceanospirillales;f__Halomonadaceae;g__Halomonas;s__Halomonas muralis	EC:1.4.1.13	4.46099	Glutamate metabolism	gltBD | EC:1.4.1.13	glutamate synthase (NADPH)	p. Pseudomonadota	c. Gammaproteobacteria	o. Oceanospirillales	f. Halomonadaceae	g. Halomonas	g. Halomonas
P12OR1	Control	p__Pseudomonadota;c__Alphaproteobacteria;o__Hyphomicrobiales;f__Rhizobiaceae;g__Rhizobium;s__NA	EC:6.3.1.2	4.46035	Ammonium assimilation	glnA | EC:6.3.1.2	glutamine synthetase	p. Pseudomonadota	c. Alphaproteobacteria	o. Hyphomicrobiales	f. Rhizobiaceae	g. Rhizobium	g. Rhizobium
P11O	COHort+SS	p__Pseudomonadota;c__Gammaproteobacteria;o__Pseudomonadales;f__Pseudomonadaceae;g__Pseudomonas;s__NA	EC:1.9.6.1	4.45225	Denitrification	napAB | EC:1.9.6.1	nitrate reductase (cytochrome)	p. Pseudomonadota	c. Gammaproteobacteria	o. Pseudomonadales	f. Pseudomonadaceae	g. Pseudomonas	g. Pseudomonas
P14O	COVG	p__Bacillota;c__Bacilli;o__Bacillales;f__Planococcaceae;g__Planomicrobium;s__Planomicrobium sp. Y74	EC:1.4.1.2	4.44902	Ammonium release	gudB | EC:1.4.1.2	glutamate dehydrogenase	p. Bacillota	c. Bacilli	o. Bacillales	f. Planococcaceae	g. Planomicrobium	g. Planomicrobium
P8O	SS	p__Pseudomonadota;c__Betaproteobacteria;o__Burkholderiales;f__Alcaligenaceae;g__Bordetella;s__Bordetella petrii	EC:1.7.2.5	4.4443	Denitrification	norBC | EC:1.7.2.5	nitric oxide reductase	p. Pseudomonadota	c. Betaproteobacteria	o. Burkholderiales	f. Alcaligenaceae	g. Bordetella	g. Bordetella
P15O	SS	p__Pseudomonadota;c__Alphaproteobacteria;o__Rhodobacterales;f__Paracoccaceae;g__Paracoccus;s__Paracoccus thiocyanatus	EC:6.3.1.2	4.43834	Ammonium assimilation	glnA | EC:6.3.1.2	glutamine synthetase	p. Pseudomonadota	c. Alphaproteobacteria	o. Rhodobacterales	f. Paracoccaceae	g. Paracoccus	g. Paracoccus
P8O	SS	p__Pseudomonadota;c__Gammaproteobacteria;o__Oceanospirillales;f__Halomonadaceae;g__Kushneria;s__Kushneria phyllosphaerae	EC:1.4.1.13	4.43368	Glutamate metabolism	gltBD | EC:1.4.1.13	glutamate synthase (NADPH)	p. Pseudomonadota	c. Gammaproteobacteria	o. Oceanospirillales	f. Halomonadaceae	g. Kushneria	g. Kushneria
P12OR1	Control	p__Actinomycetota;c__Actinomycetes;o__Geodermatophilales;f__Geodermatophilaceae;g__NA;s__NA	EC:6.3.1.2	4.43161	Ammonium assimilation	glnA | EC:6.3.1.2	glutamine synthetase	p. Actinomycetota	c. Actinomycetes	o. Geodermatophilales	f. Geodermatophilaceae	NA	f. Geodermatophilaceae
P17O	COHort+SS	p__Pseudomonadota;c__Betaproteobacteria;o__Nitrosomonadales;f__Nitrosomonadaceae;g__Nitrosospira;s__Nitrosospira briensis	EC:1.14.99.39	4.41758	Nitrification	pmoABC-amoABC | EC:1.14.99.39	methane/ammonia monooxygenase	p. Pseudomonadota	c. Betaproteobacteria	o. Nitrosomonadales	f. Nitrosomonadaceae	g. Nitrosospira	g. Nitrosospira
P8O	SS	p__Pseudomonadota;c__Alphaproteobacteria;o__Rhodobacterales;f__Paracoccaceae;g__Paracoccus;s__Paracoccus thiocyanatus	EC:1.7.2.4	4.40085	Denitrification	nosZ | EC:1.7.2.4	nitrous-oxide reductase	p. Pseudomonadota	c. Alphaproteobacteria	o. Rhodobacterales	f. Paracoccaceae	g. Paracoccus	g. Paracoccus
P2O	SS	p__Pseudomonadota;c__Betaproteobacteria;o__Nitrosomonadales;f__Nitrosomonadaceae;g__NA;s__NA	EC:1.14.99.39	4.39761	Nitrification	pmoABC-amoABC | EC:1.14.99.39	methane/ammonia monooxygenase	p. Pseudomonadota	c. Betaproteobacteria	o. Nitrosomonadales	f. Nitrosomonadaceae	NA	f. Nitrosomonadaceae
P11O	COHort+SS	p__Pseudomonadota;c__Alphaproteobacteria;o__Rhodobacterales;f__Paracoccaceae;g__Paracoccus;s__Paracoccus thiocyanatus	EC:1.7.2.4	4.39441	Denitrification	nosZ | EC:1.7.2.4	nitrous-oxide reductase	p. Pseudomonadota	c. Alphaproteobacteria	o. Rhodobacterales	f. Paracoccaceae	g. Paracoccus	g. Paracoccus
P14O	COVG	p__Bacillota;c__Bacilli;o__Bacillales;f__Staphylococcaceae;g__Salinicoccus;s__Salinicoccus roseus	EC:1.4.1.2	4.39399	Ammonium release	gudB | EC:1.4.1.2	glutamate dehydrogenase	p. Bacillota	c. Bacilli	o. Bacillales	f. Staphylococcaceae	g. Salinicoccus	g. Salinicoccus
N2	Natural	p__Pseudomonadota;c__Alphaproteobacteria;o__Hyphomicrobiales;f__Nitrobacteraceae;g__Bradyrhizobium;s__Bradyrhizobium icense	EC:6.3.1.2	4.38502	Ammonium assimilation	glnA | EC:6.3.1.2	glutamine synthetase	p. Pseudomonadota	c. Alphaproteobacteria	o. Hyphomicrobiales	f. Nitrobacteraceae	g. Bradyrhizobium	g. Bradyrhizobium
P8O	SS	p__Pseudomonadota;c__Betaproteobacteria;o__Burkholderiales;f__Alcaligenaceae;g__Alcaligenes;s__Alcaligenes faecalis	EC:4.2.1.1	4.38173	Carbamate synthesis	CA | EC:4.2.1.1	carbonic anhydrase	p. Pseudomonadota	c. Betaproteobacteria	o. Burkholderiales	f. Alcaligenaceae	g. Alcaligenes	g. Alcaligenes
P17O	COHort+SS	p__Pseudomonadota;c__Gammaproteobacteria;o__Xanthomonadales;f__Xanthomonadaceae;g__Luteimonas;s__Luteimonas sp. J29	EC:1.7.2.1	4.36661	Denitrification	nirKS | EC:1.7.2.1	nitrite reductase (NO-forming)	p. Pseudomonadota	c. Gammaproteobacteria	o. Xanthomonadales	f. Xanthomonadaceae	g. Luteimonas	g. Luteimonas
P8O	SS	p__Actinomycetota;c__Actinomycetes;o__Mycobacteriales;f__Mycobacteriaceae;g__Mycobacterium;s__NA	EC:4.2.1.1	4.36563	Carbamate synthesis	CA | EC:4.2.1.1	carbonic anhydrase	p. Actinomycetota	c. Actinomycetes	o. Mycobacteriales	f. Mycobacteriaceae	g. Mycobacterium	g. Mycobacterium
P7O	COVG	p__Actinomycetota;c__Actinomycetes;o__NA;f__NA;g__NA;s__NA	EC:1.4.1.13	4.35462	Glutamate metabolism	gltBD | EC:1.4.1.13	glutamate synthase (NADPH)	p. Actinomycetota	c. Actinomycetes	NA	NA	NA	c. Actinomycetes
P16O	COVG+SS	p__Actinomycetota;c__Actinomycetes;o__Mycobacteriales;f__Dietziaceae;g__Dietzia;s__NA	EC:6.3.1.2	4.34951	Ammonium assimilation	glnA | EC:6.3.1.2	glutamine synthetase	p. Actinomycetota	c. Actinomycetes	o. Mycobacteriales	f. Dietziaceae	g. Dietzia	g. Dietzia
P11O	COHort+SS	p__Pseudomonadota;c__Gammaproteobacteria;o__NA;f__NA;g__NA;s__NA	EC:1.4.1.13	4.3357	Glutamate metabolism	gltBD | EC:1.4.1.13	glutamate synthase (NADPH)	p. Pseudomonadota	c. Gammaproteobacteria	NA	NA	NA	c. Gammaproteobacteria
P5O	COHort+SS	p__Pseudomonadota;c__Alphaproteobacteria;o__Hyphomicrobiales;f__Phyllobacteriaceae;g__NA;s__NA	EC:6.3.1.2	4.33409	Ammonium assimilation	glnA | EC:6.3.1.2	glutamine synthetase	p. Pseudomonadota	c. Alphaproteobacteria	o. Hyphomicrobiales	f. Phyllobacteriaceae	NA	f. Phyllobacteriaceae
P11O	COHort+SS	p__Pseudomonadota;c__Alphaproteobacteria;o__Hyphomicrobiales;f__Rhizobiaceae;g__NA;s__NA	EC:1.7.2.1	4.31015	Denitrification	nirKS | EC:1.7.2.1	nitrite reductase (NO-forming)	p. Pseudomonadota	c. Alphaproteobacteria	o. Hyphomicrobiales	f. Rhizobiaceae	NA	f. Rhizobiaceae
P18O	Control	p__Actinomycetota;c__Actinomycetes;o__Geodermatophilales;f__Geodermatophilaceae;g__NA;s__NA	EC:6.3.1.2	4.30521	Ammonium assimilation	glnA | EC:6.3.1.2	glutamine synthetase	p. Actinomycetota	c. Actinomycetes	o. Geodermatophilales	f. Geodermatophilaceae	NA	f. Geodermatophilaceae
P17O	COHort+SS	p__Pseudomonadota;c__Gammaproteobacteria;o__Chromatiales;f__Chromatiaceae;g__Nitrosococcus;s__Nitrosococcus oceani	EC:1.7.2.1	4.30268	Denitrification	nirKS | EC:1.7.2.1	nitrite reductase (NO-forming)	p. Pseudomonadota	c. Gammaproteobacteria	o. Chromatiales	f. Chromatiaceae	g. Nitrosococcus	g. Nitrosococcus
P4O	COVG+SS	p__Bacteroidota;c__Flavobacteriia;o__Flavobacteriales;f__Weeksellaceae;g__Chryseobacterium;s__Chryseobacterium pennipullorum	EC:6.3.1.2	4.29231	Ammonium assimilation	glnA | EC:6.3.1.2	glutamine synthetase	p. Bacteroidota	c. Flavobacteriia	o. Flavobacteriales	f. Weeksellaceae	g. Chryseobacterium	g. Chryseobacterium
P4O	COVG+SS	p__Ascomycota;c__Sordariomycetes;o__Hypocreales;f__Hypocreaceae;g__Trichoderma;s__Trichoderma citrinoviride	EC:6.3.1.2	4.28917	Ammonium assimilation	glnA | EC:6.3.1.2	glutamine synthetase	p. Ascomycota	c. Sordariomycetes	o. Hypocreales	f. Hypocreaceae	g. Trichoderma	g. Trichoderma
P2O	SS	p__Pseudomonadota;c__Betaproteobacteria;o__Nitrosomonadales;f__Nitrosomonadaceae;g__Nitrosospira;s__Nitrosospira lacus	EC:1.14.99.39	4.28264	Nitrification	pmoABC-amoABC | EC:1.14.99.39	methane/ammonia monooxygenase	p. Pseudomonadota	c. Betaproteobacteria	o. Nitrosomonadales	f. Nitrosomonadaceae	g. Nitrosospira	g. Nitrosospira
P13O	COHort	p__Pseudomonadota;c__Gammaproteobacteria;o__Pseudomonadales;f__Pseudomonadaceae;g__Pseudomonas;s__Pseudomonas sp. NFACC45	EC:1.7.2.4	4.27647	Denitrification	nosZ | EC:1.7.2.4	nitrous-oxide reductase	p. Pseudomonadota	c. Gammaproteobacteria	o. Pseudomonadales	f. Pseudomonadaceae	g. Pseudomonas	g. Pseudomonas
P9O	COHort	p__Actinomycetota;c__Actinomycetes;o__Mycobacteriales;f__Mycobacteriaceae;g__Mycolicibacterium;s__Mycolicibacterium thermoresistibile	EC:4.2.1.1	4.264	Carbamate synthesis	CA | EC:4.2.1.1	carbonic anhydrase	p. Actinomycetota	c. Actinomycetes	o. Mycobacteriales	f. Mycobacteriaceae	g. Mycolicibacterium	g. Mycolicibacterium
P16O	COVG+SS	p__Pseudomonadota;c__Gammaproteobacteria;o__Oceanospirillales;f__Halomonadaceae;g__Halomonas;s__Halomonas sp. HL-48	EC:1.4.1.13	4.26386	Glutamate metabolism	gltBD | EC:1.4.1.13	glutamate synthase (NADPH)	p. Pseudomonadota	c. Gammaproteobacteria	o. Oceanospirillales	f. Halomonadaceae	g. Halomonas	g. Halomonas
P2O	SS	p__Actinomycetota;c__Actinomycetes;o__Mycobacteriales;f__Mycobacteriaceae;g__Mycolicibacillus;s__Mycolicibacillus koreensis	EC:6.3.1.2	4.25902	Ammonium assimilation	glnA | EC:6.3.1.2	glutamine synthetase	p. Actinomycetota	c. Actinomycetes	o. Mycobacteriales	f. Mycobacteriaceae	g. Mycolicibacillus	g. Mycolicibacillus
P15O	SS	p__Pseudomonadota;c__Betaproteobacteria;o__Nitrosomonadales;f__Sulfuricellaceae;g__Sulfuriferula;s__Sulfuriferula sp. AH1	EC:1.4.1.13	4.25564	Glutamate metabolism	gltBD | EC:1.4.1.13	glutamate synthase (NADPH)	p. Pseudomonadota	c. Betaproteobacteria	o. Nitrosomonadales	f. Sulfuricellaceae	g. Sulfuriferula	g. Sulfuriferula
P11O	COHort+SS	p__Myxococcota;c__NA;o__Polyangiales;f__Polyangiaceae;g__Chondromyces;s__Chondromyces apiculatus	EC:1.4.1.3	4.24542	Ammonia assimilation and release	gdhA | EC:1.4.1.3	glutamate dehydrogenase (NAD(P)+	p. Myxococcota	NA	o. Polyangiales	f. Polyangiaceae	g. Chondromyces	g. Chondromyces
P17O	COHort+SS	p__Pseudomonadota;c__Gammaproteobacteria;o__Pseudomonadales;f__Pseudomonadaceae;g__Stutzerimonas;s__Stutzerimonas xanthomarina	EC:1.7.2.1	4.24445	Denitrification	nirKS | EC:1.7.2.1	nitrite reductase (NO-forming)	p. Pseudomonadota	c. Gammaproteobacteria	o. Pseudomonadales	f. Pseudomonadaceae	g. Stutzerimonas	g. Stutzerimonas
P3O	COHort	p__Actinomycetota;c__Actinomycetes;o__Actinomycetales;f__Actinomycetaceae;g__Actinomyces;s__Actinomyces radicidentis	EC:4.2.1.1	4.24201	Carbamate synthesis	CA | EC:4.2.1.1	carbonic anhydrase	p. Actinomycetota	c. Actinomycetes	o. Actinomycetales	f. Actinomycetaceae	g. Actinomyces	g. Actinomyces
P17O	COHort+SS	p__Pseudomonadota;c__Alphaproteobacteria;o__Hyphomicrobiales;f__Rhizobiaceae;g__Pseudorhizobium;s__Pseudorhizobium marinum	EC:1.7.2.1	4.23679	Denitrification	nirKS | EC:1.7.2.1	nitrite reductase (NO-forming)	p. Pseudomonadota	c. Alphaproteobacteria	o. Hyphomicrobiales	f. Rhizobiaceae	g. Pseudorhizobium	g. Pseudorhizobium
P12OR2	Control	p__Actinomycetota;c__Actinomycetes;o__Mycobacteriales;f__Mycobacteriaceae;g__NA;s__NA	EC:6.3.1.2	4.23522	Ammonium assimilation	glnA | EC:6.3.1.2	glutamine synthetase	p. Actinomycetota	c. Actinomycetes	o. Mycobacteriales	f. Mycobacteriaceae	NA	f. Mycobacteriaceae
P8O	SS	p__Pseudomonadota;c__Gammaproteobacteria;o__Alteromonadales;f__Idiomarinaceae;g__Idiomarina;s__NA	EC:1.4.1.13	4.23352	Glutamate metabolism	gltBD | EC:1.4.1.13	glutamate synthase (NADPH)	p. Pseudomonadota	c. Gammaproteobacteria	o. Alteromonadales	f. Idiomarinaceae	g. Idiomarina	g. Idiomarina
P13O	COHort	p__Pseudomonadota;c__Alphaproteobacteria;o__Rhodobacterales;f__Paracoccaceae;g__Paracoccus;s__Paracoccus endophyticus	EC:1.7.2.1	4.23219	Denitrification	nirKS | EC:1.7.2.1	nitrite reductase (NO-forming)	p. Pseudomonadota	c. Alphaproteobacteria	o. Rhodobacterales	f. Paracoccaceae	g. Paracoccus	g. Paracoccus
P10O	COVG+SS	p__Pseudomonadota;c__Gammaproteobacteria;o__Pseudomonadales;f__Pseudomonadaceae;g__Pseudomonas;s__NA	EC:1.7.2.1	4.22537	Denitrification	nirKS | EC:1.7.2.1	nitrite reductase (NO-forming)	p. Pseudomonadota	c. Gammaproteobacteria	o. Pseudomonadales	f. Pseudomonadaceae	g. Pseudomonas	g. Pseudomonas
P2O	SS	p__Pseudomonadota;c__Betaproteobacteria;o__Burkholderiales;f__Alcaligenaceae;g__Bordetella;s__NA	EC:1.7.2.1	4.22486	Denitrification	nirKS | EC:1.7.2.1	nitrite reductase (NO-forming)	p. Pseudomonadota	c. Betaproteobacteria	o. Burkholderiales	f. Alcaligenaceae	g. Bordetella	g. Bordetella
P8O	SS	p__Pseudomonadota;c__Alphaproteobacteria;o__Hyphomicrobiales;f__Nitrobacteraceae;g__Bradyrhizobium;s__Bradyrhizobium sacchari	EC:1.7.2.6	4.20643	Nitrification	hao | EC:1.7.2.6	hydroxylamine dehydrogenase	p. Pseudomonadota	c. Alphaproteobacteria	o. Hyphomicrobiales	f. Nitrobacteraceae	g. Bradyrhizobium	g. Bradyrhizobium
P5O	COHort+SS	p__Pseudomonadota;c__Gammaproteobacteria;o__Oceanospirillales;f__Halomonadaceae;g__Halomonas;s__NA	EC:1.4.1.13	4.18899	Glutamate metabolism	gltBD | EC:1.4.1.13	glutamate synthase (NADPH)	p. Pseudomonadota	c. Gammaproteobacteria	o. Oceanospirillales	f. Halomonadaceae	g. Halomonas	g. Halomonas
P17O	COHort+SS	p__Pseudomonadota;c__Alphaproteobacteria;o__Hyphomicrobiales;f__Phyllobacteriaceae;g__Mesorhizobium;s__Mesorhizobium sp. AP09	EC:6.3.1.2	4.17878	Ammonium assimilation	glnA | EC:6.3.1.2	glutamine synthetase	p. Pseudomonadota	c. Alphaproteobacteria	o. Hyphomicrobiales	f. Phyllobacteriaceae	g. Mesorhizobium	g. Mesorhizobium
P17O	COHort+SS	p__Pseudomonadota;c__Gammaproteobacteria;o__Pseudomonadales;f__Pseudomonadaceae;g__Stutzerimonas;s__NA	EC:1.7.2.5	4.17587	Denitrification	norBC | EC:1.7.2.5	nitric oxide reductase	p. Pseudomonadota	c. Gammaproteobacteria	o. Pseudomonadales	f. Pseudomonadaceae	g. Stutzerimonas	g. Stutzerimonas
P8O	SS	p__Pseudomonadota;c__Alphaproteobacteria;o__Hyphomicrobiales;f__Devosiaceae;g__Devosia;s__Devosia naphthalenivorans	EC:6.3.1.2	4.17505	Ammonium assimilation	glnA | EC:6.3.1.2	glutamine synthetase	p. Pseudomonadota	c. Alphaproteobacteria	o. Hyphomicrobiales	f. Devosiaceae	g. Devosia	g. Devosia
P5O	COHort+SS	p__NA;c__NA;o__NA;f__NA;g__NA;s__NA	EC:6.3.1.2	4.16678	Ammonium assimilation	glnA | EC:6.3.1.2	glutamine synthetase	NA	NA	NA	NA	NA	NA
P7O	COVG	p__Ascomycota;c__Eurotiomycetes;o__Eurotiales;f__Aspergillaceae;g__Aspergillus;s__Aspergillus glaucus	EC:4.2.1.104	4.16669	Carbamate synthesis	cynS | EC:4.2.1.104	cyanate lyase	p. Ascomycota	c. Eurotiomycetes	o. Eurotiales	f. Aspergillaceae	g. Aspergillus	g. Aspergillus
P8O	SS	p__Pseudomonadota;c__Alphaproteobacteria;o__Hyphomicrobiales;f__Brucellaceae;g__Ochrobactrum;s__NA	EC:6.3.1.2	4.16355	Ammonium assimilation	glnA | EC:6.3.1.2	glutamine synthetase	p. Pseudomonadota	c. Alphaproteobacteria	o. Hyphomicrobiales	f. Brucellaceae	g. Ochrobactrum	g. Ochrobactrum
P13O	COHort	p__Pseudomonadota;c__Betaproteobacteria;o__Burkholderiales;f__Oxalobacteraceae;g__Noviherbaspirillum;s__Noviherbaspirillum denitrificans	EC:1.7.2.1	4.16336	Denitrification	nirKS | EC:1.7.2.1	nitrite reductase (NO-forming)	p. Pseudomonadota	c. Betaproteobacteria	o. Burkholderiales	f. Oxalobacteraceae	g. Noviherbaspirillum	g. Noviherbaspirillum
P12OR2	Control	p__Pseudomonadota;c__Alphaproteobacteria;o__Rhodospirillales;f__Azospirillaceae;g__Skermanella;s__Skermanella aerolata	EC:6.3.1.2	4.16029	Ammonium assimilation	glnA | EC:6.3.1.2	glutamine synthetase	p. Pseudomonadota	c. Alphaproteobacteria	o. Rhodospirillales	f. Azospirillaceae	g. Skermanella	g. Skermanella
N2	Natural	p__NA;c__NA;o__NA;f__NA;g__NA;s__NA	EC:1.4.1.3	4.159	Ammonia assimilation and release	gdhA | EC:1.4.1.3	glutamate dehydrogenase (NAD(P)+	NA	NA	NA	NA	NA	NA
P9O	COHort	p__Bacteroidota;c__Flavobacteriia;o__Flavobacteriales;f__Flavobacteriaceae;g__Salinimicrobium;s__Salinimicrobium xinjiangense	EC:1.4.1.4	4.15864	Ammonia assimilation and release	gdhA | EC:1.4.1.4	glutamate dehydrogenase (NADP+)	p. Bacteroidota	c. Flavobacteriia	o. Flavobacteriales	f. Flavobacteriaceae	g. Salinimicrobium	g. Salinimicrobium
P17O	COHort+SS	p__Pseudomonadota;c__Gammaproteobacteria;o__Pseudomonadales;f__Pseudomonadaceae;g__Pseudomonas;s__Pseudomonas sp. CC6-YY-74	EC:6.3.1.2	4.1421	Ammonium assimilation	glnA | EC:6.3.1.2	glutamine synthetase	p. Pseudomonadota	c. Gammaproteobacteria	o. Pseudomonadales	f. Pseudomonadaceae	g. Pseudomonas	g. Pseudomonas
P17O	COHort+SS	p__Pseudomonadota;c__Alphaproteobacteria;o__Hyphomicrobiales;f__Rhizobiaceae;g__Pseudorhizobium;s__Pseudorhizobium banfieldiae	EC:1.9.6.1	4.13982	Denitrification	napAB | EC:1.9.6.1	nitrate reductase (cytochrome)	p. Pseudomonadota	c. Alphaproteobacteria	o. Hyphomicrobiales	f. Rhizobiaceae	g. Pseudorhizobium	g. Pseudorhizobium
P17O	COHort+SS	p__Actinomycetota;c__Actinomycetes;o__Propionibacteriales;f__Nocardioidaceae;g__Nocardioides;s__Nocardioides dokdonensis	EC:6.3.1.2	4.13688	Ammonium assimilation	glnA | EC:6.3.1.2	glutamine synthetase	p. Actinomycetota	c. Actinomycetes	o. Propionibacteriales	f. Nocardioidaceae	g. Nocardioides	g. Nocardioides
P8O	SS	p__Actinomycetota;c__Actinomycetes;o__Actinomycetales;f__Actinomycetaceae;g__Trueperella;s__Trueperella pyogenes	EC:6.3.1.2	4.12904	Ammonium assimilation	glnA | EC:6.3.1.2	glutamine synthetase	p. Actinomycetota	c. Actinomycetes	o. Actinomycetales	f. Actinomycetaceae	g. Trueperella	g. Trueperella
N2	Natural	p__Pseudomonadota;c__NA;o__NA;f__NA;g__NA;s__NA	EC:2.7.2.2	4.12673	Carbamate synthesis	arcC | EC:2.7.2.2	carbamate kinase	p. Pseudomonadota	NA	NA	NA	NA	p. Pseudomonadota
P11O	COHort+SS	p__Pseudomonadota;c__NA;o__NA;f__NA;g__NA;s__NA	EC:1.9.6.1	4.12359	Denitrification	napAB | EC:1.9.6.1	nitrate reductase (cytochrome)	p. Pseudomonadota	NA	NA	NA	NA	p. Pseudomonadota
P5O	COHort+SS	p__Pseudomonadota;c__Gammaproteobacteria;o__NA;f__NA;g__NA;s__NA	EC:1.4.1.13	4.12295	Glutamate metabolism	gltBD | EC:1.4.1.13	glutamate synthase (NADPH)	p. Pseudomonadota	c. Gammaproteobacteria	NA	NA	NA	c. Gammaproteobacteria
N1	Natural	p__Actinomycetota;c__Actinomycetes;o__Micromonosporales;f__Micromonosporaceae;g__Micromonospora;s__NA	EC:6.3.1.2	4.11857	Ammonium assimilation	glnA | EC:6.3.1.2	glutamine synthetase	p. Actinomycetota	c. Actinomycetes	o. Micromonosporales	f. Micromonosporaceae	g. Micromonospora	g. Micromonospora
P14O	COVG	p__Pseudomonadota;c__Gammaproteobacteria;o__Pseudomonadales;f__Pseudomonadaceae;g__Pseudomonas;s__NA	EC:1.7.2.1	4.11675	Denitrification	nirKS | EC:1.7.2.1	nitrite reductase (NO-forming)	p. Pseudomonadota	c. Gammaproteobacteria	o. Pseudomonadales	f. Pseudomonadaceae	g. Pseudomonas	g. Pseudomonas
P17O	COHort+SS	p__Actinomycetota;c__Actinomycetes;o__Mycobacteriales;f__Mycobacteriaceae;g__NA;s__NA	EC:1.4.1.13	4.10933	Glutamate metabolism	gltBD | EC:1.4.1.13	glutamate synthase (NADPH)	p. Actinomycetota	c. Actinomycetes	o. Mycobacteriales	f. Mycobacteriaceae	NA	f. Mycobacteriaceae
N1	Natural	p__Actinomycetota;c__Actinomycetes;o__Micrococcales;f__Cellulomonadaceae;g__Cellulomonas;s__NA	EC:1.4.1.3	4.10889	Ammonia assimilation and release	gdhA | EC:1.4.1.3	glutamate dehydrogenase (NAD(P)+	p. Actinomycetota	c. Actinomycetes	o. Micrococcales	f. Cellulomonadaceae	g. Cellulomonas	g. Cellulomonas
P3O	COHort	p__Pseudomonadota;c__Gammaproteobacteria;o__NA;f__NA;g__NA;s__NA	EC:1.4.1.2	4.10613	Ammonium release	gudB | EC:1.4.1.2	glutamate dehydrogenase	p. Pseudomonadota	c. Gammaproteobacteria	NA	NA	NA	c. Gammaproteobacteria
P16O	COVG+SS	p__Pseudomonadota;c__Gammaproteobacteria;o__Oceanospirillales;f__Halomonadaceae;g__Halomonas;s__NA	EC:1.4.1.2	4.09833	Ammonium release	gudB | EC:1.4.1.2	glutamate dehydrogenase	p. Pseudomonadota	c. Gammaproteobacteria	o. Oceanospirillales	f. Halomonadaceae	g. Halomonas	g. Halomonas
P17O	COHort+SS	p__Pseudomonadota;c__Gammaproteobacteria;o__Pseudomonadales;f__Pseudomonadaceae;g__Stutzerimonas;s__Stutzerimonas stutzeri	EC:6.3.1.2	4.09598	Ammonium assimilation	glnA | EC:6.3.1.2	glutamine synthetase	p. Pseudomonadota	c. Gammaproteobacteria	o. Pseudomonadales	f. Pseudomonadaceae	g. Stutzerimonas	g. Stutzerimonas
P11O	COHort+SS	p__Bacillota;c__Bacilli;o__Bacillales;f__Planococcaceae;g__Planomicrobium;s__Planomicrobium okeanokoites	EC:1.4.1.2	4.09435	Ammonium release	gudB | EC:1.4.1.2	glutamate dehydrogenase	p. Bacillota	c. Bacilli	o. Bacillales	f. Planococcaceae	g. Planomicrobium	g. Planomicrobium
P8O	SS	p__Pseudomonadota;c__Gammaproteobacteria;o__Pseudomonadales;f__Marinobacteraceae;g__Marinobacter;s__Marinobacter fuscus	EC:1.7.2.5	4.0914	Denitrification	norBC | EC:1.7.2.5	nitric oxide reductase	p. Pseudomonadota	c. Gammaproteobacteria	o. Pseudomonadales	f. Marinobacteraceae	g. Marinobacter	g. Marinobacter
P15O	SS	p__Pseudomonadota;c__Gammaproteobacteria;o__Pseudomonadales;f__Pseudomonadaceae;g__Halopseudomonas;s__Halopseudomonas bauzanensis	EC:1.7.2.1	4.07339	Denitrification	nirKS | EC:1.7.2.1	nitrite reductase (NO-forming)	p. Pseudomonadota	c. Gammaproteobacteria	o. Pseudomonadales	f. Pseudomonadaceae	g. Halopseudomonas	g. Halopseudomonas
P3O	COHort	p__Pseudomonadota;c__Gammaproteobacteria;o__Pseudomonadales;f__Pseudomonadaceae;g__Halopseudomonas;s__Halopseudomonas pelagia	EC:1.7.2.4	4.07283	Denitrification	nosZ | EC:1.7.2.4	nitrous-oxide reductase	p. Pseudomonadota	c. Gammaproteobacteria	o. Pseudomonadales	f. Pseudomonadaceae	g. Halopseudomonas	g. Halopseudomonas
P16O	COVG+SS	p__Pseudomonadota;c__Gammaproteobacteria;o__Pseudomonadales;f__Pseudomonadaceae;g__Pseudomonas;s__NA	EC:1.4.1.13	4.06939	Glutamate metabolism	gltBD | EC:1.4.1.13	glutamate synthase (NADPH)	p. Pseudomonadota	c. Gammaproteobacteria	o. Pseudomonadales	f. Pseudomonadaceae	g. Pseudomonas	g. Pseudomonas
P12OR1	Control	p__Actinomycetota;c__Actinomycetes;o__NA;f__NA;g__NA;s__NA	EC:2.7.2.2	4.06114	Carbamate synthesis	arcC | EC:2.7.2.2	carbamate kinase	p. Actinomycetota	c. Actinomycetes	NA	NA	NA	c. Actinomycetes
P8O	SS	p__Pseudomonadota;c__Betaproteobacteria;o__Nitrosomonadales;f__Nitrosomonadaceae;g__Nitrosospira;s__NA	EC:1.14.99.39	4.05408	Nitrification	pmoABC-amoABC | EC:1.14.99.39	methane/ammonia monooxygenase	p. Pseudomonadota	c. Betaproteobacteria	o. Nitrosomonadales	f. Nitrosomonadaceae	g. Nitrosospira	g. Nitrosospira
P14O	COVG	p__Actinomycetota;c__Actinomycetes;o__Mycobacteriales;f__Mycobacteriaceae;g__Mycobacterium;s__NA	EC:6.3.1.2	4.05005	Ammonium assimilation	glnA | EC:6.3.1.2	glutamine synthetase	p. Actinomycetota	c. Actinomycetes	o. Mycobacteriales	f. Mycobacteriaceae	g. Mycobacterium	g. Mycobacterium
P3O	COHort	p__Pseudomonadota;c__Gammaproteobacteria;o__Oceanospirillales;f__Halomonadaceae;g__Halomonas;s__Halomonas lactosivorans	EC:1.4.1.13	4.02861	Glutamate metabolism	gltBD | EC:1.4.1.13	glutamate synthase (NADPH)	p. Pseudomonadota	c. Gammaproteobacteria	o. Oceanospirillales	f. Halomonadaceae	g. Halomonas	g. Halomonas
P18O	Control	p__Pseudomonadota;c__Alphaproteobacteria;o__Hyphomicrobiales;f__Nitrobacteraceae;g__NA;s__NA	EC:6.3.1.2	4.02791	Ammonium assimilation	glnA | EC:6.3.1.2	glutamine synthetase	p. Pseudomonadota	c. Alphaproteobacteria	o. Hyphomicrobiales	f. Nitrobacteraceae	NA	f. Nitrobacteraceae
P17O	COHort+SS	p__Pseudomonadota;c__Alphaproteobacteria;o__Hyphomicrobiales;f__Phyllobacteriaceae;g__Mesorhizobium;s__Mesorhizobium kowhaii	EC:6.3.1.2	4.02381	Ammonium assimilation	glnA | EC:6.3.1.2	glutamine synthetase	p. Pseudomonadota	c. Alphaproteobacteria	o. Hyphomicrobiales	f. Phyllobacteriaceae	g. Mesorhizobium	g. Mesorhizobium
P11O	COHort+SS	p__Pseudomonadota;c__Alphaproteobacteria;o__Hyphomicrobiales;f__Aurantimonadaceae;g__Aureimonas;s__NA	EC:6.3.1.2	4.02143	Ammonium assimilation	glnA | EC:6.3.1.2	glutamine synthetase	p. Pseudomonadota	c. Alphaproteobacteria	o. Hyphomicrobiales	f. Aurantimonadaceae	g. Aureimonas	g. Aureimonas
P11O	COHort+SS	p__Pseudomonadota;c__Alphaproteobacteria;o__Hyphomicrobiales;f__Rhizobiaceae;g__Pseudorhizobium;s__Pseudorhizobium banfieldiae	EC:1.7.2.1	4.01671	Denitrification	nirKS | EC:1.7.2.1	nitrite reductase (NO-forming)	p. Pseudomonadota	c. Alphaproteobacteria	o. Hyphomicrobiales	f. Rhizobiaceae	g. Pseudorhizobium	g. Pseudorhizobium
P11O	COHort+SS	p__Actinomycetota;c__NA;o__NA;f__NA;g__NA;s__NA	EC:1.4.1.3	4.01591	Ammonia assimilation and release	gdhA | EC:1.4.1.3	glutamate dehydrogenase (NAD(P)+	p. Actinomycetota	NA	NA	NA	NA	p. Actinomycetota
P15O	SS	p__Pseudomonadota;c__Gammaproteobacteria;o__Pseudomonadales;f__Marinobacteraceae;g__Marinobacter;s__NA	EC:1.7.2.4	4.01567	Denitrification	nosZ | EC:1.7.2.4	nitrous-oxide reductase	p. Pseudomonadota	c. Gammaproteobacteria	o. Pseudomonadales	f. Marinobacteraceae	g. Marinobacter	g. Marinobacter
N1	Natural	p__Actinomycetota;c__Actinomycetes;o__Frankiales;f__Frankiaceae;g__Frankia;s__NA	EC:1.4.1.3	4.01458	Ammonia assimilation and release	gdhA | EC:1.4.1.3	glutamate dehydrogenase (NAD(P)+	p. Actinomycetota	c. Actinomycetes	o. Frankiales	f. Frankiaceae	g. Frankia	g. Frankia
P8O	SS	p__Pseudomonadota;c__Betaproteobacteria;o__Burkholderiales;f__Alcaligenaceae;g__Bordetella;s__NA	EC:1.7.2.1	4.00961	Denitrification	nirKS | EC:1.7.2.1	nitrite reductase (NO-forming)	p. Pseudomonadota	c. Betaproteobacteria	o. Burkholderiales	f. Alcaligenaceae	g. Bordetella	g. Bordetella
P8O	SS	p__Pseudomonadota;c__Alphaproteobacteria;o__Hyphomicrobiales;f__Phyllobacteriaceae;g__Pseudaminobacter;s__Pseudaminobacter manganicus	EC:6.3.1.2	4.00819	Ammonium assimilation	glnA | EC:6.3.1.2	glutamine synthetase	p. Pseudomonadota	c. Alphaproteobacteria	o. Hyphomicrobiales	f. Phyllobacteriaceae	g. Pseudaminobacter	g. Pseudaminobacter
P7O	COVG	p__Actinomycetota;c__Actinomycetes;o__Mycobacteriales;f__Mycobacteriaceae;g__Mycobacterium;s__NA	EC:1.7.5.1	4.00603	Dissimilatory nitrate reduction	narGZHYIV | EC:1.7.5.1	nitrate reductase	p. Actinomycetota	c. Actinomycetes	o. Mycobacteriales	f. Mycobacteriaceae	g. Mycobacterium	g. Mycobacterium
P15O	SS	p__Pseudomonadota;c__Gammaproteobacteria;o__Oceanospirillales;f__Halomonadaceae;g__Halomonas;s__Halomonas urumqiensis	EC:1.4.1.2	4.00178	Ammonium release	gudB | EC:1.4.1.2	glutamate dehydrogenase	p. Pseudomonadota	c. Gammaproteobacteria	o. Oceanospirillales	f. Halomonadaceae	g. Halomonas	g. Halomonas
P17O	COHort+SS	p__Pseudomonadota;c__Alphaproteobacteria;o__Hyphomicrobiales;f__Rhizobiaceae;g__Pseudorhizobium;s__Pseudorhizobium banfieldiae	EC:6.3.1.2	4.00142	Ammonium assimilation	glnA | EC:6.3.1.2	glutamine synthetase	p. Pseudomonadota	c. Alphaproteobacteria	o. Hyphomicrobiales	f. Rhizobiaceae	g. Pseudorhizobium	g. Pseudorhizobium
P12OR1	Control	p__Actinomycetota;c__Actinomycetes;o__Mycobacteriales;f__Mycobacteriaceae;g__Mycolicibacterium;s__Mycolicibacterium thermoresistibile	EC:4.2.1.1	4.00042	Carbamate synthesis	CA | EC:4.2.1.1	carbonic anhydrase	p. Actinomycetota	c. Actinomycetes	o. Mycobacteriales	f. Mycobacteriaceae	g. Mycolicibacterium	g. Mycolicibacterium
P8O	SS	p__Pseudomonadota;c__Gammaproteobacteria;o__Nevskiales;f__Nevskiaceae;g__Solimonas;s__Solimonas soli	EC:6.3.1.2	4.00041	Ammonium assimilation	glnA | EC:6.3.1.2	glutamine synthetase	p. Pseudomonadota	c. Gammaproteobacteria	o. Nevskiales	f. Nevskiaceae	g. Solimonas	g. Solimonas
P3O	COHort	p__Pseudomonadota;c__Gammaproteobacteria;o__Oceanospirillales;f__Halomonadaceae;g__Halomonas;s__Halomonas campaniensis	EC:1.4.1.2	3.99362	Ammonium release	gudB | EC:1.4.1.2	glutamate dehydrogenase	p. Pseudomonadota	c. Gammaproteobacteria	o. Oceanospirillales	f. Halomonadaceae	g. Halomonas	g. Halomonas
P17O	COHort+SS	p__Pseudomonadota;c__Betaproteobacteria;o__Nitrosomonadales;f__Nitrosomonadaceae;g__Nitrosospira;s__NA	EC:1.14.99.39	3.99266	Nitrification	pmoABC-amoABC | EC:1.14.99.39	methane/ammonia monooxygenase	p. Pseudomonadota	c. Betaproteobacteria	o. Nitrosomonadales	f. Nitrosomonadaceae	g. Nitrosospira	g. Nitrosospira
P5O	COHort+SS	p__Pseudomonadota;c__Betaproteobacteria;o__Nitrosomonadales;f__Nitrosomonadaceae;g__Nitrosovibrio;s__NA	EC:1.14.99.39	3.98258	Nitrification	pmoABC-amoABC | EC:1.14.99.39	methane/ammonia monooxygenase	p. Pseudomonadota	c. Betaproteobacteria	o. Nitrosomonadales	f. Nitrosomonadaceae	g. Nitrosovibrio	g. Nitrosovibrio
N2	Natural	p__Actinomycetota;c__Actinomycetes;o__Frankiales;f__Frankiaceae;g__Frankia;s__NA	EC:1.4.1.3	3.98178	Ammonia assimilation and release	gdhA | EC:1.4.1.3	glutamate dehydrogenase (NAD(P)+	p. Actinomycetota	c. Actinomycetes	o. Frankiales	f. Frankiaceae	g. Frankia	g. Frankia
P17O	COHort+SS	p__Actinomycetota;c__Actinomycetes;o__Mycobacteriales;f__Mycobacteriaceae;g__Mycobacterium;s__NA	EC:6.3.1.2	3.9788	Ammonium assimilation	glnA | EC:6.3.1.2	glutamine synthetase	p. Actinomycetota	c. Actinomycetes	o. Mycobacteriales	f. Mycobacteriaceae	g. Mycobacterium	g. Mycobacterium
P8O	SS	p__Actinomycetota;c__Actinomycetes;o__Propionibacteriales;f__Propionibacteriaceae;g__Propioniciclava;s__Propioniciclava sinopodophylli	EC:6.3.1.2	3.97655	Ammonium assimilation	glnA | EC:6.3.1.2	glutamine synthetase	p. Actinomycetota	c. Actinomycetes	o. Propionibacteriales	f. Propionibacteriaceae	g. Propioniciclava	g. Propioniciclava
P17O	COHort+SS	p__Pseudomonadota;c__Alphaproteobacteria;o__Hyphomicrobiales;f__NA;g__NA;s__Hyphomicrobiales bacterium	EC:1.7.2.4	3.97381	Denitrification	nosZ | EC:1.7.2.4	nitrous-oxide reductase	p. Pseudomonadota	c. Alphaproteobacteria	o. Hyphomicrobiales	NA	NA	o. Hyphomicrobiales
P8O	SS	p__Pseudomonadota;c__Gammaproteobacteria;o__Oceanospirillales;f__Halomonadaceae;g__Kushneria;s__Kushneria phosphatilytica	EC:1.4.1.13	3.9675	Glutamate metabolism	gltBD | EC:1.4.1.13	glutamate synthase (NADPH)	p. Pseudomonadota	c. Gammaproteobacteria	o. Oceanospirillales	f. Halomonadaceae	g. Kushneria	g. Kushneria
N1	Natural	p__Pseudomonadota;c__Alphaproteobacteria;o__Rhodospirillales;f__Azospirillaceae;g__Skermanella;s__Skermanella aerolata	EC:1.18.6.1	3.96728	Nitrogen fixation	nifDKH | EC:1.18.6.1	nitrogenase	p. Pseudomonadota	c. Alphaproteobacteria	o. Rhodospirillales	f. Azospirillaceae	g. Skermanella	g. Skermanella
P3O	COHort	p__Pseudomonadota;c__Gammaproteobacteria;o__Oceanospirillales;f__Halomonadaceae;g__Salinicola;s__NA	EC:1.4.1.13	3.9574	Glutamate metabolism	gltBD | EC:1.4.1.13	glutamate synthase (NADPH)	p. Pseudomonadota	c. Gammaproteobacteria	o. Oceanospirillales	f. Halomonadaceae	g. Salinicola	g. Salinicola
P14O	COVG	p__Actinomycetota;c__Actinomycetes;o__Pseudonocardiales;f__Pseudonocardiaceae;g__Pseudonocardia;s__Pseudonocardia sp. MH-G8	EC:6.3.1.2	3.95407	Ammonium assimilation	glnA | EC:6.3.1.2	glutamine synthetase	p. Actinomycetota	c. Actinomycetes	o. Pseudonocardiales	f. Pseudonocardiaceae	g. Pseudonocardia	g. Pseudonocardia
P13O	COHort	p__Pseudomonadota;c__Alphaproteobacteria;o__Rhodospirillales;f__Azospirillaceae;g__Azospirillum;s__Azospirillum thermophilum	EC:1.7.2.4	3.95242	Denitrification	nosZ | EC:1.7.2.4	nitrous-oxide reductase	p. Pseudomonadota	c. Alphaproteobacteria	o. Rhodospirillales	f. Azospirillaceae	g. Azospirillum	g. Azospirillum
P17O	COHort+SS	p__Actinomycetota;c__Actinomycetes;o__Mycobacteriales;f__Mycobacteriaceae;g__Mycolicibacillus;s__Mycolicibacillus koreensis	EC:4.2.1.1	3.95145	Carbamate synthesis	CA | EC:4.2.1.1	carbonic anhydrase	p. Actinomycetota	c. Actinomycetes	o. Mycobacteriales	f. Mycobacteriaceae	g. Mycolicibacillus	g. Mycolicibacillus
P12OR2	Control	p__Pseudomonadota;c__Alphaproteobacteria;o__Hyphomicrobiales;f__NA;g__NA;s__Hyphomicrobiales bacterium	EC:6.3.1.2	3.94417	Ammonium assimilation	glnA | EC:6.3.1.2	glutamine synthetase	p. Pseudomonadota	c. Alphaproteobacteria	o. Hyphomicrobiales	NA	NA	o. Hyphomicrobiales
P11O	COHort+SS	p__Pseudomonadota;c__Alphaproteobacteria;o__Hyphomicrobiales;f__Phyllobacteriaceae;g__Mesorhizobium;s__Mesorhizobium sp. F7	EC:6.3.1.2	3.94201	Ammonium assimilation	glnA | EC:6.3.1.2	glutamine synthetase	p. Pseudomonadota	c. Alphaproteobacteria	o. Hyphomicrobiales	f. Phyllobacteriaceae	g. Mesorhizobium	g. Mesorhizobium
P11O	COHort+SS	p__Pseudomonadota;c__Gammaproteobacteria;o__Pseudomonadales;f__Pseudomonadaceae;g__Stutzerimonas;s__NA	EC:1.7.2.5	3.94198	Denitrification	norBC | EC:1.7.2.5	nitric oxide reductase	p. Pseudomonadota	c. Gammaproteobacteria	o. Pseudomonadales	f. Pseudomonadaceae	g. Stutzerimonas	g. Stutzerimonas
P10O	COVG+SS	p__Ascomycota;c__Sordariomycetes;o__Sordariales;f__Chaetomiaceae;g__NA;s__NA	EC:1.7.1.14	3.93835	Denitrification	CYP55 | EC:1.7.1.14	nitric oxide reductase	p. Ascomycota	c. Sordariomycetes	o. Sordariales	f. Chaetomiaceae	NA	f. Chaetomiaceae
P5O	COHort+SS	p__Pseudomonadota;c__Betaproteobacteria;o__Nitrosomonadales;f__Nitrosomonadaceae;g__Nitrosospira;s__Nitrosospira multiformis	EC:1.14.99.39	3.9318	Nitrification	pmoABC-amoABC | EC:1.14.99.39	methane/ammonia monooxygenase	p. Pseudomonadota	c. Betaproteobacteria	o. Nitrosomonadales	f. Nitrosomonadaceae	g. Nitrosospira	g. Nitrosospira
P15O	SS	p__Pseudomonadota;c__Gammaproteobacteria;o__Pseudomonadales;f__Pseudomonadaceae;g__Stutzerimonas;s__Stutzerimonas xanthomarina	EC:1.7.2.4	3.92928	Denitrification	nosZ | EC:1.7.2.4	nitrous-oxide reductase	p. Pseudomonadota	c. Gammaproteobacteria	o. Pseudomonadales	f. Pseudomonadaceae	g. Stutzerimonas	g. Stutzerimonas
P11O	COHort+SS	p__Pseudomonadota;c__Betaproteobacteria;o__Nitrosomonadales;f__Nitrosomonadaceae;g__Nitrosovibrio;s__Nitrosovibrio sp. Nv17	EC:1.14.99.39	3.92894	Nitrification	pmoABC-amoABC | EC:1.14.99.39	methane/ammonia monooxygenase	p. Pseudomonadota	c. Betaproteobacteria	o. Nitrosomonadales	f. Nitrosomonadaceae	g. Nitrosovibrio	g. Nitrosovibrio
P8O	SS	p__Actinomycetota;c__Actinomycetes;o__Micrococcales;f__Sanguibacteraceae;g__Sanguibacter;s__Sanguibacter massiliensis	EC:6.3.1.2	3.92763	Ammonium assimilation	glnA | EC:6.3.1.2	glutamine synthetase	p. Actinomycetota	c. Actinomycetes	o. Micrococcales	f. Sanguibacteraceae	g. Sanguibacter	g. Sanguibacter
P16O	COVG+SS	p__Pseudomonadota;c__Gammaproteobacteria;o__NA;f__NA;g__NA;s__NA	EC:4.2.1.104	3.92187	Carbamate synthesis	cynS | EC:4.2.1.104	cyanate lyase	p. Pseudomonadota	c. Gammaproteobacteria	NA	NA	NA	c. Gammaproteobacteria
P11O	COHort+SS	p__Euryarchaeota;c__Halobacteria;o__Haloferacales;f__Haloferacaceae;g__Candidatus Halobonum;s__Candidatus Halobonum tyrrellensis	EC:1.4.1.3	3.9208	Ammonia assimilation and release	gdhA | EC:1.4.1.3	glutamate dehydrogenase (NAD(P)+	p. Euryarchaeota	c. Halobacteria	o. Haloferacales	f. Haloferacaceae	g. Candidatus Halobonum	g. Candidatus Halobonum
P3O	COHort	p__Pseudomonadota;c__Alphaproteobacteria;o__Rhodospirillales;f__Azospirillaceae;g__Skermanella;s__Skermanella aerolata	EC:1.7.2.4	3.91787	Denitrification	nosZ | EC:1.7.2.4	nitrous-oxide reductase	p. Pseudomonadota	c. Alphaproteobacteria	o. Rhodospirillales	f. Azospirillaceae	g. Skermanella	g. Skermanella
P12OR1	Control	p__Pseudomonadota;c__Betaproteobacteria;o__Nitrosomonadales;f__Nitrosomonadaceae;g__Nitrosomonas;s__NA	EC:1.7.2.6	3.91279	Nitrification	hao | EC:1.7.2.6	hydroxylamine dehydrogenase	p. Pseudomonadota	c. Betaproteobacteria	o. Nitrosomonadales	f. Nitrosomonadaceae	g. Nitrosomonas	g. Nitrosomonas
P3O	COHort	p__Pseudomonadota;c__Gammaproteobacteria;o__Oceanospirillales;f__Halomonadaceae;g__Halomonas;s__Halomonas cupida	EC:1.4.1.13	3.91051	Glutamate metabolism	gltBD | EC:1.4.1.13	glutamate synthase (NADPH)	p. Pseudomonadota	c. Gammaproteobacteria	o. Oceanospirillales	f. Halomonadaceae	g. Halomonas	g. Halomonas
P11O	COHort+SS	p__Bacillota;c__Bacilli;o__Bacillales;f__Staphylococcaceae;g__Salinicoccus;s__Salinicoccus roseus	EC:6.3.1.2	3.91022	Ammonium assimilation	glnA | EC:6.3.1.2	glutamine synthetase	p. Bacillota	c. Bacilli	o. Bacillales	f. Staphylococcaceae	g. Salinicoccus	g. Salinicoccus
P5O	COHort+SS	p__Bacillota;c__Bacilli;o__Bacillales;f__Staphylococcaceae;g__Salinicoccus;s__Salinicoccus roseus	EC:1.4.1.2	3.90084	Ammonium release	gudB | EC:1.4.1.2	glutamate dehydrogenase	p. Bacillota	c. Bacilli	o. Bacillales	f. Staphylococcaceae	g. Salinicoccus	g. Salinicoccus
P7O	COVG	p__Actinomycetota;c__Actinomycetes;o__Mycobacteriales;f__Mycobacteriaceae;g__Mycobacterium;s__NA	EC:1.4.1.13	3.9005	Glutamate metabolism	gltBD | EC:1.4.1.13	glutamate synthase (NADPH)	p. Actinomycetota	c. Actinomycetes	o. Mycobacteriales	f. Mycobacteriaceae	g. Mycobacterium	g. Mycobacterium
N1	Natural	p__Pseudomonadota;c__Alphaproteobacteria;o__Hyphomicrobiales;f__Hyphomicrobiaceae;g__Rhodoplanes;s__Rhodoplanes elegans	EC:6.3.1.2	3.89838	Ammonium assimilation	glnA | EC:6.3.1.2	glutamine synthetase	p. Pseudomonadota	c. Alphaproteobacteria	o. Hyphomicrobiales	f. Hyphomicrobiaceae	g. Rhodoplanes	g. Rhodoplanes
P11O	COHort+SS	p__Actinomycetota;c__Actinomycetes;o__Streptosporangiales;f__Nocardiopsaceae;g__Streptomonospora;s__Streptomonospora alba	EC:6.3.1.2	3.89707	Ammonium assimilation	glnA | EC:6.3.1.2	glutamine synthetase	p. Actinomycetota	c. Actinomycetes	o. Streptosporangiales	f. Nocardiopsaceae	g. Streptomonospora	g. Streptomonospora
P17O	COHort+SS	p__Bacillota;c__Bacilli;o__Bacillales;f__Salinicoccaceae;g__Lacicoccus;s__Lacicoccus alkaliphilus	EC:6.3.1.2	3.89535	Ammonium assimilation	glnA | EC:6.3.1.2	glutamine synthetase	p. Bacillota	c. Bacilli	o. Bacillales	f. Salinicoccaceae	g. Lacicoccus	g. Lacicoccus
N1	Natural	p__Pseudomonadota;c__Alphaproteobacteria;o__Hyphomicrobiales;f__Phyllobacteriaceae;g__Mesorhizobium;s__NA	EC:6.3.1.2	3.89232	Ammonium assimilation	glnA | EC:6.3.1.2	glutamine synthetase	p. Pseudomonadota	c. Alphaproteobacteria	o. Hyphomicrobiales	f. Phyllobacteriaceae	g. Mesorhizobium	g. Mesorhizobium
N3	Natural	p__Pseudomonadota;c__Alphaproteobacteria;o__Hyphomicrobiales;f__Nitrobacteraceae;g__Bradyrhizobium;s__NA	EC:6.3.1.2	3.8922	Ammonium assimilation	glnA | EC:6.3.1.2	glutamine synthetase	p. Pseudomonadota	c. Alphaproteobacteria	o. Hyphomicrobiales	f. Nitrobacteraceae	g. Bradyrhizobium	g. Bradyrhizobium
P3O	COHort	p__Pseudomonadota;c__Gammaproteobacteria;o__Oceanospirillales;f__Halomonadaceae;g__Halomonas;s__Halomonas sp. PR-M31	EC:1.4.1.13	3.89027	Glutamate metabolism	gltBD | EC:1.4.1.13	glutamate synthase (NADPH)	p. Pseudomonadota	c. Gammaproteobacteria	o. Oceanospirillales	f. Halomonadaceae	g. Halomonas	g. Halomonas
P12OR1	Control	p__Actinomycetota;c__Actinomycetes;o__Kitasatosporales;f__Streptomycetaceae;g__Streptomyces;s__Streptomyces sp. Ru87	EC:6.3.1.2	3.89008	Ammonium assimilation	glnA | EC:6.3.1.2	glutamine synthetase	p. Actinomycetota	c. Actinomycetes	o. Kitasatosporales	f. Streptomycetaceae	g. Streptomyces	g. Streptomyces
N1	Natural	p__Pseudomonadota;c__Alphaproteobacteria;o__Hyphomicrobiales;f__Nitrobacteraceae;g__Bradyrhizobium;s__Bradyrhizobium lablabi	EC:6.3.1.2	3.88327	Ammonium assimilation	glnA | EC:6.3.1.2	glutamine synthetase	p. Pseudomonadota	c. Alphaproteobacteria	o. Hyphomicrobiales	f. Nitrobacteraceae	g. Bradyrhizobium	g. Bradyrhizobium
P4O	COVG+SS	p__Pseudomonadota;c__Gammaproteobacteria;o__Oceanospirillales;f__Halomonadaceae;g__Halomonas;s__NA	EC:1.4.1.13	3.87797	Glutamate metabolism	gltBD | EC:1.4.1.13	glutamate synthase (NADPH)	p. Pseudomonadota	c. Gammaproteobacteria	o. Oceanospirillales	f. Halomonadaceae	g. Halomonas	g. Halomonas
P11O	COHort+SS	p__Pseudomonadota;c__Gammaproteobacteria;o__Oceanospirillales;f__Halomonadaceae;g__NA;s__NA	EC:1.4.1.13	3.8717	Glutamate metabolism	gltBD | EC:1.4.1.13	glutamate synthase (NADPH)	p. Pseudomonadota	c. Gammaproteobacteria	o. Oceanospirillales	f. Halomonadaceae	NA	f. Halomonadaceae
P9O	COHort	p__Pseudomonadota;c__Gammaproteobacteria;o__Xanthomonadales;f__Xanthomonadaceae;g__Luteimonas;s__Luteimonas sp. JM171	EC:1.9.6.1	3.86755	Denitrification	napAB | EC:1.9.6.1	nitrate reductase (cytochrome)	p. Pseudomonadota	c. Gammaproteobacteria	o. Xanthomonadales	f. Xanthomonadaceae	g. Luteimonas	g. Luteimonas
P13O	COHort	p__Pseudomonadota;c__Gammaproteobacteria;o__Xanthomonadales;f__Xanthomonadaceae;g__Luteimonas;s__Luteimonas sp. YGD11-2	EC:1.7.2.4	3.86485	Denitrification	nosZ | EC:1.7.2.4	nitrous-oxide reductase	p. Pseudomonadota	c. Gammaproteobacteria	o. Xanthomonadales	f. Xanthomonadaceae	g. Luteimonas	g. Luteimonas
P11O	COHort+SS	p__Ascomycota;c__Eurotiomycetes;o__Eurotiales;f__Aspergillaceae;g__Aspergillus;s__Aspergillus saccharolyticus	EC:4.2.1.104	3.84973	Carbamate synthesis	cynS | EC:4.2.1.104	cyanate lyase	p. Ascomycota	c. Eurotiomycetes	o. Eurotiales	f. Aspergillaceae	g. Aspergillus	g. Aspergillus
P11O	COHort+SS	p__Euryarchaeota;c__Halobacteria;o__Halobacteriales;f__Haladaptataceae;g__Haladaptatus;s__NA	EC:6.3.1.2	3.84753	Ammonium assimilation	glnA | EC:6.3.1.2	glutamine synthetase	p. Euryarchaeota	c. Halobacteria	o. Halobacteriales	f. Haladaptataceae	g. Haladaptatus	g. Haladaptatus
N1	Natural	p__Pseudomonadota;c__Alphaproteobacteria;o__Hyphomicrobiales;f__Nitrobacteraceae;g__NA;s__NA	EC:6.3.1.2	3.8431	Ammonium assimilation	glnA | EC:6.3.1.2	glutamine synthetase	p. Pseudomonadota	c. Alphaproteobacteria	o. Hyphomicrobiales	f. Nitrobacteraceae	NA	f. Nitrobacteraceae
P7O	COVG	p__Actinomycetota;c__Actinomycetes;o__Frankiales;f__Frankiaceae;g__Frankia;s__NA	EC:6.3.1.2	3.83828	Ammonium assimilation	glnA | EC:6.3.1.2	glutamine synthetase	p. Actinomycetota	c. Actinomycetes	o. Frankiales	f. Frankiaceae	g. Frankia	g. Frankia
N1	Natural	p__Pseudomonadota;c__NA;o__NA;f__NA;g__NA;s__NA	EC:6.3.1.2	3.83479	Ammonium assimilation	glnA | EC:6.3.1.2	glutamine synthetase	p. Pseudomonadota	NA	NA	NA	NA	p. Pseudomonadota
P16O	COVG+SS	p__Pseudomonadota;c__Gammaproteobacteria;o__Oceanospirillales;f__Halomonadaceae;g__Salinicola;s__Salinicola halimionae	EC:1.4.1.13	3.83449	Glutamate metabolism	gltBD | EC:1.4.1.13	glutamate synthase (NADPH)	p. Pseudomonadota	c. Gammaproteobacteria	o. Oceanospirillales	f. Halomonadaceae	g. Salinicola	g. Salinicola
P17O	COHort+SS	p__Actinomycetota;c__Actinomycetes;o__Mycobacteriales;f__Nocardiaceae;g__Nocardia;s__NA	EC:6.3.1.2	3.83319	Ammonium assimilation	glnA | EC:6.3.1.2	glutamine synthetase	p. Actinomycetota	c. Actinomycetes	o. Mycobacteriales	f. Nocardiaceae	g. Nocardia	g. Nocardia
N3	Natural	p__Euryarchaeota;c__Halobacteria;o__NA;f__NA;g__NA;s__NA	EC:1.4.1.3	3.82326	Ammonia assimilation and release	gdhA | EC:1.4.1.3	glutamate dehydrogenase (NAD(P)+	p. Euryarchaeota	c. Halobacteria	NA	NA	NA	c. Halobacteria
P12OR2	Control	p__Pseudomonadota;c__Betaproteobacteria;o__Burkholderiales;f__Comamonadaceae;g__Caenimonas;s__Caenimonas sp. SL110	EC:4.2.1.104	3.82068	Carbamate synthesis	cynS | EC:4.2.1.104	cyanate lyase	p. Pseudomonadota	c. Betaproteobacteria	o. Burkholderiales	f. Comamonadaceae	g. Caenimonas	g. Caenimonas
P13O	COHort	p__Pseudomonadota;c__Alphaproteobacteria;o__Sphingomonadales;f__Sphingomonadaceae;g__Sphingomonas;s__NA	EC:2.7.2.2	3.81767	Carbamate synthesis	arcC | EC:2.7.2.2	carbamate kinase	p. Pseudomonadota	c. Alphaproteobacteria	o. Sphingomonadales	f. Sphingomonadaceae	g. Sphingomonas	g. Sphingomonas
P13O	COHort	p__Pseudomonadota;c__Alphaproteobacteria;o__Rhodobacterales;f__Paracoccaceae;g__Jhaorihella;s__Jhaorihella thermophila	EC:1.7.2.1	3.81767	Denitrification	nirKS | EC:1.7.2.1	nitrite reductase (NO-forming)	p. Pseudomonadota	c. Alphaproteobacteria	o. Rhodobacterales	f. Paracoccaceae	g. Jhaorihella	g. Jhaorihella
P5O	COHort+SS	p__Actinomycetota;c__Actinomycetes;o__Mycobacteriales;f__Mycobacteriaceae;g__Mycobacterium;s__NA	EC:4.2.1.1	3.81332	Carbamate synthesis	CA | EC:4.2.1.1	carbonic anhydrase	p. Actinomycetota	c. Actinomycetes	o. Mycobacteriales	f. Mycobacteriaceae	g. Mycobacterium	g. Mycobacterium
P17O	COHort+SS	p__Pseudomonadota;c__Gammaproteobacteria;o__Enterobacterales;f__Morganellaceae;g__Morganella;s__Morganella morganii	EC:1.7.5.1	3.81243	Dissimilatory nitrate reduction	narGZHYIV | EC:1.7.5.1	nitrate reductase	p. Pseudomonadota	c. Gammaproteobacteria	o. Enterobacterales	f. Morganellaceae	g. Morganella	g. Morganella
P17O	COHort+SS	p__Bacillota;c__Bacilli;o__Bacillales;f__Bacillaceae;g__Peribacillus;s__Peribacillus kribbensis	EC:1.4.1.2	3.81207	Ammonium release	gudB | EC:1.4.1.2	glutamate dehydrogenase	p. Bacillota	c. Bacilli	o. Bacillales	f. Bacillaceae	g. Peribacillus	g. Peribacillus
P11O	COHort+SS	p__Pseudomonadota;c__Alphaproteobacteria;o__Hyphomicrobiales;f__Phyllobacteriaceae;g__NA;s__NA	EC:6.3.1.2	3.8053	Ammonium assimilation	glnA | EC:6.3.1.2	glutamine synthetase	p. Pseudomonadota	c. Alphaproteobacteria	o. Hyphomicrobiales	f. Phyllobacteriaceae	NA	f. Phyllobacteriaceae
P11O	COHort+SS	p__Pseudomonadota;c__Gammaproteobacteria;o__Enterobacterales;f__Pectobacteriaceae;g__Pectobacterium;s__Pectobacterium parmentieri	EC:1.4.1.4	3.80494	Ammonia assimilation and release	gdhA | EC:1.4.1.4	glutamate dehydrogenase (NADP+)	p. Pseudomonadota	c. Gammaproteobacteria	o. Enterobacterales	f. Pectobacteriaceae	g. Pectobacterium	g. Pectobacterium
P12OR2	Control	p__Pseudomonadota;c__Gammaproteobacteria;o__Pseudomonadales;f__Marinobacteraceae;g__Marinobacter;s__Marinobacter sp. HL-58	EC:4.2.1.104	3.799	Carbamate synthesis	cynS | EC:4.2.1.104	cyanate lyase	p. Pseudomonadota	c. Gammaproteobacteria	o. Pseudomonadales	f. Marinobacteraceae	g. Marinobacter	g. Marinobacter
P12OR2	Control	p__Euryarchaeota;c__Halobacteria;o__Haloferacales;f__Haloferacaceae;g__Halogranum;s__Halogranum gelatinilyticum	EC:1.4.1.3	3.7949	Ammonia assimilation and release	gdhA | EC:1.4.1.3	glutamate dehydrogenase (NAD(P)+	p. Euryarchaeota	c. Halobacteria	o. Haloferacales	f. Haloferacaceae	g. Halogranum	g. Halogranum
P16O	COVG+SS	p__Pseudomonadota;c__Betaproteobacteria;o__Nitrosomonadales;f__Nitrosomonadaceae;g__Nitrosospira;s__Nitrosospira sp. Nl5	EC:1.14.99.39	3.79342	Nitrification	pmoABC-amoABC | EC:1.14.99.39	methane/ammonia monooxygenase	p. Pseudomonadota	c. Betaproteobacteria	o. Nitrosomonadales	f. Nitrosomonadaceae	g. Nitrosospira	g. Nitrosospira
P17O	COHort+SS	p__Pseudomonadota;c__Gammaproteobacteria;o__Pseudomonadales;f__Pseudomonadaceae;g__Pseudomonas;s__NA	EC:6.3.1.2	3.79153	Ammonium assimilation	glnA | EC:6.3.1.2	glutamine synthetase	p. Pseudomonadota	c. Gammaproteobacteria	o. Pseudomonadales	f. Pseudomonadaceae	g. Pseudomonas	g. Pseudomonas
P16O	COVG+SS	p__Bacteroidota;c__NA;o__NA;f__NA;g__NA;s__NA	EC:1.4.1.4	3.77909	Ammonia assimilation and release	gdhA | EC:1.4.1.4	glutamate dehydrogenase (NADP+)	p. Bacteroidota	NA	NA	NA	NA	p. Bacteroidota
P8O	SS	p__Pseudomonadota;c__Alphaproteobacteria;o__Hyphomicrobiales;f__Boseaceae;g__Bosea;s__Bosea sp. AAP35	EC:1.7.2.4	3.77772	Denitrification	nosZ | EC:1.7.2.4	nitrous-oxide reductase	p. Pseudomonadota	c. Alphaproteobacteria	o. Hyphomicrobiales	f. Boseaceae	g. Bosea	g. Bosea
P12OR1	Control	p__Actinomycetota;c__Actinomycetes;o__Mycobacteriales;f__Mycobacteriaceae;g__NA;s__NA	EC:6.3.1.2	3.77767	Ammonium assimilation	glnA | EC:6.3.1.2	glutamine synthetase	p. Actinomycetota	c. Actinomycetes	o. Mycobacteriales	f. Mycobacteriaceae	NA	f. Mycobacteriaceae
P13O	COHort	p__Pseudomonadota;c__Betaproteobacteria;o__Burkholderiales;f__Comamonadaceae;g__Hylemonella;s__Hylemonella gracilis	EC:2.7.2.2	3.77734	Carbamate synthesis	arcC | EC:2.7.2.2	carbamate kinase	p. Pseudomonadota	c. Betaproteobacteria	o. Burkholderiales	f. Comamonadaceae	g. Hylemonella	g. Hylemonella
P14O	COVG	p__Planctomycetota;c__Planctomycetia;o__Gemmatales;f__Gemmataceae;g__Gemmata;s__Gemmata obscuriglobus	EC:4.2.1.1	3.77629	Carbamate synthesis	CA | EC:4.2.1.1	carbonic anhydrase	p. Planctomycetota	c. Planctomycetia	o. Gemmatales	f. Gemmataceae	g. Gemmata	g. Gemmata
N3	Natural	p__NA;c__NA;o__NA;f__NA;g__NA;s__NA	EC:1.4.1.3	3.77362	Ammonia assimilation and release	gdhA | EC:1.4.1.3	glutamate dehydrogenase (NAD(P)+	NA	NA	NA	NA	NA	NA
P7O	COVG	p__Actinomycetota;c__Actinomycetes;o__Mycobacteriales;f__Mycobacteriaceae;g__Mycolicibacter;s__Mycolicibacter senuensis	EC:6.3.1.2	3.77261	Ammonium assimilation	glnA | EC:6.3.1.2	glutamine synthetase	p. Actinomycetota	c. Actinomycetes	o. Mycobacteriales	f. Mycobacteriaceae	g. Mycolicibacter	g. Mycolicibacter
P11O	COHort+SS	p__Actinomycetota;c__Actinomycetes;o__Propionibacteriales;f__Nocardioidaceae;g__Pimelobacter;s__Pimelobacter simplex	EC:6.3.1.2	3.77195	Ammonium assimilation	glnA | EC:6.3.1.2	glutamine synthetase	p. Actinomycetota	c. Actinomycetes	o. Propionibacteriales	f. Nocardioidaceae	g. Pimelobacter	g. Pimelobacter
P4O	COVG+SS	p__Pseudomonadota;c__Alphaproteobacteria;o__Rhodospirillales;f__Azospirillaceae;g__Azospirillum;s__NA	EC:1.9.6.1	3.76097	Denitrification	napAB | EC:1.9.6.1	nitrate reductase (cytochrome)	p. Pseudomonadota	c. Alphaproteobacteria	o. Rhodospirillales	f. Azospirillaceae	g. Azospirillum	g. Azospirillum
P11O	COHort+SS	p__Bacillota;c__Bacilli;o__Bacillales;f__Bacillaceae;g__NA;s__NA	EC:6.3.1.2	3.75629	Ammonium assimilation	glnA | EC:6.3.1.2	glutamine synthetase	p. Bacillota	c. Bacilli	o. Bacillales	f. Bacillaceae	NA	f. Bacillaceae
N2	Natural	p__Pseudomonadota;c__Alphaproteobacteria;o__Hyphomicrobiales;f__Methylobacteriaceae;g__Methylobacterium;s__NA	EC:6.3.1.2	3.75284	Ammonium assimilation	glnA | EC:6.3.1.2	glutamine synthetase	p. Pseudomonadota	c. Alphaproteobacteria	o. Hyphomicrobiales	f. Methylobacteriaceae	g. Methylobacterium	g. Methylobacterium
P11O	COHort+SS	p__Actinomycetota;c__Actinomycetes;o__Mycobacteriales;f__Mycobacteriaceae;g__NA;s__NA	EC:4.2.1.1	3.74429	Carbamate synthesis	CA | EC:4.2.1.1	carbonic anhydrase	p. Actinomycetota	c. Actinomycetes	o. Mycobacteriales	f. Mycobacteriaceae	NA	f. Mycobacteriaceae
P12OR2	Control	p__Actinomycetota;c__Actinomycetes;o__Frankiales;f__Frankiaceae;g__Frankia;s__NA	EC:6.3.1.2	3.74212	Ammonium assimilation	glnA | EC:6.3.1.2	glutamine synthetase	p. Actinomycetota	c. Actinomycetes	o. Frankiales	f. Frankiaceae	g. Frankia	g. Frankia
P11O	COHort+SS	p__Deinococcota;c__Deinococci;o__Thermales;f__Thermaceae;g__NA;s__NA	EC:6.3.1.2	3.73676	Ammonium assimilation	glnA | EC:6.3.1.2	glutamine synthetase	p. Deinococcota	c. Deinococci	o. Thermales	f. Thermaceae	NA	f. Thermaceae
P12OR2	Control	p__Actinomycetota;c__Actinomycetes;o__Mycobacteriales;f__Mycobacteriaceae;g__Mycobacterium;s__Mycobacterium sp. IS-1496	EC:4.2.1.104	3.73442	Carbamate synthesis	cynS | EC:4.2.1.104	cyanate lyase	p. Actinomycetota	c. Actinomycetes	o. Mycobacteriales	f. Mycobacteriaceae	g. Mycobacterium	g. Mycobacterium
P15O	SS	p__Pseudomonadota;c__Betaproteobacteria;o__Nitrosomonadales;f__Nitrosomonadaceae;g__Nitrosospira;s__NA	EC:1.14.99.39	3.7327	Nitrification	pmoABC-amoABC | EC:1.14.99.39	methane/ammonia monooxygenase	p. Pseudomonadota	c. Betaproteobacteria	o. Nitrosomonadales	f. Nitrosomonadaceae	g. Nitrosospira	g. Nitrosospira
P11O	COHort+SS	p__Pseudomonadota;c__Alphaproteobacteria;o__Hyphomicrobiales;f__Rhizobiaceae;g__Rhizobium;s__NA	EC:6.3.1.2	3.72703	Ammonium assimilation	glnA | EC:6.3.1.2	glutamine synthetase	p. Pseudomonadota	c. Alphaproteobacteria	o. Hyphomicrobiales	f. Rhizobiaceae	g. Rhizobium	g. Rhizobium
P13O	COHort	p__Actinomycetota;c__Actinomycetes;o__Propionibacteriales;f__Nocardioidaceae;g__Aeromicrobium;s__Aeromicrobium choanae	EC:2.7.2.2	3.72521	Carbamate synthesis	arcC | EC:2.7.2.2	carbamate kinase	p. Actinomycetota	c. Actinomycetes	o. Propionibacteriales	f. Nocardioidaceae	g. Aeromicrobium	g. Aeromicrobium
P13O	COHort	p__Pseudomonadota;c__Alphaproteobacteria;o__Hyphomicrobiales;f__Phyllobacteriaceae;g__Mesorhizobium;s__Mesorhizobium sp. M1A.T.Ca.IN.004.03.1.1	EC:2.7.2.2	3.72375	Carbamate synthesis	arcC | EC:2.7.2.2	carbamate kinase	p. Pseudomonadota	c. Alphaproteobacteria	o. Hyphomicrobiales	f. Phyllobacteriaceae	g. Mesorhizobium	g. Mesorhizobium
N2	Natural	p__Pseudomonadota;c__Alphaproteobacteria;o__Hyphomicrobiales;f__Nitrobacteraceae;g__NA;s__Bradyrhizobiaceae bacterium	EC:6.3.1.2	3.71941	Ammonium assimilation	glnA | EC:6.3.1.2	glutamine synthetase	p. Pseudomonadota	c. Alphaproteobacteria	o. Hyphomicrobiales	f. Nitrobacteraceae	NA	f. Nitrobacteraceae
P16O	COVG+SS	p__Pseudomonadota;c__Alphaproteobacteria;o__Hyphomicrobiales;f__Rhizobiaceae;g__Rhizobium;s__NA	EC:1.7.2.1	3.7193	Denitrification	nirKS | EC:1.7.2.1	nitrite reductase (NO-forming)	p. Pseudomonadota	c. Alphaproteobacteria	o. Hyphomicrobiales	f. Rhizobiaceae	g. Rhizobium	g. Rhizobium
N2	Natural	p__Actinomycetota;c__Actinomycetes;o__Mycobacteriales;f__Mycobacteriaceae;g__Mycobacterium;s__NA	EC:6.3.1.2	3.71423	Ammonium assimilation	glnA | EC:6.3.1.2	glutamine synthetase	p. Actinomycetota	c. Actinomycetes	o. Mycobacteriales	f. Mycobacteriaceae	g. Mycobacterium	g. Mycobacterium
P11O	COHort+SS	p__Bacillota;c__Bacilli;o__Bacillales;f__Paenibacillaceae;g__Paenibacillus;s__Paenibacillus sp. OV219	EC:6.3.1.2	3.71044	Ammonium assimilation	glnA | EC:6.3.1.2	glutamine synthetase	p. Bacillota	c. Bacilli	o. Bacillales	f. Paenibacillaceae	g. Paenibacillus	g. Paenibacillus
P11O	COHort+SS	p__Bacillota;c__Bacilli;o__Bacillales;f__Bacillaceae;g__Cytobacillus;s__Cytobacillus firmus	EC:6.3.1.2	3.71044	Ammonium assimilation	glnA | EC:6.3.1.2	glutamine synthetase	p. Bacillota	c. Bacilli	o. Bacillales	f. Bacillaceae	g. Cytobacillus	g. Cytobacillus
P7O	COVG	p__Actinomycetota;c__Actinomycetes;o__Mycobacteriales;f__Nocardiaceae;g__Nocardia;s__NA	EC:6.3.1.2	3.70476	Ammonium assimilation	glnA | EC:6.3.1.2	glutamine synthetase	p. Actinomycetota	c. Actinomycetes	o. Mycobacteriales	f. Nocardiaceae	g. Nocardia	g. Nocardia
P11O	COHort+SS	p__Bacillota;c__Bacilli;o__Bacillales;f__Bacillaceae;g__Bacillus;s__NA	EC:6.3.1.2	3.70304	Ammonium assimilation	glnA | EC:6.3.1.2	glutamine synthetase	p. Bacillota	c. Bacilli	o. Bacillales	f. Bacillaceae	g. Bacillus	g. Bacillus
P10O	COVG+SS	p__Actinomycetota;c__Actinomycetes;o__Mycobacteriales;f__Mycobacteriaceae;g__Mycolicibacterium;s__Mycolicibacterium elephantis	EC:1.4.1.13	3.69811	Glutamate metabolism	gltBD | EC:1.4.1.13	glutamate synthase (NADPH)	p. Actinomycetota	c. Actinomycetes	o. Mycobacteriales	f. Mycobacteriaceae	g. Mycolicibacterium	g. Mycolicibacterium
P16O	COVG+SS	p__Actinomycetota;c__Actinomycetes;o__Mycobacteriales;f__Dietziaceae;g__Dietzia;s__Dietzia kunjamensis	EC:4.2.1.1	3.6957	Carbamate synthesis	CA | EC:4.2.1.1	carbonic anhydrase	p. Actinomycetota	c. Actinomycetes	o. Mycobacteriales	f. Dietziaceae	g. Dietzia	g. Dietzia
P7O	COVG	p__Actinomycetota;c__Actinomycetes;o__Mycobacteriales;f__Mycobacteriaceae;g__Mycolicibacterium;s__Mycolicibacterium elephantis	EC:6.3.1.2	3.69502	Ammonium assimilation	glnA | EC:6.3.1.2	glutamine synthetase	p. Actinomycetota	c. Actinomycetes	o. Mycobacteriales	f. Mycobacteriaceae	g. Mycolicibacterium	g. Mycolicibacterium
P11O	COHort+SS	p__Pseudomonadota;c__Betaproteobacteria;o__Burkholderiales;f__Burkholderiaceae;g__Pandoraea;s__NA	EC:1.4.1.4	3.69271	Ammonia assimilation and release	gdhA | EC:1.4.1.4	glutamate dehydrogenase (NADP+)	p. Pseudomonadota	c. Betaproteobacteria	o. Burkholderiales	f. Burkholderiaceae	g. Pandoraea	g. Pandoraea
P11O	COHort+SS	p__Pseudomonadota;c__Gammaproteobacteria;o__Pseudomonadales;f__Pseudomonadaceae;g__Stutzerimonas;s__Stutzerimonas xanthomarina	EC:6.3.1.2	3.69036	Ammonium assimilation	glnA | EC:6.3.1.2	glutamine synthetase	p. Pseudomonadota	c. Gammaproteobacteria	o. Pseudomonadales	f. Pseudomonadaceae	g. Stutzerimonas	g. Stutzerimonas
P2O	SS	p__Pseudomonadota;c__Gammaproteobacteria;o__NA;f__NA;g__NA;s__NA	EC:1.4.1.13	3.69013	Glutamate metabolism	gltBD | EC:1.4.1.13	glutamate synthase (NADPH)	p. Pseudomonadota	c. Gammaproteobacteria	NA	NA	NA	c. Gammaproteobacteria
P16O	COVG+SS	p__Pseudomonadota;c__Betaproteobacteria;o__Nitrosomonadales;f__Nitrosomonadaceae;g__Nitrosomonas;s__Nitrosomonas sp. Nm143	EC:1.14.99.39	3.68299	Nitrification	pmoABC-amoABC | EC:1.14.99.39	methane/ammonia monooxygenase	p. Pseudomonadota	c. Betaproteobacteria	o. Nitrosomonadales	f. Nitrosomonadaceae	g. Nitrosomonas	g. Nitrosomonas
P12OR1	Control	p__Pseudomonadota;c__Alphaproteobacteria;o__NA;f__NA;g__NA;s__NA	EC:6.3.1.2	3.68172	Ammonium assimilation	glnA | EC:6.3.1.2	glutamine synthetase	p. Pseudomonadota	c. Alphaproteobacteria	NA	NA	NA	c. Alphaproteobacteria
P9O	COHort	p__Pseudomonadota;c__Gammaproteobacteria;o__Oceanospirillales;f__Halomonadaceae;g__Halomonas;s__Halomonas lactosivorans	EC:1.9.6.1	3.6785	Denitrification	napAB | EC:1.9.6.1	nitrate reductase (cytochrome)	p. Pseudomonadota	c. Gammaproteobacteria	o. Oceanospirillales	f. Halomonadaceae	g. Halomonas	g. Halomonas
P11O	COHort+SS	p__Pseudomonadota;c__Alphaproteobacteria;o__Hyphomicrobiales;f__Nitrobacteraceae;g__Nitrobacter;s__Nitrobacter winogradskyi	EC:6.3.1.2	3.67476	Ammonium assimilation	glnA | EC:6.3.1.2	glutamine synthetase	p. Pseudomonadota	c. Alphaproteobacteria	o. Hyphomicrobiales	f. Nitrobacteraceae	g. Nitrobacter	g. Nitrobacter
P16O	COVG+SS	p__Pseudomonadota;c__NA;o__NA;f__NA;g__NA;s__NA	EC:1.4.1.13	3.67315	Glutamate metabolism	gltBD | EC:1.4.1.13	glutamate synthase (NADPH)	p. Pseudomonadota	NA	NA	NA	NA	p. Pseudomonadota
P12OR2	Control	p__Bacillota;c__Clostridia;o__Eubacteriales;f__Oscillospiraceae;g__NA;s__Ruminococcaceae bacterium TF06-43	EC:2.7.2.2	3.67209	Carbamate synthesis	arcC | EC:2.7.2.2	carbamate kinase	p. Bacillota	c. Clostridia	o. Eubacteriales	f. Oscillospiraceae	NA	f. Oscillospiraceae
P15O	SS	p__Pseudomonadota;c__Gammaproteobacteria;o__Pseudomonadales;f__Pseudomonadaceae;g__Pseudomonas;s__NA	EC:1.4.1.2	3.6685	Ammonium release	gudB | EC:1.4.1.2	glutamate dehydrogenase	p. Pseudomonadota	c. Gammaproteobacteria	o. Pseudomonadales	f. Pseudomonadaceae	g. Pseudomonas	g. Pseudomonas
N3	Natural	p__Pseudomonadota;c__Betaproteobacteria;o__Burkholderiales;f__Alcaligenaceae;g__Bordetella;s__Bordetella genomosp. 13	EC:4.2.1.104	3.66821	Carbamate synthesis	cynS | EC:4.2.1.104	cyanate lyase	p. Pseudomonadota	c. Betaproteobacteria	o. Burkholderiales	f. Alcaligenaceae	g. Bordetella	g. Bordetella
P17O	COHort+SS	p__Actinomycetota;c__Actinomycetes;o__Streptosporangiales;f__Nocardiopsaceae;g__Nocardiopsis;s__Nocardiopsis chromatogenes	EC:6.3.1.2	3.6585	Ammonium assimilation	glnA | EC:6.3.1.2	glutamine synthetase	p. Actinomycetota	c. Actinomycetes	o. Streptosporangiales	f. Nocardiopsaceae	g. Nocardiopsis	g. Nocardiopsis
P13O	COHort	p__Pseudomonadota;c__Gammaproteobacteria;o__Oceanospirillales;f__Alcanivoracaceae;g__Alcanivorax;s__NA	EC:1.7.2.4	3.65821	Denitrification	nosZ | EC:1.7.2.4	nitrous-oxide reductase	p. Pseudomonadota	c. Gammaproteobacteria	o. Oceanospirillales	f. Alcanivoracaceae	g. Alcanivorax	g. Alcanivorax
N3	Natural	p__Pseudomonadota;c__Betaproteobacteria;o__Burkholderiales;f__NA;g__NA;s__NA	EC:4.2.1.104	3.65811	Carbamate synthesis	cynS | EC:4.2.1.104	cyanate lyase	p. Pseudomonadota	c. Betaproteobacteria	o. Burkholderiales	NA	NA	o. Burkholderiales
P11O	COHort+SS	p__Actinomycetota;c__Actinomycetes;o__Pseudonocardiales;f__Pseudonocardiaceae;g__Saccharomonospora;s__Saccharomonospora viridis	EC:6.3.1.2	3.65807	Ammonium assimilation	glnA | EC:6.3.1.2	glutamine synthetase	p. Actinomycetota	c. Actinomycetes	o. Pseudonocardiales	f. Pseudonocardiaceae	g. Saccharomonospora	g. Saccharomonospora
P13O	COHort	p__Pseudomonadota;c__Betaproteobacteria;o__Neisseriales;f__Aquaspirillaceae;g__Microvirgula;s__NA	EC:2.7.2.2	3.65805	Carbamate synthesis	arcC | EC:2.7.2.2	carbamate kinase	p. Pseudomonadota	c. Betaproteobacteria	o. Neisseriales	f. Aquaspirillaceae	g. Microvirgula	g. Microvirgula
P17O	COHort+SS	p__Actinomycetota;c__Nitriliruptoria;o__Egicoccales;f__Egicoccaceae;g__Egicoccus;s__Egicoccus halophilus	EC:6.3.1.2	3.65508	Ammonium assimilation	glnA | EC:6.3.1.2	glutamine synthetase	p. Actinomycetota	c. Nitriliruptoria	o. Egicoccales	f. Egicoccaceae	g. Egicoccus	g. Egicoccus
P11O	COHort+SS	p__Bacillota;c__Bacilli;o__Bacillales;f__Bacillaceae;g__Virgibacillus;s__NA	EC:6.3.1.2	3.6528	Ammonium assimilation	glnA | EC:6.3.1.2	glutamine synthetase	p. Bacillota	c. Bacilli	o. Bacillales	f. Bacillaceae	g. Virgibacillus	g. Virgibacillus
P17O	COHort+SS	p__Pseudomonadota;c__Gammaproteobacteria;o__Chromatiales;f__Chromatiaceae;g__Nitrosococcus;s__Nitrosococcus oceani	EC:6.3.1.2	3.64578	Ammonium assimilation	glnA | EC:6.3.1.2	glutamine synthetase	p. Pseudomonadota	c. Gammaproteobacteria	o. Chromatiales	f. Chromatiaceae	g. Nitrosococcus	g. Nitrosococcus
P12OR1	Control	p__Pseudomonadota;c__Alphaproteobacteria;o__Rhodobacterales;f__Roseobacteraceae;g__Rubellimicrobium;s__Rubellimicrobium mesophilum	EC:6.3.1.2	3.64198	Ammonium assimilation	glnA | EC:6.3.1.2	glutamine synthetase	p. Pseudomonadota	c. Alphaproteobacteria	o. Rhodobacterales	f. Roseobacteraceae	g. Rubellimicrobium	g. Rubellimicrobium
P7O	COVG	p__Actinomycetota;c__Actinomycetes;o__Mycobacteriales;f__Mycobacteriaceae;g__Mycolicibacterium;s__Mycolicibacterium thermoresistibile	EC:6.3.1.2	3.64125	Ammonium assimilation	glnA | EC:6.3.1.2	glutamine synthetase	p. Actinomycetota	c. Actinomycetes	o. Mycobacteriales	f. Mycobacteriaceae	g. Mycolicibacterium	g. Mycolicibacterium
N3	Natural	p__Pseudomonadota;c__Alphaproteobacteria;o__Hyphomicrobiales;f__Stappiaceae;g__Roseibium;s__Roseibium suaedae	EC:4.2.1.104	3.64007	Carbamate synthesis	cynS | EC:4.2.1.104	cyanate lyase	p. Pseudomonadota	c. Alphaproteobacteria	o. Hyphomicrobiales	f. Stappiaceae	g. Roseibium	g. Roseibium
N3	Natural	p__Pseudomonadota;c__NA;o__NA;f__NA;g__NA;s__NA	EC:4.2.1.104	3.64007	Carbamate synthesis	cynS | EC:4.2.1.104	cyanate lyase	p. Pseudomonadota	NA	NA	NA	NA	p. Pseudomonadota
P5O	COHort+SS	p__Pseudomonadota;c__Betaproteobacteria;o__Nitrosomonadales;f__Nitrosomonadaceae;g__Nitrosospira;s__NA	EC:1.14.99.39	3.63857	Nitrification	pmoABC-amoABC | EC:1.14.99.39	methane/ammonia monooxygenase	p. Pseudomonadota	c. Betaproteobacteria	o. Nitrosomonadales	f. Nitrosomonadaceae	g. Nitrosospira	g. Nitrosospira
P11O	COHort+SS	p__Actinomycetota;c__Coriobacteriia;o__Coriobacteriales;f__Atopobiaceae;g__Parolsenella;s__Parolsenella massiliensis	EC:6.3.1.2	3.63643	Ammonium assimilation	glnA | EC:6.3.1.2	glutamine synthetase	p. Actinomycetota	c. Coriobacteriia	o. Coriobacteriales	f. Atopobiaceae	g. Parolsenella	g. Parolsenella
P11O	COHort+SS	p__Actinomycetota;c__Actinomycetes;o__Kitasatosporales;f__Streptomycetaceae;g__Streptomyces;s__Streptomyces sp. JHA26	EC:6.3.1.2	3.63578	Ammonium assimilation	glnA | EC:6.3.1.2	glutamine synthetase	p. Actinomycetota	c. Actinomycetes	o. Kitasatosporales	f. Streptomycetaceae	g. Streptomyces	g. Streptomyces
P12OR1	Control	p__Actinomycetota;c__Actinomycetes;o__Kitasatosporales;f__Streptomycetaceae;g__Streptomyces;s__Streptomyces sp. DvalAA-14	EC:6.3.1.2	3.63492	Ammonium assimilation	glnA | EC:6.3.1.2	glutamine synthetase	p. Actinomycetota	c. Actinomycetes	o. Kitasatosporales	f. Streptomycetaceae	g. Streptomyces	g. Streptomyces
P8O	SS	p__Pseudomonadota;c__Alphaproteobacteria;o__Rhodospirillales;f__Azospirillaceae;g__Skermanella;s__Skermanella aerolata	EC:1.18.6.1	3.63301	Nitrogen fixation	nifDKH | EC:1.18.6.1	nitrogenase	p. Pseudomonadota	c. Alphaproteobacteria	o. Rhodospirillales	f. Azospirillaceae	g. Skermanella	g. Skermanella
P3O	COHort	p__Pseudomonadota;c__Alphaproteobacteria;o__Hyphomicrobiales;f__Ancalomicrobiaceae;g__Siculibacillus;s__Siculibacillus lacustris	EC:1.7.2.1	3.63279	Denitrification	nirKS | EC:1.7.2.1	nitrite reductase (NO-forming)	p. Pseudomonadota	c. Alphaproteobacteria	o. Hyphomicrobiales	f. Ancalomicrobiaceae	g. Siculibacillus	g. Siculibacillus
N3	Natural	p__Pseudomonadota;c__Alphaproteobacteria;o__Hyphomicrobiales;f__Nitrobacteraceae;g__Bradyrhizobium;s__Bradyrhizobium forestalis	EC:6.3.1.2	3.63222	Ammonium assimilation	glnA | EC:6.3.1.2	glutamine synthetase	p. Pseudomonadota	c. Alphaproteobacteria	o. Hyphomicrobiales	f. Nitrobacteraceae	g. Bradyrhizobium	g. Bradyrhizobium
P11O	COHort+SS	p__Pseudomonadota;c__Alphaproteobacteria;o__Hyphomicrobiales;f__Rhizobiaceae;g__Metarhizobium;s__Metarhizobium album	EC:1.7.2.1	3.62732	Denitrification	nirKS | EC:1.7.2.1	nitrite reductase (NO-forming)	p. Pseudomonadota	c. Alphaproteobacteria	o. Hyphomicrobiales	f. Rhizobiaceae	g. Metarhizobium	g. Metarhizobium
P12OR2	Control	p__Actinomycetota;c__Actinomycetes;o__Propionibacteriales;f__Nocardioidaceae;g__Nocardioides;s__Nocardioides currus	EC:6.3.1.2	3.62539	Ammonium assimilation	glnA | EC:6.3.1.2	glutamine synthetase	p. Actinomycetota	c. Actinomycetes	o. Propionibacteriales	f. Nocardioidaceae	g. Nocardioides	g. Nocardioides
P11O	COHort+SS	p__Pseudomonadota;c__Betaproteobacteria;o__Rhodocyclales;f__Zoogloeaceae;g__Pseudazoarcus;s__Pseudazoarcus pumilus	EC:1.7.2.4	3.62085	Denitrification	nosZ | EC:1.7.2.4	nitrous-oxide reductase	p. Pseudomonadota	c. Betaproteobacteria	o. Rhodocyclales	f. Zoogloeaceae	g. Pseudazoarcus	g. Pseudazoarcus
P17O	COHort+SS	p__Actinomycetota;c__Actinomycetes;o__Mycobacteriales;f__Mycobacteriaceae;g__Mycolicibacter;s__Mycolicibacter senuensis	EC:6.3.1.2	3.62061	Ammonium assimilation	glnA | EC:6.3.1.2	glutamine synthetase	p. Actinomycetota	c. Actinomycetes	o. Mycobacteriales	f. Mycobacteriaceae	g. Mycolicibacter	g. Mycolicibacter
P11O	COHort+SS	p__Pseudomonadota;c__Gammaproteobacteria;o__Chromatiales;f__Ectothiorhodospiraceae;g__Aquisalimonas;s__Aquisalimonas asiatica	EC:1.7.5.1	3.61955	Dissimilatory nitrate reduction	narGZHYIV | EC:1.7.5.1	nitrate reductase	p. Pseudomonadota	c. Gammaproteobacteria	o. Chromatiales	f. Ectothiorhodospiraceae	g. Aquisalimonas	g. Aquisalimonas
N3	Natural	p__Actinomycetota;c__Actinomycetes;o__Micrococcales;f__Microbacteriaceae;g__Curtobacterium;s__NA	EC:6.3.1.2	3.61225	Ammonium assimilation	glnA | EC:6.3.1.2	glutamine synthetase	p. Actinomycetota	c. Actinomycetes	o. Micrococcales	f. Microbacteriaceae	g. Curtobacterium	g. Curtobacterium
P11O	COHort+SS	p__Actinomycetota;c__Actinomycetes;o__Streptosporangiales;f__Nocardiopsaceae;g__Nocardiopsis;s__Nocardiopsis alkaliphila	EC:6.3.1.2	3.6115	Ammonium assimilation	glnA | EC:6.3.1.2	glutamine synthetase	p. Actinomycetota	c. Actinomycetes	o. Streptosporangiales	f. Nocardiopsaceae	g. Nocardiopsis	g. Nocardiopsis
P5O	COHort+SS	p__NA;c__NA;o__NA;f__NA;g__NA;s__NA	EC:6.3.1.2	3.60593	Ammonium assimilation	glnA | EC:6.3.1.2	glutamine synthetase	NA	NA	NA	NA	NA	NA
P11O	COHort+SS	p__Actinomycetota;c__Actinomycetes;o__Micrococcales;f__Intrasporangiaceae;g__Janibacter;s__Janibacter corallicola	EC:6.3.1.2	3.60347	Ammonium assimilation	glnA | EC:6.3.1.2	glutamine synthetase	p. Actinomycetota	c. Actinomycetes	o. Micrococcales	f. Intrasporangiaceae	g. Janibacter	g. Janibacter
P11O	COHort+SS	p__Deinococcota;c__Deinococci;o__Deinococcales;f__Deinococcaceae;g__Deinococcus;s__NA	EC:6.3.1.2	3.60331	Ammonium assimilation	glnA | EC:6.3.1.2	glutamine synthetase	p. Deinococcota	c. Deinococci	o. Deinococcales	f. Deinococcaceae	g. Deinococcus	g. Deinococcus
N3	Natural	p__Pseudomonadota;c__Betaproteobacteria;o__Burkholderiales;f__NA;g__Thiomonas;s__Thiomonas delicata	EC:4.2.1.104	3.60256	Carbamate synthesis	cynS | EC:4.2.1.104	cyanate lyase	p. Pseudomonadota	c. Betaproteobacteria	o. Burkholderiales	NA	g. Thiomonas	g. Thiomonas
P17O	COHort+SS	p__Pseudomonadota;c__Alphaproteobacteria;o__Rhodobacterales;f__Paracoccaceae;g__Paracoccus;s__Paracoccus thiocyanatus	EC:6.3.1.2	3.60128	Ammonium assimilation	glnA | EC:6.3.1.2	glutamine synthetase	p. Pseudomonadota	c. Alphaproteobacteria	o. Rhodobacterales	f. Paracoccaceae	g. Paracoccus	g. Paracoccus
N3	Natural	p__Pseudomonadota;c__Betaproteobacteria;o__Burkholderiales;f__Comamonadaceae;g__Variovorax;s__Variovorax sp. YR750	EC:4.2.1.104	3.59574	Carbamate synthesis	cynS | EC:4.2.1.104	cyanate lyase	p. Pseudomonadota	c. Betaproteobacteria	o. Burkholderiales	f. Comamonadaceae	g. Variovorax	g. Variovorax
P17O	COHort+SS	p__Pseudomonadota;c__NA;o__NA;f__NA;g__NA;s__NA	EC:6.3.1.2	3.58984	Ammonium assimilation	glnA | EC:6.3.1.2	glutamine synthetase	p. Pseudomonadota	NA	NA	NA	NA	p. Pseudomonadota
P17O	COHort+SS	p__Actinomycetota;c__Actinomycetes;o__Pseudonocardiales;f__Pseudonocardiaceae;g__Thermocrispum;s__Thermocrispum municipale	EC:6.3.1.2	3.58894	Ammonium assimilation	glnA | EC:6.3.1.2	glutamine synthetase	p. Actinomycetota	c. Actinomycetes	o. Pseudonocardiales	f. Pseudonocardiaceae	g. Thermocrispum	g. Thermocrispum
N3	Natural	p__Pseudomonadota;c__Alphaproteobacteria;o__Rhodospirillales;f__Azospirillaceae;g__Skermanella;s__Skermanella aerolata	EC:4.2.1.104	3.587	Carbamate synthesis	cynS | EC:4.2.1.104	cyanate lyase	p. Pseudomonadota	c. Alphaproteobacteria	o. Rhodospirillales	f. Azospirillaceae	g. Skermanella	g. Skermanella
N3	Natural	p__Cyanobacteriota;c__NA;o__NA;f__NA;g__NA;s__NA	EC:4.2.1.104	3.5841	Carbamate synthesis	cynS | EC:4.2.1.104	cyanate lyase	p. Cyanobacteriota	NA	NA	NA	NA	p. Cyanobacteriota
P5O	COHort+SS	p__Pseudomonadota;c__Gammaproteobacteria;o__Chromatiales;f__Ectothiorhodospiraceae;g__Aquisalimonas;s__Aquisalimonas asiatica	EC:4.2.1.104	3.57922	Carbamate synthesis	cynS | EC:4.2.1.104	cyanate lyase	p. Pseudomonadota	c. Gammaproteobacteria	o. Chromatiales	f. Ectothiorhodospiraceae	g. Aquisalimonas	g. Aquisalimonas
N3	Natural	p__Pseudomonadota;c__Alphaproteobacteria;o__Hyphomicrobiales;f__Phyllobacteriaceae;g__NA;s__Phyllobacteriaceae bacterium SYSU D60010	EC:6.3.1.2	3.57531	Ammonium assimilation	glnA | EC:6.3.1.2	glutamine synthetase	p. Pseudomonadota	c. Alphaproteobacteria	o. Hyphomicrobiales	f. Phyllobacteriaceae	NA	f. Phyllobacteriaceae
P5O	COHort+SS	p__Pseudomonadota;c__Gammaproteobacteria;o__Pseudomonadales;f__Pseudomonadaceae;g__Pseudomonas;s__NA	EC:6.3.1.2	3.57452	Ammonium assimilation	glnA | EC:6.3.1.2	glutamine synthetase	p. Pseudomonadota	c. Gammaproteobacteria	o. Pseudomonadales	f. Pseudomonadaceae	g. Pseudomonas	g. Pseudomonas
P17O	COHort+SS	p__Pseudomonadota;c__Alphaproteobacteria;o__Rhodobacterales;f__Paracoccaceae;g__NA;s__NA	EC:6.3.1.2	3.57272	Ammonium assimilation	glnA | EC:6.3.1.2	glutamine synthetase	p. Pseudomonadota	c. Alphaproteobacteria	o. Rhodobacterales	f. Paracoccaceae	NA	f. Paracoccaceae
P9O	COHort	p__Pseudomonadota;c__Alphaproteobacteria;o__NA;f__NA;g__NA;s__NA	EC:6.3.1.2	3.5715	Ammonium assimilation	glnA | EC:6.3.1.2	glutamine synthetase	p. Pseudomonadota	c. Alphaproteobacteria	NA	NA	NA	c. Alphaproteobacteria
P7O	COVG	p__NA;c__NA;o__NA;f__NA;g__NA;s__NA	EC:6.3.1.2	3.56804	Ammonium assimilation	glnA | EC:6.3.1.2	glutamine synthetase	NA	NA	NA	NA	NA	NA
P3O	COHort	p__Actinomycetota;c__Actinomycetes;o__Jiangellales;f__Jiangellaceae;g__Haloactinopolyspora;s__Haloactinopolyspora alba	EC:1.4.1.3	3.56686	Ammonia assimilation and release	gdhA | EC:1.4.1.3	glutamate dehydrogenase (NAD(P)+	p. Actinomycetota	c. Actinomycetes	o. Jiangellales	f. Jiangellaceae	g. Haloactinopolyspora	g. Haloactinopolyspora
P17O	COHort+SS	p__Pseudomonadota;c__Gammaproteobacteria;o__Vibrionales;f__Vibrionaceae;g__Vibrio;s__Vibrio cholerae	EC:1.4.1.13	3.56068	Glutamate metabolism	gltBD | EC:1.4.1.13	glutamate synthase (NADPH)	p. Pseudomonadota	c. Gammaproteobacteria	o. Vibrionales	f. Vibrionaceae	g. Vibrio	g. Vibrio
P4O	COVG+SS	p__Pseudomonadota;c__Alphaproteobacteria;o__Hyphomicrobiales;f__NA;g__NA;s__Hyphomicrobiales bacterium	EC:1.9.6.1	3.56061	Denitrification	napAB | EC:1.9.6.1	nitrate reductase (cytochrome)	p. Pseudomonadota	c. Alphaproteobacteria	o. Hyphomicrobiales	NA	NA	o. Hyphomicrobiales
P17O	COHort+SS	p__Pseudomonadota;c__Alphaproteobacteria;o__Hyphomicrobiales;f__Rhizobiaceae;g__Rhizobium;s__Rhizobium sp. J15	EC:6.3.1.2	3.5591	Ammonium assimilation	glnA | EC:6.3.1.2	glutamine synthetase	p. Pseudomonadota	c. Alphaproteobacteria	o. Hyphomicrobiales	f. Rhizobiaceae	g. Rhizobium	g. Rhizobium
P11O	COHort+SS	p__Pseudomonadota;c__Alphaproteobacteria;o__Sphingomonadales;f__Erythrobacteraceae;g__NA;s__NA	EC:6.3.1.2	3.55886	Ammonium assimilation	glnA | EC:6.3.1.2	glutamine synthetase	p. Pseudomonadota	c. Alphaproteobacteria	o. Sphingomonadales	f. Erythrobacteraceae	NA	f. Erythrobacteraceae
P17O	COHort+SS	p__Pseudomonadota;c__Gammaproteobacteria;o__Pseudomonadales;f__Marinobacteraceae;g__Marinobacter;s__Marinobacter lutaoensis	EC:1.4.1.13	3.55752	Glutamate metabolism	gltBD | EC:1.4.1.13	glutamate synthase (NADPH)	p. Pseudomonadota	c. Gammaproteobacteria	o. Pseudomonadales	f. Marinobacteraceae	g. Marinobacter	g. Marinobacter
P3O	COHort	p__Actinomycetota;c__Actinomycetes;o__Mycobacteriales;f__Mycobacteriaceae;g__Mycobacterium;s__Mycobacterium sp. JS623	EC:4.2.1.1	3.55315	Carbamate synthesis	CA | EC:4.2.1.1	carbonic anhydrase	p. Actinomycetota	c. Actinomycetes	o. Mycobacteriales	f. Mycobacteriaceae	g. Mycobacterium	g. Mycobacterium
N3	Natural	p__Actinomycetota;c__Actinomycetes;o__Mycobacteriales;f__Mycobacteriaceae;g__Mycolicibacter;s__NA	EC:6.3.1.2	3.55268	Ammonium assimilation	glnA | EC:6.3.1.2	glutamine synthetase	p. Actinomycetota	c. Actinomycetes	o. Mycobacteriales	f. Mycobacteriaceae	g. Mycolicibacter	g. Mycolicibacter
P3O	COHort	p__Actinomycetota;c__Actinomycetes;o__Streptosporangiales;f__Thermomonosporaceae;g__Actinomadura;s__Actinomadura chibensis	EC:6.3.1.2	3.55223	Ammonium assimilation	glnA | EC:6.3.1.2	glutamine synthetase	p. Actinomycetota	c. Actinomycetes	o. Streptosporangiales	f. Thermomonosporaceae	g. Actinomadura	g. Actinomadura
P17O	COHort+SS	p__Actinomycetota;c__Actinomycetes;o__Micrococcales;f__Intrasporangiaceae;g__Janibacter;s__Janibacter corallicola	EC:6.3.1.2	3.55075	Ammonium assimilation	glnA | EC:6.3.1.2	glutamine synthetase	p. Actinomycetota	c. Actinomycetes	o. Micrococcales	f. Intrasporangiaceae	g. Janibacter	g. Janibacter
P2O	SS	p__Actinomycetota;c__Actinomycetes;o__Propionibacteriales;f__Nocardioidaceae;g__Nocardioides;s__NA	EC:6.3.1.2	3.54202	Ammonium assimilation	glnA | EC:6.3.1.2	glutamine synthetase	p. Actinomycetota	c. Actinomycetes	o. Propionibacteriales	f. Nocardioidaceae	g. Nocardioides	g. Nocardioides
P17O	COHort+SS	p__Pseudomonadota;c__Alphaproteobacteria;o__Hyphomicrobiales;f__Aurantimonadaceae;g__Aureimonas;s__NA	EC:6.3.1.2	3.5412	Ammonium assimilation	glnA | EC:6.3.1.2	glutamine synthetase	p. Pseudomonadota	c. Alphaproteobacteria	o. Hyphomicrobiales	f. Aurantimonadaceae	g. Aureimonas	g. Aureimonas
P1O	COVG	p__Actinomycetota;c__Actinomycetes;o__Mycobacteriales;f__NA;g__NA;s__NA	EC:6.3.1.2	3.53998	Ammonium assimilation	glnA | EC:6.3.1.2	glutamine synthetase	p. Actinomycetota	c. Actinomycetes	o. Mycobacteriales	NA	NA	o. Mycobacteriales
N3	Natural	p__Pseudomonadota;c__Alphaproteobacteria;o__Hyphomicrobiales;f__Methylobacteriaceae;g__Methylobacterium;s__NA	EC:6.3.1.2	3.53818	Ammonium assimilation	glnA | EC:6.3.1.2	glutamine synthetase	p. Pseudomonadota	c. Alphaproteobacteria	o. Hyphomicrobiales	f. Methylobacteriaceae	g. Methylobacterium	g. Methylobacterium
P12OR2	Control	p__Euryarchaeota;c__Halobacteria;o__Halobacteriales;f__Halobacteriaceae;g__Halobacterium;s__Halobacterium sp. DL1	EC:2.7.2.2	3.53624	Carbamate synthesis	arcC | EC:2.7.2.2	carbamate kinase	p. Euryarchaeota	c. Halobacteria	o. Halobacteriales	f. Halobacteriaceae	g. Halobacterium	g. Halobacterium
P3O	COHort	p__Pseudomonadota;c__Alphaproteobacteria;o__Hyphomicrobiales;f__Rhizobiaceae;g__Rhizobium;s__NA	EC:6.3.1.2	3.5295	Ammonium assimilation	glnA | EC:6.3.1.2	glutamine synthetase	p. Pseudomonadota	c. Alphaproteobacteria	o. Hyphomicrobiales	f. Rhizobiaceae	g. Rhizobium	g. Rhizobium
P11O	COHort+SS	p__Pseudomonadota;c__Betaproteobacteria;o__Nitrosomonadales;f__Nitrosomonadaceae;g__Nitrosospira;s__Nitrosospira sp. Nsp44	EC:1.7.2.6	3.52472	Nitrification	hao | EC:1.7.2.6	hydroxylamine dehydrogenase	p. Pseudomonadota	c. Betaproteobacteria	o. Nitrosomonadales	f. Nitrosomonadaceae	g. Nitrosospira	g. Nitrosospira
P3O	COHort	p__Bacillota;c__Bacilli;o__Bacillales;f__Staphylococcaceae;g__Staphylococcus;s__NA	EC:1.4.1.2	3.52344	Ammonium release	gudB | EC:1.4.1.2	glutamate dehydrogenase	p. Bacillota	c. Bacilli	o. Bacillales	f. Staphylococcaceae	g. Staphylococcus	g. Staphylococcus
N3	Natural	p__Actinomycetota;c__Thermoleophilia;o__Solirubrobacterales;f__NA;g__NA;s__Solirubrobacterales bacterium URHD0059	EC:6.3.1.2	3.5193	Ammonium assimilation	glnA | EC:6.3.1.2	glutamine synthetase	p. Actinomycetota	c. Thermoleophilia	o. Solirubrobacterales	NA	NA	o. Solirubrobacterales
P3O	COHort	p__Pseudomonadota;c__Alphaproteobacteria;o__Rhodobacterales;f__Paracoccaceae;g__Meridianimarinicoccus;s__Meridianimarinicoccus roseus	EC:1.9.6.1	3.51752	Denitrification	napAB | EC:1.9.6.1	nitrate reductase (cytochrome)	p. Pseudomonadota	c. Alphaproteobacteria	o. Rhodobacterales	f. Paracoccaceae	g. Meridianimarinicoccus	g. Meridianimarinicoccus
P11O	COHort+SS	p__Pseudomonadota;c__Alphaproteobacteria;o__Rhodobacterales;f__Paracoccaceae;g__Paracoccus;s__Paracoccus thiocyanatus	EC:6.3.1.2	3.4936	Ammonium assimilation	glnA | EC:6.3.1.2	glutamine synthetase	p. Pseudomonadota	c. Alphaproteobacteria	o. Rhodobacterales	f. Paracoccaceae	g. Paracoccus	g. Paracoccus
P17O	COHort+SS	p__Pseudomonadota;c__Alphaproteobacteria;o__Rhodobacterales;f__Paracoccaceae;g__Paracoccus;s__Paracoccus saliphilus	EC:6.3.1.2	3.49249	Ammonium assimilation	glnA | EC:6.3.1.2	glutamine synthetase	p. Pseudomonadota	c. Alphaproteobacteria	o. Rhodobacterales	f. Paracoccaceae	g. Paracoccus	g. Paracoccus
P2O	SS	p__Pseudomonadota;c__Gammaproteobacteria;o__Pseudomonadales;f__Pseudomonadaceae;g__Pseudomonas;s__NA	EC:6.3.1.2	3.4799	Ammonium assimilation	glnA | EC:6.3.1.2	glutamine synthetase	p. Pseudomonadota	c. Gammaproteobacteria	o. Pseudomonadales	f. Pseudomonadaceae	g. Pseudomonas	g. Pseudomonas
P7O	COVG	p__NA;c__NA;o__NA;f__NA;g__NA;s__NA	EC:6.3.1.2	3.47961	Ammonium assimilation	glnA | EC:6.3.1.2	glutamine synthetase	NA	NA	NA	NA	NA	NA
P12OR1	Control	p__Myxococcota;c__Myxococcia;o__Myxococcales;f__Archangiaceae;g__Archangium;s__Archangium gephyra	EC:6.3.1.2	3.47465	Ammonium assimilation	glnA | EC:6.3.1.2	glutamine synthetase	p. Myxococcota	c. Myxococcia	o. Myxococcales	f. Archangiaceae	g. Archangium	g. Archangium
P5O	COHort+SS	p__Pseudomonadota;c__Gammaproteobacteria;o__Chromatiales;f__Chromatiaceae;g__Nitrosococcus;s__Nitrosococcus oceani	EC:6.3.1.2	3.4724	Ammonium assimilation	glnA | EC:6.3.1.2	glutamine synthetase	p. Pseudomonadota	c. Gammaproteobacteria	o. Chromatiales	f. Chromatiaceae	g. Nitrosococcus	g. Nitrosococcus
P13O	COHort	p__Actinomycetota;c__Actinomycetes;o__Kitasatosporales;f__Streptomycetaceae;g__Streptomyces;s__Streptomyces sp. S10(2018)	EC:6.3.1.2	3.47119	Ammonium assimilation	glnA | EC:6.3.1.2	glutamine synthetase	p. Actinomycetota	c. Actinomycetes	o. Kitasatosporales	f. Streptomycetaceae	g. Streptomyces	g. Streptomyces
P1O	COVG	p__Actinomycetota;c__Actinomycetes;o__Geodermatophilales;f__Geodermatophilaceae;g__NA;s__NA	EC:6.3.1.2	3.46142	Ammonium assimilation	glnA | EC:6.3.1.2	glutamine synthetase	p. Actinomycetota	c. Actinomycetes	o. Geodermatophilales	f. Geodermatophilaceae	NA	f. Geodermatophilaceae
N3	Natural	p__Pseudomonadota;c__Alphaproteobacteria;o__Hyphomicrobiales;f__Nitrobacteraceae;g__Bradyrhizobium;s__Bradyrhizobium sp. th.b2	EC:6.3.1.2	3.45876	Ammonium assimilation	glnA | EC:6.3.1.2	glutamine synthetase	p. Pseudomonadota	c. Alphaproteobacteria	o. Hyphomicrobiales	f. Nitrobacteraceae	g. Bradyrhizobium	g. Bradyrhizobium
N3	Natural	p__Actinomycetota;c__Actinomycetes;o__Pseudonocardiales;f__Pseudonocardiaceae;g__NA;s__NA	EC:6.3.1.2	3.45356	Ammonium assimilation	glnA | EC:6.3.1.2	glutamine synthetase	p. Actinomycetota	c. Actinomycetes	o. Pseudonocardiales	f. Pseudonocardiaceae	NA	f. Pseudonocardiaceae
P7O	COVG	p__Pseudomonadota;c__Alphaproteobacteria;o__NA;f__NA;g__NA;s__NA	EC:6.3.1.2	3.45117	Ammonium assimilation	glnA | EC:6.3.1.2	glutamine synthetase	p. Pseudomonadota	c. Alphaproteobacteria	NA	NA	NA	c. Alphaproteobacteria
P3O	COHort	p__Bacillota;c__Bacilli;o__Bacillales;f__Planococcaceae;g__Planomicrobium;s__Planomicrobium okeanokoites	EC:1.4.1.2	3.44923	Ammonium release	gudB | EC:1.4.1.2	glutamate dehydrogenase	p. Bacillota	c. Bacilli	o. Bacillales	f. Planococcaceae	g. Planomicrobium	g. Planomicrobium
P11O	COHort+SS	p__Pseudomonadota;c__Alphaproteobacteria;o__Rhodobacterales;f__Paracoccaceae;g__Paracoccus;s__Paracoccus sp. SY	EC:1.7.2.4	3.43793	Denitrification	nosZ | EC:1.7.2.4	nitrous-oxide reductase	p. Pseudomonadota	c. Alphaproteobacteria	o. Rhodobacterales	f. Paracoccaceae	g. Paracoccus	g. Paracoccus
P17O	COHort+SS	p__Pseudomonadota;c__Gammaproteobacteria;o__NA;f__NA;g__NA;s__gamma proteobacterium HTCC5015	EC:1.4.1.13	3.43566	Glutamate metabolism	gltBD | EC:1.4.1.13	glutamate synthase (NADPH)	p. Pseudomonadota	c. Gammaproteobacteria	NA	NA	NA	c. Gammaproteobacteria
P15O	SS	p__Pseudomonadota;c__Gammaproteobacteria;o__Enterobacterales;f__Morganellaceae;g__Xenorhabdus;s__Xenorhabdus koppenhoeferi	EC:1.4.1.13	3.4324	Glutamate metabolism	gltBD | EC:1.4.1.13	glutamate synthase (NADPH)	p. Pseudomonadota	c. Gammaproteobacteria	o. Enterobacterales	f. Morganellaceae	g. Xenorhabdus	g. Xenorhabdus
P12OR2	Control	p__Actinomycetota;c__Actinomycetes;o__Kitasatosporales;f__Streptomycetaceae;g__Peterkaempfera;s__Peterkaempfera griseoplana	EC:6.3.1.2	3.43138	Ammonium assimilation	glnA | EC:6.3.1.2	glutamine synthetase	p. Actinomycetota	c. Actinomycetes	o. Kitasatosporales	f. Streptomycetaceae	g. Peterkaempfera	g. Peterkaempfera
P11O	COHort+SS	p__Actinomycetota;c__Actinomycetes;o__Propionibacteriales;f__Nocardioidaceae;g__Nocardioides;s__Nocardioides sp. URHA0020	EC:6.3.1.2	3.42921	Ammonium assimilation	glnA | EC:6.3.1.2	glutamine synthetase	p. Actinomycetota	c. Actinomycetes	o. Propionibacteriales	f. Nocardioidaceae	g. Nocardioides	g. Nocardioides
P11O	COHort+SS	p__Bacillota;c__Bacilli;o__Bacillales;f__Bacillaceae;g__Oceanobacillus;s__Oceanobacillus halophilus	EC:1.7.5.1	3.42429	Dissimilatory nitrate reduction	narGZHYIV | EC:1.7.5.1	nitrate reductase	p. Bacillota	c. Bacilli	o. Bacillales	f. Bacillaceae	g. Oceanobacillus	g. Oceanobacillus
P4O	COVG+SS	p__Pseudomonadota;c__Gammaproteobacteria;o__Pseudomonadales;f__Pseudomonadaceae;g__Pseudomonas;s__Pseudomonas frederiksbergensis	EC:1.9.6.1	3.42101	Denitrification	napAB | EC:1.9.6.1	nitrate reductase (cytochrome)	p. Pseudomonadota	c. Gammaproteobacteria	o. Pseudomonadales	f. Pseudomonadaceae	g. Pseudomonas	g. Pseudomonas
P12OR2	Control	p__Actinomycetota;c__Actinomycetes;o__Kitasatosporales;f__Streptomycetaceae;g__Streptomyces;s__Streptomyces sp. NRRL WC-3795	EC:6.3.1.2	3.42095	Ammonium assimilation	glnA | EC:6.3.1.2	glutamine synthetase	p. Actinomycetota	c. Actinomycetes	o. Kitasatosporales	f. Streptomycetaceae	g. Streptomyces	g. Streptomyces
P16O	COVG+SS	p__Pseudomonadota;c__Alphaproteobacteria;o__Hyphomicrobiales;f__NA;g__NA;s__Hyphomicrobiales bacterium	EC:6.3.1.2	3.41929	Ammonium assimilation	glnA | EC:6.3.1.2	glutamine synthetase	p. Pseudomonadota	c. Alphaproteobacteria	o. Hyphomicrobiales	NA	NA	o. Hyphomicrobiales
P3O	COHort	p__Pseudomonadota;c__Gammaproteobacteria;o__Salinisphaerales;f__Salinisphaeraceae;g__Salinisphaera;s__NA	EC:6.3.1.2	3.41801	Ammonium assimilation	glnA | EC:6.3.1.2	glutamine synthetase	p. Pseudomonadota	c. Gammaproteobacteria	o. Salinisphaerales	f. Salinisphaeraceae	g. Salinisphaera	g. Salinisphaera
P5O	COHort+SS	p__Actinomycetota;c__Actinomycetes;o__Streptosporangiales;f__Nocardiopsaceae;g__Thermobifida;s__Thermobifida halotolerans	EC:6.3.1.2	3.41628	Ammonium assimilation	glnA | EC:6.3.1.2	glutamine synthetase	p. Actinomycetota	c. Actinomycetes	o. Streptosporangiales	f. Nocardiopsaceae	g. Thermobifida	g. Thermobifida
P7O	COVG	p__Actinomycetota;c__Actinomycetes;o__Kitasatosporales;f__Streptomycetaceae;g__Streptomyces;s__Streptomyces sp. NRRL S-87	EC:6.3.1.2	3.41336	Ammonium assimilation	glnA | EC:6.3.1.2	glutamine synthetase	p. Actinomycetota	c. Actinomycetes	o. Kitasatosporales	f. Streptomycetaceae	g. Streptomyces	g. Streptomyces
P13O	COHort	p__Actinomycetota;c__Actinomycetes;o__Kitasatosporales;f__Streptomycetaceae;g__Streptomyces;s__Streptomyces sp. RFCAC02	EC:6.3.1.2	3.41037	Ammonium assimilation	glnA | EC:6.3.1.2	glutamine synthetase	p. Actinomycetota	c. Actinomycetes	o. Kitasatosporales	f. Streptomycetaceae	g. Streptomyces	g. Streptomyces
P8O	SS	p__Pseudomonadota;c__Alphaproteobacteria;o__Hyphomicrobiales;f__Phyllobacteriaceae;g__Mesorhizobium;s__Mesorhizobium sp. YM1C-6-2	EC:1.7.2.4	3.40946	Denitrification	nosZ | EC:1.7.2.4	nitrous-oxide reductase	p. Pseudomonadota	c. Alphaproteobacteria	o. Hyphomicrobiales	f. Phyllobacteriaceae	g. Mesorhizobium	g. Mesorhizobium
P13O	COHort	p__Pseudomonadota;c__Betaproteobacteria;o__Burkholderiales;f__Comamonadaceae;g__Pulveribacter;s__Pulveribacter suum	EC:6.3.1.2	3.40793	Ammonium assimilation	glnA | EC:6.3.1.2	glutamine synthetase	p. Pseudomonadota	c. Betaproteobacteria	o. Burkholderiales	f. Comamonadaceae	g. Pulveribacter	g. Pulveribacter
P17O	COHort+SS	p__Pseudomonadota;c__Alphaproteobacteria;o__Hyphomicrobiales;f__Methylobacteriaceae;g__Microvirga;s__Microvirga sp. BSC39	EC:6.3.1.2	3.40244	Ammonium assimilation	glnA | EC:6.3.1.2	glutamine synthetase	p. Pseudomonadota	c. Alphaproteobacteria	o. Hyphomicrobiales	f. Methylobacteriaceae	g. Microvirga	g. Microvirga
P12OR2	Control	p__Actinomycetota;c__Actinomycetes;o__Glycomycetales;f__Glycomycetaceae;g__Glycomyces;s__Glycomyces xiaoerkulensis	EC:6.3.1.2	3.40178	Ammonium assimilation	glnA | EC:6.3.1.2	glutamine synthetase	p. Actinomycetota	c. Actinomycetes	o. Glycomycetales	f. Glycomycetaceae	g. Glycomyces	g. Glycomyces
P16O	COVG+SS	p__Pseudomonadota;c__Gammaproteobacteria;o__Oceanospirillales;f__Halomonadaceae;g__Chromohalobacter;s__Chromohalobacter salexigens	EC:1.4.1.13	3.39845	Glutamate metabolism	gltBD | EC:1.4.1.13	glutamate synthase (NADPH)	p. Pseudomonadota	c. Gammaproteobacteria	o. Oceanospirillales	f. Halomonadaceae	g. Chromohalobacter	g. Chromohalobacter
P13O	COHort	p__Actinomycetota;c__Actinomycetes;o__Kitasatosporales;f__Streptomycetaceae;g__Streptomyces;s__Streptomyces cahuitamycinicus	EC:6.3.1.2	3.39701	Ammonium assimilation	glnA | EC:6.3.1.2	glutamine synthetase	p. Actinomycetota	c. Actinomycetes	o. Kitasatosporales	f. Streptomycetaceae	g. Streptomyces	g. Streptomyces
N3	Natural	p__Actinomycetota;c__Actinomycetes;o__Streptosporangiales;f__Thermomonosporaceae;g__Actinomadura;s__Actinomadura madurae	EC:2.7.2.2	3.3965	Carbamate synthesis	arcC | EC:2.7.2.2	carbamate kinase	p. Actinomycetota	c. Actinomycetes	o. Streptosporangiales	f. Thermomonosporaceae	g. Actinomadura	g. Actinomadura
P11O	COHort+SS	p__Pseudomonadota;c__Gammaproteobacteria;o__Pseudomonadales;f__Pseudomonadaceae;g__Stutzerimonas;s__Stutzerimonas stutzeri	EC:1.7.2.1	3.39562	Denitrification	nirKS | EC:1.7.2.1	nitrite reductase (NO-forming)	p. Pseudomonadota	c. Gammaproteobacteria	o. Pseudomonadales	f. Pseudomonadaceae	g. Stutzerimonas	g. Stutzerimonas
P12OR2	Control	p__Actinomycetota;c__Actinomycetes;o__Streptosporangiales;f__Thermomonosporaceae;g__Actinomadura;s__Actinomadura roseirufa	EC:6.3.1.2	3.38634	Ammonium assimilation	glnA | EC:6.3.1.2	glutamine synthetase	p. Actinomycetota	c. Actinomycetes	o. Streptosporangiales	f. Thermomonosporaceae	g. Actinomadura	g. Actinomadura
P3O	COHort	p__Actinomycetota;c__Actinomycetes;o__Mycobacteriales;f__Mycobacteriaceae;g__Mycolicibacterium;s__Mycolicibacterium thermoresistibile	EC:4.2.1.1	3.38538	Carbamate synthesis	CA | EC:4.2.1.1	carbonic anhydrase	p. Actinomycetota	c. Actinomycetes	o. Mycobacteriales	f. Mycobacteriaceae	g. Mycolicibacterium	g. Mycolicibacterium
P7O	COVG	p__Pseudomonadota;c__Alphaproteobacteria;o__NA;f__NA;g__NA;s__NA	EC:1.4.1.4	3.38537	Ammonia assimilation and release	gdhA | EC:1.4.1.4	glutamate dehydrogenase (NADP+)	p. Pseudomonadota	c. Alphaproteobacteria	NA	NA	NA	c. Alphaproteobacteria
N2	Natural	p__Actinomycetota;c__Actinomycetes;o__Kitasatosporales;f__Streptomycetaceae;g__Streptomyces;s__NA	EC:6.3.1.2	3.38367	Ammonium assimilation	glnA | EC:6.3.1.2	glutamine synthetase	p. Actinomycetota	c. Actinomycetes	o. Kitasatosporales	f. Streptomycetaceae	g. Streptomyces	g. Streptomyces
P12OR2	Control	p__Actinomycetota;c__Actinomycetes;o__Kitasatosporales;f__Streptomycetaceae;g__Streptomyces;s__Streptomyces nigra	EC:6.3.1.2	3.37739	Ammonium assimilation	glnA | EC:6.3.1.2	glutamine synthetase	p. Actinomycetota	c. Actinomycetes	o. Kitasatosporales	f. Streptomycetaceae	g. Streptomyces	g. Streptomyces
N3	Natural	p__Actinomycetota;c__Actinomycetes;o__Mycobacteriales;f__Mycobacteriaceae;g__Mycobacterium;s__NA	EC:1.4.1.13	3.37528	Glutamate metabolism	gltBD | EC:1.4.1.13	glutamate synthase (NADPH)	p. Actinomycetota	c. Actinomycetes	o. Mycobacteriales	f. Mycobacteriaceae	g. Mycobacterium	g. Mycobacterium
P16O	COVG+SS	p__Pseudomonadota;c__Betaproteobacteria;o__Nitrosomonadales;f__Nitrosomonadaceae;g__Nitrosospira;s__Nitrosospira briensis	EC:1.7.2.6	3.37185	Nitrification	hao | EC:1.7.2.6	hydroxylamine dehydrogenase	p. Pseudomonadota	c. Betaproteobacteria	o. Nitrosomonadales	f. Nitrosomonadaceae	g. Nitrosospira	g. Nitrosospira
P12OR2	Control	p__Actinomycetota;c__Actinomycetes;o__Streptosporangiales;f__Streptosporangiaceae;g__Streptosporangium;s__Streptosporangium amethystogenes	EC:6.3.1.2	3.37011	Ammonium assimilation	glnA | EC:6.3.1.2	glutamine synthetase	p. Actinomycetota	c. Actinomycetes	o. Streptosporangiales	f. Streptosporangiaceae	g. Streptosporangium	g. Streptosporangium
P13O	COHort	p__Pseudomonadota;c__Gammaproteobacteria;o__Pseudomonadales;f__Pseudomonadaceae;g__Pseudomonas;s__NA	EC:1.9.6.1	3.36781	Denitrification	napAB | EC:1.9.6.1	nitrate reductase (cytochrome)	p. Pseudomonadota	c. Gammaproteobacteria	o. Pseudomonadales	f. Pseudomonadaceae	g. Pseudomonas	g. Pseudomonas
P17O	COHort+SS	p__Pseudomonadota;c__Gammaproteobacteria;o__Pseudomonadales;f__Pseudomonadaceae;g__Pseudomonas;s__NA	EC:1.4.1.13	3.36736	Glutamate metabolism	gltBD | EC:1.4.1.13	glutamate synthase (NADPH)	p. Pseudomonadota	c. Gammaproteobacteria	o. Pseudomonadales	f. Pseudomonadaceae	g. Pseudomonas	g. Pseudomonas
P16O	COVG+SS	p__Actinomycetota;c__Actinomycetes;o__Propionibacteriales;f__Nocardioidaceae;g__Nocardioides;s__NA	EC:6.3.1.2	3.35582	Ammonium assimilation	glnA | EC:6.3.1.2	glutamine synthetase	p. Actinomycetota	c. Actinomycetes	o. Propionibacteriales	f. Nocardioidaceae	g. Nocardioides	g. Nocardioides
P13O	COHort	p__Actinomycetota;c__Actinomycetes;o__Kitasatosporales;f__Streptomycetaceae;g__Streptomyces;s__NA	EC:6.3.1.2	3.35557	Ammonium assimilation	glnA | EC:6.3.1.2	glutamine synthetase	p. Actinomycetota	c. Actinomycetes	o. Kitasatosporales	f. Streptomycetaceae	g. Streptomyces	g. Streptomyces
P16O	COVG+SS	p__Pseudomonadota;c__NA;o__NA;f__NA;g__NA;s__NA	EC:6.3.1.2	3.35255	Ammonium assimilation	glnA | EC:6.3.1.2	glutamine synthetase	p. Pseudomonadota	NA	NA	NA	NA	p. Pseudomonadota
P9O	COHort	p__Actinomycetota;c__Actinomycetes;o__Propionibacteriales;f__Nocardioidaceae;g__Nocardioides;s__NA	EC:6.3.1.2	3.34601	Ammonium assimilation	glnA | EC:6.3.1.2	glutamine synthetase	p. Actinomycetota	c. Actinomycetes	o. Propionibacteriales	f. Nocardioidaceae	g. Nocardioides	g. Nocardioides
P9O	COHort	p__Bacillota;c__Bacilli;o__Bacillales;f__Staphylococcaceae;g__Salinicoccus;s__Salinicoccus roseus	EC:6.3.1.2	3.34515	Ammonium assimilation	glnA | EC:6.3.1.2	glutamine synthetase	p. Bacillota	c. Bacilli	o. Bacillales	f. Staphylococcaceae	g. Salinicoccus	g. Salinicoccus
P11O	COHort+SS	p__Pseudomonadota;c__Alphaproteobacteria;o__Hyphomicrobiales;f__NA;g__NA;s__Hyphomicrobiales bacterium	EC:1.9.6.1	3.34278	Denitrification	napAB | EC:1.9.6.1	nitrate reductase (cytochrome)	p. Pseudomonadota	c. Alphaproteobacteria	o. Hyphomicrobiales	NA	NA	o. Hyphomicrobiales
P3O	COHort	p__Euryarchaeota;c__Halobacteria;o__Natrialbales;f__Natrialbaceae;g__Natrinema;s__Natrinema salifodinae	EC:1.4.1.3	3.33162	Ammonia assimilation and release	gdhA | EC:1.4.1.3	glutamate dehydrogenase (NAD(P)+	p. Euryarchaeota	c. Halobacteria	o. Natrialbales	f. Natrialbaceae	g. Natrinema	g. Natrinema
P16O	COVG+SS	p__Actinomycetota;c__Actinomycetes;o__Micrococcales;f__Intrasporangiaceae;g__Janibacter;s__Janibacter corallicola	EC:6.3.1.2	3.3299	Ammonium assimilation	glnA | EC:6.3.1.2	glutamine synthetase	p. Actinomycetota	c. Actinomycetes	o. Micrococcales	f. Intrasporangiaceae	g. Janibacter	g. Janibacter
P15O	SS	p__Actinomycetota;c__Actinomycetes;o__Mycobacteriales;f__Dietziaceae;g__Dietzia;s__NA	EC:6.3.1.2	3.3268	Ammonium assimilation	glnA | EC:6.3.1.2	glutamine synthetase	p. Actinomycetota	c. Actinomycetes	o. Mycobacteriales	f. Dietziaceae	g. Dietzia	g. Dietzia
P14O	COVG	p__Actinomycetota;c__Actinomycetes;o__Mycobacteriales;f__Mycobacteriaceae;g__Mycolicibacterium;s__Mycolicibacterium thermoresistibile	EC:6.3.1.2	3.32482	Ammonium assimilation	glnA | EC:6.3.1.2	glutamine synthetase	p. Actinomycetota	c. Actinomycetes	o. Mycobacteriales	f. Mycobacteriaceae	g. Mycolicibacterium	g. Mycolicibacterium
P8O	SS	p__Pseudomonadota;c__Gammaproteobacteria;o__Pseudomonadales;f__Pseudomonadaceae;g__Pseudomonas;s__Pseudomonas sp. TTU2014-096BSC	EC:1.9.6.1	3.32456	Denitrification	napAB | EC:1.9.6.1	nitrate reductase (cytochrome)	p. Pseudomonadota	c. Gammaproteobacteria	o. Pseudomonadales	f. Pseudomonadaceae	g. Pseudomonas	g. Pseudomonas
P12OR2	Control	p__Pseudomonadota;c__Alphaproteobacteria;o__Rhodospirillales;f__Azospirillaceae;g__Skermanella;s__Skermanella aerolata	EC:1.4.1.13	3.32052	Glutamate metabolism	gltBD | EC:1.4.1.13	glutamate synthase (NADPH)	p. Pseudomonadota	c. Alphaproteobacteria	o. Rhodospirillales	f. Azospirillaceae	g. Skermanella	g. Skermanella
P7O	COVG	p__Actinomycetota;c__Actinomycetes;o__Mycobacteriales;f__Mycobacteriaceae;g__NA;s__NA	EC:1.4.1.13	3.31292	Glutamate metabolism	gltBD | EC:1.4.1.13	glutamate synthase (NADPH)	p. Actinomycetota	c. Actinomycetes	o. Mycobacteriales	f. Mycobacteriaceae	NA	f. Mycobacteriaceae
P10O	COVG+SS	p__Pseudomonadota;c__Gammaproteobacteria;o__Oceanospirillales;f__Halomonadaceae;g__Halomonas;s__Halomonas muralis	EC:1.4.1.13	3.30739	Glutamate metabolism	gltBD | EC:1.4.1.13	glutamate synthase (NADPH)	p. Pseudomonadota	c. Gammaproteobacteria	o. Oceanospirillales	f. Halomonadaceae	g. Halomonas	g. Halomonas
P12OR2	Control	p__Pseudomonadota;c__Betaproteobacteria;o__Burkholderiales;f__Burkholderiaceae;g__Paraburkholderia;s__Paraburkholderia fungorum	EC:6.3.1.2	3.28929	Ammonium assimilation	glnA | EC:6.3.1.2	glutamine synthetase	p. Pseudomonadota	c. Betaproteobacteria	o. Burkholderiales	f. Burkholderiaceae	g. Paraburkholderia	g. Paraburkholderia
P5O	COHort+SS	p__Pseudomonadota;c__Betaproteobacteria;o__Nitrosomonadales;f__Nitrosomonadaceae;g__Nitrosospira;s__Nitrosospira briensis	EC:1.14.99.39	3.28815	Nitrification	pmoABC-amoABC | EC:1.14.99.39	methane/ammonia monooxygenase	p. Pseudomonadota	c. Betaproteobacteria	o. Nitrosomonadales	f. Nitrosomonadaceae	g. Nitrosospira	g. Nitrosospira
P14O	COVG	p__Actinomycetota;c__Actinomycetes;o__Streptosporangiales;f__NA;g__NA;s__NA	EC:6.3.1.2	3.28208	Ammonium assimilation	glnA | EC:6.3.1.2	glutamine synthetase	p. Actinomycetota	c. Actinomycetes	o. Streptosporangiales	NA	NA	o. Streptosporangiales
P8O	SS	p__Pseudomonadota;c__Alphaproteobacteria;o__Rhodobacterales;f__Paracoccaceae;g__Paracoccus;s__Paracoccus thiocyanatus	EC:1.7.2.1	3.27381	Denitrification	nirKS | EC:1.7.2.1	nitrite reductase (NO-forming)	p. Pseudomonadota	c. Alphaproteobacteria	o. Rhodobacterales	f. Paracoccaceae	g. Paracoccus	g. Paracoccus
P14O	COVG	p__Pseudomonadota;c__Alphaproteobacteria;o__Hyphomicrobiales;f__Rhizobiaceae;g__Xaviernesmea;s__Xaviernesmea oryzae	EC:6.3.1.2	3.26382	Ammonium assimilation	glnA | EC:6.3.1.2	glutamine synthetase	p. Pseudomonadota	c. Alphaproteobacteria	o. Hyphomicrobiales	f. Rhizobiaceae	g. Xaviernesmea	g. Xaviernesmea
P1O	COVG	p__Actinomycetota;c__Actinomycetes;o__Mycobacteriales;f__Mycobacteriaceae;g__NA;s__NA	EC:1.4.1.13	3.26301	Glutamate metabolism	gltBD | EC:1.4.1.13	glutamate synthase (NADPH)	p. Actinomycetota	c. Actinomycetes	o. Mycobacteriales	f. Mycobacteriaceae	NA	f. Mycobacteriaceae
P16O	COVG+SS	p__Pseudomonadota;c__Gammaproteobacteria;o__Oceanospirillales;f__Halomonadaceae;g__Halomonas;s__Halomonas muralis	EC:1.4.1.2	3.2609	Ammonium release	gudB | EC:1.4.1.2	glutamate dehydrogenase	p. Pseudomonadota	c. Gammaproteobacteria	o. Oceanospirillales	f. Halomonadaceae	g. Halomonas	g. Halomonas
P3O	COHort	p__Pseudomonadota;c__NA;o__NA;f__NA;g__NA;s__NA	EC:6.3.1.2	3.25721	Ammonium assimilation	glnA | EC:6.3.1.2	glutamine synthetase	p. Pseudomonadota	NA	NA	NA	NA	p. Pseudomonadota
P2O	SS	p__Pseudomonadota;c__NA;o__NA;f__NA;g__NA;s__NA	EC:6.3.1.2	3.25009	Ammonium assimilation	glnA | EC:6.3.1.2	glutamine synthetase	p. Pseudomonadota	NA	NA	NA	NA	p. Pseudomonadota
P11O	COHort+SS	p__Pseudomonadota;c__Alphaproteobacteria;o__Hyphomicrobiales;f__Rhizobiaceae;g__Rhizobium;s__NA	EC:1.7.2.4	3.24678	Denitrification	nosZ | EC:1.7.2.4	nitrous-oxide reductase	p. Pseudomonadota	c. Alphaproteobacteria	o. Hyphomicrobiales	f. Rhizobiaceae	g. Rhizobium	g. Rhizobium
P15O	SS	p__Pseudomonadota;c__Gammaproteobacteria;o__Pseudomonadales;f__Pseudomonadaceae;g__Pseudomonas;s__Pseudomonas peli	EC:1.7.2.4	3.24651	Denitrification	nosZ | EC:1.7.2.4	nitrous-oxide reductase	p. Pseudomonadota	c. Gammaproteobacteria	o. Pseudomonadales	f. Pseudomonadaceae	g. Pseudomonas	g. Pseudomonas
P15O	SS	p__Pseudomonadota;c__Gammaproteobacteria;o__Moraxellales;f__Moraxellaceae;g__Psychrobacter;s__Psychrobacter sp. DAB_AL43B	EC:1.4.1.13	3.24412	Glutamate metabolism	gltBD | EC:1.4.1.13	glutamate synthase (NADPH)	p. Pseudomonadota	c. Gammaproteobacteria	o. Moraxellales	f. Moraxellaceae	g. Psychrobacter	g. Psychrobacter
P8O	SS	p__Pseudomonadota;c__Alphaproteobacteria;o__Hyphomicrobiales;f__Nitrobacteraceae;g__Bradyrhizobium;s__Bradyrhizobium nitroreducens	EC:1.7.2.4	3.24407	Denitrification	nosZ | EC:1.7.2.4	nitrous-oxide reductase	p. Pseudomonadota	c. Alphaproteobacteria	o. Hyphomicrobiales	f. Nitrobacteraceae	g. Bradyrhizobium	g. Bradyrhizobium
P13O	COHort	p__Pseudomonadota;c__Gammaproteobacteria;o__Oceanospirillales;f__Halomonadaceae;g__Halomonas;s__NA	EC:1.4.1.13	3.23058	Glutamate metabolism	gltBD | EC:1.4.1.13	glutamate synthase (NADPH)	p. Pseudomonadota	c. Gammaproteobacteria	o. Oceanospirillales	f. Halomonadaceae	g. Halomonas	g. Halomonas
P10O	COVG+SS	p__Pseudomonadota;c__Alphaproteobacteria;o__Hyphomicrobiales;f__Devosiaceae;g__Devosia;s__Devosia sp. Root635	EC:1.7.2.1	3.23045	Denitrification	nirKS | EC:1.7.2.1	nitrite reductase (NO-forming)	p. Pseudomonadota	c. Alphaproteobacteria	o. Hyphomicrobiales	f. Devosiaceae	g. Devosia	g. Devosia
P3O	COHort	p__Pseudomonadota;c__Gammaproteobacteria;o__Pseudomonadales;f__Marinobacteraceae;g__Marinobacter;s__NA	EC:1.7.2.4	3.22843	Denitrification	nosZ | EC:1.7.2.4	nitrous-oxide reductase	p. Pseudomonadota	c. Gammaproteobacteria	o. Pseudomonadales	f. Marinobacteraceae	g. Marinobacter	g. Marinobacter
P3O	COHort	p__Pseudomonadota;c__Betaproteobacteria;o__Neisseriales;f__Aquaspirillaceae;g__Laribacter;s__Laribacter hongkongensis	EC:6.3.1.2	3.22481	Ammonium assimilation	glnA | EC:6.3.1.2	glutamine synthetase	p. Pseudomonadota	c. Betaproteobacteria	o. Neisseriales	f. Aquaspirillaceae	g. Laribacter	g. Laribacter
P5O	COHort+SS	p__Pseudomonadota;c__Betaproteobacteria;o__Nitrosomonadales;f__Nitrosomonadaceae;g__Nitrosomonas;s__Nitrosomonas sp. Nm143	EC:1.14.99.39	3.21742	Nitrification	pmoABC-amoABC | EC:1.14.99.39	methane/ammonia monooxygenase	p. Pseudomonadota	c. Betaproteobacteria	o. Nitrosomonadales	f. Nitrosomonadaceae	g. Nitrosomonas	g. Nitrosomonas
P3O	COHort	p__Actinomycetota;c__Nitriliruptoria;o__Egicoccales;f__Egicoccaceae;g__Egicoccus;s__Egicoccus halophilus	EC:6.3.1.2	3.21601	Ammonium assimilation	glnA | EC:6.3.1.2	glutamine synthetase	p. Actinomycetota	c. Nitriliruptoria	o. Egicoccales	f. Egicoccaceae	g. Egicoccus	g. Egicoccus
P13O	COHort	p__Pseudomonadota;c__Gammaproteobacteria;o__Xanthomonadales;f__Xanthomonadaceae;g__Pseudoxanthomonas;s__Pseudoxanthomonas mexicana	EC:1.9.6.1	3.21488	Denitrification	napAB | EC:1.9.6.1	nitrate reductase (cytochrome)	p. Pseudomonadota	c. Gammaproteobacteria	o. Xanthomonadales	f. Xanthomonadaceae	g. Pseudoxanthomonas	g. Pseudoxanthomonas
P16O	COVG+SS	p__Pseudomonadota;c__Betaproteobacteria;o__Nitrosomonadales;f__Nitrosomonadaceae;g__Nitrosospira;s__Nitrosospira lacus	EC:1.7.2.6	3.2147	Nitrification	hao | EC:1.7.2.6	hydroxylamine dehydrogenase	p. Pseudomonadota	c. Betaproteobacteria	o. Nitrosomonadales	f. Nitrosomonadaceae	g. Nitrosospira	g. Nitrosospira
P3O	COHort	p__Pseudomonadota;c__Gammaproteobacteria;o__Pseudomonadales;f__Pseudomonadaceae;g__Pseudomonas;s__NA	EC:1.4.1.2	3.20936	Ammonium release	gudB | EC:1.4.1.2	glutamate dehydrogenase	p. Pseudomonadota	c. Gammaproteobacteria	o. Pseudomonadales	f. Pseudomonadaceae	g. Pseudomonas	g. Pseudomonas
P18O	Control	p__Actinomycetota;c__Actinomycetes;o__Mycobacteriales;f__Mycobacteriaceae;g__NA;s__NA	EC:6.3.1.2	3.20925	Ammonium assimilation	glnA | EC:6.3.1.2	glutamine synthetase	p. Actinomycetota	c. Actinomycetes	o. Mycobacteriales	f. Mycobacteriaceae	NA	f. Mycobacteriaceae
P5O	COHort+SS	p__Ascomycota;c__Sordariomycetes;o__Glomerellales;f__Glomerellaceae;g__Colletotrichum;s__Colletotrichum graminicola	EC:6.3.1.2	3.20748	Ammonium assimilation	glnA | EC:6.3.1.2	glutamine synthetase	p. Ascomycota	c. Sordariomycetes	o. Glomerellales	f. Glomerellaceae	g. Colletotrichum	g. Colletotrichum
P9O	COHort	p__NA;c__NA;o__NA;f__NA;g__NA;s__NA	EC:2.7.2.2	3.2052	Carbamate synthesis	arcC | EC:2.7.2.2	carbamate kinase	NA	NA	NA	NA	NA	NA
P15O	SS	p__Actinomycetota;c__Actinomycetes;o__NA;f__NA;g__NA;s__NA	EC:6.3.1.2	3.20359	Ammonium assimilation	glnA | EC:6.3.1.2	glutamine synthetase	p. Actinomycetota	c. Actinomycetes	NA	NA	NA	c. Actinomycetes
N3	Natural	p__Actinomycetota;c__Actinomycetes;o__Kitasatosporales;f__Streptomycetaceae;g__Streptomyces;s__Streptomyces sp. ADI96-02	EC:6.3.1.2	3.20228	Ammonium assimilation	glnA | EC:6.3.1.2	glutamine synthetase	p. Actinomycetota	c. Actinomycetes	o. Kitasatosporales	f. Streptomycetaceae	g. Streptomyces	g. Streptomyces
P15O	SS	p__Actinomycetota;c__Actinomycetes;o__Pseudonocardiales;f__Pseudonocardiaceae;g__Pseudonocardia;s__Pseudonocardia ammonioxydans	EC:6.3.1.2	3.20176	Ammonium assimilation	glnA | EC:6.3.1.2	glutamine synthetase	p. Actinomycetota	c. Actinomycetes	o. Pseudonocardiales	f. Pseudonocardiaceae	g. Pseudonocardia	g. Pseudonocardia
N3	Natural	p__Actinomycetota;c__Actinomycetes;o__Glycomycetales;f__Glycomycetaceae;g__Glycomyces;s__Glycomyces xiaoerkulensis	EC:6.3.1.2	3.20093	Ammonium assimilation	glnA | EC:6.3.1.2	glutamine synthetase	p. Actinomycetota	c. Actinomycetes	o. Glycomycetales	f. Glycomycetaceae	g. Glycomyces	g. Glycomyces
P3O	COHort	p__Actinomycetota;c__Actinomycetes;o__Mycobacteriales;f__Mycobacteriaceae;g__Mycolicibacterium;s__Mycolicibacterium grossiae	EC:1.4.1.13	3.19192	Glutamate metabolism	gltBD | EC:1.4.1.13	glutamate synthase (NADPH)	p. Actinomycetota	c. Actinomycetes	o. Mycobacteriales	f. Mycobacteriaceae	g. Mycolicibacterium	g. Mycolicibacterium
P15O	SS	p__Actinomycetota;c__Actinomycetes;o__Streptosporangiales;f__Nocardiopsaceae;g__Nocardiopsis;s__Nocardiopsis listeri	EC:6.3.1.2	3.18924	Ammonium assimilation	glnA | EC:6.3.1.2	glutamine synthetase	p. Actinomycetota	c. Actinomycetes	o. Streptosporangiales	f. Nocardiopsaceae	g. Nocardiopsis	g. Nocardiopsis
P11O	COHort+SS	p__Pseudomonadota;c__Gammaproteobacteria;o__Pseudomonadales;f__Pseudomonadaceae;g__Stutzerimonas;s__Stutzerimonas stutzeri	EC:1.9.6.1	3.18752	Denitrification	napAB | EC:1.9.6.1	nitrate reductase (cytochrome)	p. Pseudomonadota	c. Gammaproteobacteria	o. Pseudomonadales	f. Pseudomonadaceae	g. Stutzerimonas	g. Stutzerimonas
P3O	COHort	p__Pseudomonadota;c__Gammaproteobacteria;o__Pasteurellales;f__Pasteurellaceae;g__Haemophilus;s__Haemophilus pittmaniae	EC:1.9.6.1	3.17704	Denitrification	napAB | EC:1.9.6.1	nitrate reductase (cytochrome)	p. Pseudomonadota	c. Gammaproteobacteria	o. Pasteurellales	f. Pasteurellaceae	g. Haemophilus	g. Haemophilus
P3O	COHort	p__Actinomycetota;c__Actinomycetes;o__Glycomycetales;f__Glycomycetaceae;g__Glycomyces;s__Glycomyces arizonensis	EC:6.3.1.2	3.17671	Ammonium assimilation	glnA | EC:6.3.1.2	glutamine synthetase	p. Actinomycetota	c. Actinomycetes	o. Glycomycetales	f. Glycomycetaceae	g. Glycomyces	g. Glycomyces
P10O	COVG+SS	p__NA;c__NA;o__NA;f__NA;g__NA;s__NA	EC:1.4.1.4	3.1717	Ammonia assimilation and release	gdhA | EC:1.4.1.4	glutamate dehydrogenase (NADP+)	NA	NA	NA	NA	NA	NA
P14O	COVG	p__Bacillota;c__Bacilli;o__Bacillales;f__Thermoactinomycetaceae;g__Novibacillus;s__Novibacillus thermophilus	EC:1.4.1.2	3.16872	Ammonium release	gudB | EC:1.4.1.2	glutamate dehydrogenase	p. Bacillota	c. Bacilli	o. Bacillales	f. Thermoactinomycetaceae	g. Novibacillus	g. Novibacillus
P11O	COHort+SS	p__Pseudomonadota;c__Gammaproteobacteria;o__Pseudomonadales;f__Pseudomonadaceae;g__Stutzerimonas;s__Stutzerimonas xanthomarina	EC:1.9.6.1	3.15711	Denitrification	napAB | EC:1.9.6.1	nitrate reductase (cytochrome)	p. Pseudomonadota	c. Gammaproteobacteria	o. Pseudomonadales	f. Pseudomonadaceae	g. Stutzerimonas	g. Stutzerimonas
N1	Natural	p__Pseudomonadota;c__Alphaproteobacteria;o__Hyphomicrobiales;f__Rhizobiaceae;g__Rhizobium;s__NA	EC:6.3.1.2	3.14818	Ammonium assimilation	glnA | EC:6.3.1.2	glutamine synthetase	p. Pseudomonadota	c. Alphaproteobacteria	o. Hyphomicrobiales	f. Rhizobiaceae	g. Rhizobium	g. Rhizobium
P3O	COHort	p__Pseudomonadota;c__Gammaproteobacteria;o__Oceanospirillales;f__Halomonadaceae;g__Halomonas;s__NA	EC:1.4.1.2	3.14808	Ammonium release	gudB | EC:1.4.1.2	glutamate dehydrogenase	p. Pseudomonadota	c. Gammaproteobacteria	o. Oceanospirillales	f. Halomonadaceae	g. Halomonas	g. Halomonas
P1O	COVG	p__Actinomycetota;c__Actinomycetes;o__Mycobacteriales;f__Mycobacteriaceae;g__Mycolicibacterium;s__Mycolicibacterium elephantis	EC:6.3.1.2	3.14552	Ammonium assimilation	glnA | EC:6.3.1.2	glutamine synthetase	p. Actinomycetota	c. Actinomycetes	o. Mycobacteriales	f. Mycobacteriaceae	g. Mycolicibacterium	g. Mycolicibacterium
P15O	SS	p__Pseudomonadota;c__Betaproteobacteria;o__Nitrosomonadales;f__Nitrosomonadaceae;g__Nitrosospira;s__Nitrosospira lacus	EC:1.7.2.6	3.14501	Nitrification	hao | EC:1.7.2.6	hydroxylamine dehydrogenase	p. Pseudomonadota	c. Betaproteobacteria	o. Nitrosomonadales	f. Nitrosomonadaceae	g. Nitrosospira	g. Nitrosospira
P10O	COVG+SS	p__Bacillota;c__Bacilli;o__Bacillales;f__Bacillaceae;g__Bacillus;s__Bacillus thermotolerans	EC:1.7.1.4	3.14496	Assimilatory nitrate reduction	nasBDE | EC:1.7.1.4	nitrite reductase (NAD(P)H)	p. Bacillota	c. Bacilli	o. Bacillales	f. Bacillaceae	g. Bacillus	g. Bacillus
P3O	COHort	p__Pseudomonadota;c__Gammaproteobacteria;o__Pseudomonadales;f__Pseudomonadaceae;g__Pseudomonas;s__Pseudomonas argentinensis	EC:1.4.1.13	3.14231	Glutamate metabolism	gltBD | EC:1.4.1.13	glutamate synthase (NADPH)	p. Pseudomonadota	c. Gammaproteobacteria	o. Pseudomonadales	f. Pseudomonadaceae	g. Pseudomonas	g. Pseudomonas
P13O	COHort	p__Pseudomonadota;c__Alphaproteobacteria;o__Hyphomicrobiales;f__Phyllobacteriaceae;g__Hoeflea;s__Hoeflea marina	EC:1.7.2.1	3.14046	Denitrification	nirKS | EC:1.7.2.1	nitrite reductase (NO-forming)	p. Pseudomonadota	c. Alphaproteobacteria	o. Hyphomicrobiales	f. Phyllobacteriaceae	g. Hoeflea	g. Hoeflea
P3O	COHort	p__Actinomycetota;c__Actinomycetes;o__Streptosporangiales;f__Nocardiopsaceae;g__Nocardiopsis;s__Nocardiopsis chromatogenes	EC:6.3.1.2	3.13561	Ammonium assimilation	glnA | EC:6.3.1.2	glutamine synthetase	p. Actinomycetota	c. Actinomycetes	o. Streptosporangiales	f. Nocardiopsaceae	g. Nocardiopsis	g. Nocardiopsis
P5O	COHort+SS	p__Chordata;c__Mammalia;o__Artiodactyla;f__Balaenopteridae;g__Balaenoptera;s__Balaenoptera acutorostrata	EC:4.2.1.104	3.12742	Carbamate synthesis	cynS | EC:4.2.1.104	cyanate lyase	p. Chordata	c. Mammalia	o. Artiodactyla	f. Balaenopteridae	g. Balaenoptera	g. Balaenoptera
P3O	COHort	p__Pseudomonadota;c__Gammaproteobacteria;o__Pseudomonadales;f__Marinobacteraceae;g__Marinobacter;s__Marinobacter lipolyticus	EC:1.4.1.13	3.12549	Glutamate metabolism	gltBD | EC:1.4.1.13	glutamate synthase (NADPH)	p. Pseudomonadota	c. Gammaproteobacteria	o. Pseudomonadales	f. Marinobacteraceae	g. Marinobacter	g. Marinobacter
P15O	SS	p__Pseudomonadota;c__Gammaproteobacteria;o__Xanthomonadales;f__Xanthomonadaceae;g__Luteimonas;s__Luteimonas sp. YGD11-2	EC:1.7.2.4	3.11807	Denitrification	nosZ | EC:1.7.2.4	nitrous-oxide reductase	p. Pseudomonadota	c. Gammaproteobacteria	o. Xanthomonadales	f. Xanthomonadaceae	g. Luteimonas	g. Luteimonas
P12OR1	Control	p__Bacillota;c__Bacilli;o__Bacillales;f__Sporolactobacillaceae;g__Sporolactobacillus;s__Sporolactobacillus laevolacticus	EC:1.4.1.3	3.1177	Ammonia assimilation and release	gdhA | EC:1.4.1.3	glutamate dehydrogenase (NAD(P)+	p. Bacillota	c. Bacilli	o. Bacillales	f. Sporolactobacillaceae	g. Sporolactobacillus	g. Sporolactobacillus
P2O	SS	p__Pseudomonadota;c__Alphaproteobacteria;o__Hyphomicrobiales;f__Phyllobacteriaceae;g__Mesorhizobium;s__NA	EC:6.3.1.2	3.11534	Ammonium assimilation	glnA | EC:6.3.1.2	glutamine synthetase	p. Pseudomonadota	c. Alphaproteobacteria	o. Hyphomicrobiales	f. Phyllobacteriaceae	g. Mesorhizobium	g. Mesorhizobium
P2O	SS	p__Pseudomonadota;c__Betaproteobacteria;o__Burkholderiales;f__Alcaligenaceae;g__Alcaligenes;s__Alcaligenes faecalis	EC:3.5.5.1	3.1128	Ammonia assimilation and release	nit | EC:3.5.5.1	nitrilase	p. Pseudomonadota	c. Betaproteobacteria	o. Burkholderiales	f. Alcaligenaceae	g. Alcaligenes	g. Alcaligenes
P3O	COHort	p__Actinomycetota;c__Actinomycetes;o__Pseudonocardiales;f__Pseudonocardiaceae;g__Herbihabitans;s__Herbihabitans rhizosphaerae	EC:6.3.1.2	3.11184	Ammonium assimilation	glnA | EC:6.3.1.2	glutamine synthetase	p. Actinomycetota	c. Actinomycetes	o. Pseudonocardiales	f. Pseudonocardiaceae	g. Herbihabitans	g. Herbihabitans
P2O	SS	p__Pseudomonadota;c__Betaproteobacteria;o__Nitrosomonadales;f__Nitrosomonadaceae;g__Nitrosospira;s__Nitrosospira multiformis	EC:1.7.2.6	3.11026	Nitrification	hao | EC:1.7.2.6	hydroxylamine dehydrogenase	p. Pseudomonadota	c. Betaproteobacteria	o. Nitrosomonadales	f. Nitrosomonadaceae	g. Nitrosospira	g. Nitrosospira
P18O	Control	p__Actinomycetota;c__Actinomycetes;o__Mycobacteriales;f__Mycobacteriaceae;g__NA;s__NA	EC:4.2.1.1	3.10863	Carbamate synthesis	CA | EC:4.2.1.1	carbonic anhydrase	p. Actinomycetota	c. Actinomycetes	o. Mycobacteriales	f. Mycobacteriaceae	NA	f. Mycobacteriaceae
P17O	COHort+SS	p__Pseudomonadota;c__Betaproteobacteria;o__Nitrosomonadales;f__Nitrosomonadaceae;g__Nitrosomonas;s__Nitrosomonas nitrosa	EC:1.7.2.6	3.10705	Nitrification	hao | EC:1.7.2.6	hydroxylamine dehydrogenase	p. Pseudomonadota	c. Betaproteobacteria	o. Nitrosomonadales	f. Nitrosomonadaceae	g. Nitrosomonas	g. Nitrosomonas
P10O	COVG+SS	p__Bacillota;c__Bacilli;o__Bacillales;f__Bacillaceae;g__Heyndrickxia;s__Heyndrickxia ginsengihumi	EC:1.4.1.2	3.10619	Ammonium release	gudB | EC:1.4.1.2	glutamate dehydrogenase	p. Bacillota	c. Bacilli	o. Bacillales	f. Bacillaceae	g. Heyndrickxia	g. Heyndrickxia
P14O	COVG	p__Actinomycetota;c__Actinomycetes;o__Frankiales;f__Frankiaceae;g__Frankia;s__NA	EC:6.3.1.2	3.10545	Ammonium assimilation	glnA | EC:6.3.1.2	glutamine synthetase	p. Actinomycetota	c. Actinomycetes	o. Frankiales	f. Frankiaceae	g. Frankia	g. Frankia
P7O	COVG	p__Actinomycetota;c__Actinomycetes;o__Mycobacteriales;f__Mycobacteriaceae;g__Mycolicibacter;s__Mycolicibacter heraklionensis	EC:6.3.1.2	3.10475	Ammonium assimilation	glnA | EC:6.3.1.2	glutamine synthetase	p. Actinomycetota	c. Actinomycetes	o. Mycobacteriales	f. Mycobacteriaceae	g. Mycolicibacter	g. Mycolicibacter
P3O	COHort	p__Bacillota;c__Bacilli;o__Bacillales;f__Bacillaceae;g__Salsuginibacillus;s__Salsuginibacillus halophilus	EC:6.3.1.2	3.1028	Ammonium assimilation	glnA | EC:6.3.1.2	glutamine synthetase	p. Bacillota	c. Bacilli	o. Bacillales	f. Bacillaceae	g. Salsuginibacillus	g. Salsuginibacillus
P16O	COVG+SS	p__Pseudomonadota;c__Alphaproteobacteria;o__Rhodobacterales;f__Paracoccaceae;g__Paracoccus;s__Paracoccus thiocyanatus	EC:1.7.2.4	3.10171	Denitrification	nosZ | EC:1.7.2.4	nitrous-oxide reductase	p. Pseudomonadota	c. Alphaproteobacteria	o. Rhodobacterales	f. Paracoccaceae	g. Paracoccus	g. Paracoccus
N3	Natural	p__Pseudomonadota;c__Alphaproteobacteria;o__Hyphomicrobiales;f__Nitrobacteraceae;g__Bradyrhizobium;s__Bradyrhizobium sp. Leo121	EC:1.4.1.3	3.09357	Ammonia assimilation and release	gdhA | EC:1.4.1.3	glutamate dehydrogenase (NAD(P)+	p. Pseudomonadota	c. Alphaproteobacteria	o. Hyphomicrobiales	f. Nitrobacteraceae	g. Bradyrhizobium	g. Bradyrhizobium
P3O	COHort	p__Deinococcota;c__Deinococci;o__Thermales;f__Thermaceae;g__Oceanithermus;s__Oceanithermus profundus	EC:6.3.1.2	3.09312	Ammonium assimilation	glnA | EC:6.3.1.2	glutamine synthetase	p. Deinococcota	c. Deinococci	o. Thermales	f. Thermaceae	g. Oceanithermus	g. Oceanithermus
P3O	COHort	p__Pseudomonadota;c__Gammaproteobacteria;o__Methylococcales;f__Methylococcaceae;g__Methylogaea;s__Methylogaea oryzae	EC:6.3.1.2	3.09047	Ammonium assimilation	glnA | EC:6.3.1.2	glutamine synthetase	p. Pseudomonadota	c. Gammaproteobacteria	o. Methylococcales	f. Methylococcaceae	g. Methylogaea	g. Methylogaea
P3O	COHort	p__Pseudomonadota;c__Betaproteobacteria;o__Burkholderiales;f__Oxalobacteraceae;g__Massilia;s__Massilia violaceinigra	EC:6.3.1.2	3.07118	Ammonium assimilation	glnA | EC:6.3.1.2	glutamine synthetase	p. Pseudomonadota	c. Betaproteobacteria	o. Burkholderiales	f. Oxalobacteraceae	g. Massilia	g. Massilia
P13O	COHort	p__Pseudomonadota;c__Alphaproteobacteria;o__Rhodobacterales;f__Roseobacteraceae;g__Jannaschia;s__Jannaschia formosa	EC:1.7.2.1	3.06509	Denitrification	nirKS | EC:1.7.2.1	nitrite reductase (NO-forming)	p. Pseudomonadota	c. Alphaproteobacteria	o. Rhodobacterales	f. Roseobacteraceae	g. Jannaschia	g. Jannaschia
P11O	COHort+SS	p__Pseudomonadota;c__Gammaproteobacteria;o__Pseudomonadales;f__Pseudomonadaceae;g__Pseudomonas;s__Pseudomonas aeruginosa	EC:1.7.2.4	3.06396	Denitrification	nosZ | EC:1.7.2.4	nitrous-oxide reductase	p. Pseudomonadota	c. Gammaproteobacteria	o. Pseudomonadales	f. Pseudomonadaceae	g. Pseudomonas	g. Pseudomonas
N2	Natural	p__Pseudomonadota;c__Alphaproteobacteria;o__Hyphomicrobiales;f__Rhizobiaceae;g__Shinella;s__Shinella sp. HZN7	EC:2.7.2.2	3.0631	Carbamate synthesis	arcC | EC:2.7.2.2	carbamate kinase	p. Pseudomonadota	c. Alphaproteobacteria	o. Hyphomicrobiales	f. Rhizobiaceae	g. Shinella	g. Shinella
P17O	COHort+SS	p__Pseudomonadota;c__Gammaproteobacteria;o__Alteromonadales;f__Alteromonadaceae;g__Bowmanella;s__Bowmanella denitrificans	EC:1.7.2.4	3.05197	Denitrification	nosZ | EC:1.7.2.4	nitrous-oxide reductase	p. Pseudomonadota	c. Gammaproteobacteria	o. Alteromonadales	f. Alteromonadaceae	g. Bowmanella	g. Bowmanella
P13O	COHort	p__Pseudomonadota;c__Gammaproteobacteria;o__Xanthomonadales;f__Xanthomonadaceae;g__NA;s__NA	EC:1.7.2.1	3.05169	Denitrification	nirKS | EC:1.7.2.1	nitrite reductase (NO-forming)	p. Pseudomonadota	c. Gammaproteobacteria	o. Xanthomonadales	f. Xanthomonadaceae	NA	f. Xanthomonadaceae
P3O	COHort	p__Pseudomonadota;c__Gammaproteobacteria;o__Nevskiales;f__NA;g__NA;s__NA	EC:6.3.1.2	3.05	Ammonium assimilation	glnA | EC:6.3.1.2	glutamine synthetase	p. Pseudomonadota	c. Gammaproteobacteria	o. Nevskiales	NA	NA	o. Nevskiales
P17O	COHort+SS	p__Pseudomonadota;c__Gammaproteobacteria;o__Pseudomonadales;f__Pseudomonadaceae;g__Pseudomonas;s__Pseudomonas sp. IC_126	EC:1.7.2.1	3.0457	Denitrification	nirKS | EC:1.7.2.1	nitrite reductase (NO-forming)	p. Pseudomonadota	c. Gammaproteobacteria	o. Pseudomonadales	f. Pseudomonadaceae	g. Pseudomonas	g. Pseudomonas
P11O	COHort+SS	p__Pseudomonadota;c__Alphaproteobacteria;o__Hyphomicrobiales;f__Rhizobiaceae;g__Sinorhizobium;s__Sinorhizobium sp. RAC02	EC:6.3.1.2	3.0419	Ammonium assimilation	glnA | EC:6.3.1.2	glutamine synthetase	p. Pseudomonadota	c. Alphaproteobacteria	o. Hyphomicrobiales	f. Rhizobiaceae	g. Sinorhizobium	g. Sinorhizobium
P3O	COHort	p__Pseudomonadota;c__Gammaproteobacteria;o__Enterobacterales;f__Morganellaceae;g__Xenorhabdus;s__Xenorhabdus eapokensis	EC:1.4.1.13	3.04008	Glutamate metabolism	gltBD | EC:1.4.1.13	glutamate synthase (NADPH)	p. Pseudomonadota	c. Gammaproteobacteria	o. Enterobacterales	f. Morganellaceae	g. Xenorhabdus	g. Xenorhabdus
N2	Natural	p__Actinomycetota;c__Actinomycetes;o__Mycobacteriales;f__Mycobacteriaceae;g__Mycobacterium;s__Mycobacterium sp. GA-1199	EC:6.3.1.2	3.03929	Ammonium assimilation	glnA | EC:6.3.1.2	glutamine synthetase	p. Actinomycetota	c. Actinomycetes	o. Mycobacteriales	f. Mycobacteriaceae	g. Mycobacterium	g. Mycobacterium
P10O	COVG+SS	p__Actinomycetota;c__Actinomycetes;o__Mycobacteriales;f__Mycobacteriaceae;g__Mycobacterium;s__Mycobacterium lepraemurium	EC:6.3.1.2	3.03441	Ammonium assimilation	glnA | EC:6.3.1.2	glutamine synthetase	p. Actinomycetota	c. Actinomycetes	o. Mycobacteriales	f. Mycobacteriaceae	g. Mycobacterium	g. Mycobacterium
P3O	COHort	p__Pseudomonadota;c__Alphaproteobacteria;o__Hyphomicrobiales;f__Phyllobacteriaceae;g__Mesorhizobium;s__Mesorhizobium denitrificans	EC:6.3.1.2	3.03345	Ammonium assimilation	glnA | EC:6.3.1.2	glutamine synthetase	p. Pseudomonadota	c. Alphaproteobacteria	o. Hyphomicrobiales	f. Phyllobacteriaceae	g. Mesorhizobium	g. Mesorhizobium
P8O	SS	p__NA;c__NA;o__NA;f__NA;g__NA;s__NA	EC:1.4.1.13	3.03322	Glutamate metabolism	gltBD | EC:1.4.1.13	glutamate synthase (NADPH)	NA	NA	NA	NA	NA	NA
P10O	COVG+SS	p__Actinomycetota;c__Actinomycetes;o__Micrococcales;f__Microbacteriaceae;g__Microbacterium;s__Microbacterium agarici	EC:1.4.1.4	3.02905	Ammonia assimilation and release	gdhA | EC:1.4.1.4	glutamate dehydrogenase (NADP+)	p. Actinomycetota	c. Actinomycetes	o. Micrococcales	f. Microbacteriaceae	g. Microbacterium	g. Microbacterium
P5O	COHort+SS	p__Bacillota;c__Bacilli;o__Bacillales;f__Bacillaceae;g__Oceanobacillus;s__Oceanobacillus halophilus	EC:6.3.1.2	3.0289	Ammonium assimilation	glnA | EC:6.3.1.2	glutamine synthetase	p. Bacillota	c. Bacilli	o. Bacillales	f. Bacillaceae	g. Oceanobacillus	g. Oceanobacillus
P8O	SS	p__Bacteroidota;c__Flavobacteriia;o__Flavobacteriales;f__Crocinitomicaceae;g__Crocinitomix;s__Crocinitomix algicola	EC:1.4.1.4	3.02824	Ammonia assimilation and release	gdhA | EC:1.4.1.4	glutamate dehydrogenase (NADP+)	p. Bacteroidota	c. Flavobacteriia	o. Flavobacteriales	f. Crocinitomicaceae	g. Crocinitomix	g. Crocinitomix
P10O	COVG+SS	p__Pseudomonadota;c__Alphaproteobacteria;o__Hyphomicrobiales;f__Nitrobacteraceae;g__Bradyrhizobium;s__NA	EC:6.3.1.2	3.02366	Ammonium assimilation	glnA | EC:6.3.1.2	glutamine synthetase	p. Pseudomonadota	c. Alphaproteobacteria	o. Hyphomicrobiales	f. Nitrobacteraceae	g. Bradyrhizobium	g. Bradyrhizobium
N1	Natural	p__NA;c__NA;o__NA;f__NA;g__NA;s__NA	EC:1.4.1.2	3.01631	Ammonium release	gudB | EC:1.4.1.2	glutamate dehydrogenase	NA	NA	NA	NA	NA	NA
P13O	COHort	p__Actinomycetota;c__Actinomycetes;o__Mycobacteriales;f__Mycobacteriaceae;g__Mycolicibacterium;s__NA	EC:6.3.1.2	3.01154	Ammonium assimilation	glnA | EC:6.3.1.2	glutamine synthetase	p. Actinomycetota	c. Actinomycetes	o. Mycobacteriales	f. Mycobacteriaceae	g. Mycolicibacterium	g. Mycolicibacterium
P15O	SS	p__Pseudomonadota;c__Gammaproteobacteria;o__Pseudomonadales;f__Marinobacteraceae;g__Marinobacter;s__Marinobacter vulgaris	EC:1.7.2.4	3.0113	Denitrification	nosZ | EC:1.7.2.4	nitrous-oxide reductase	p. Pseudomonadota	c. Gammaproteobacteria	o. Pseudomonadales	f. Marinobacteraceae	g. Marinobacter	g. Marinobacter
P15O	SS	p__Pseudomonadota;c__Gammaproteobacteria;o__Oceanospirillales;f__Balneatrichaceae;g__Balneatrix;s__Balneatrix alpica	EC:1.7.2.4	3.00925	Denitrification	nosZ | EC:1.7.2.4	nitrous-oxide reductase	p. Pseudomonadota	c. Gammaproteobacteria	o. Oceanospirillales	f. Balneatrichaceae	g. Balneatrix	g. Balneatrix
P5O	COHort+SS	p__Pseudomonadota;c__Alphaproteobacteria;o__Hyphomicrobiales;f__NA;g__NA;s__Hyphomicrobiales bacterium	EC:6.3.1.2	3.00681	Ammonium assimilation	glnA | EC:6.3.1.2	glutamine synthetase	p. Pseudomonadota	c. Alphaproteobacteria	o. Hyphomicrobiales	NA	NA	o. Hyphomicrobiales
P13O	COHort	p__Bacillota;c__Bacilli;o__Bacillales;f__Bacillaceae;g__Bacillus;s__Bacillus infantis	EC:1.4.1.2	3.00426	Ammonium release	gudB | EC:1.4.1.2	glutamate dehydrogenase	p. Bacillota	c. Bacilli	o. Bacillales	f. Bacillaceae	g. Bacillus	g. Bacillus
P3O	COHort	p__Actinomycetota;c__Actinomycetes;o__Streptosporangiales;f__Nocardiopsaceae;g__Nocardiopsis;s__Nocardiopsis alba	EC:6.3.1.2	3.00255	Ammonium assimilation	glnA | EC:6.3.1.2	glutamine synthetase	p. Actinomycetota	c. Actinomycetes	o. Streptosporangiales	f. Nocardiopsaceae	g. Nocardiopsis	g. Nocardiopsis
P2O	SS	p__Pseudomonadota;c__Gammaproteobacteria;o__Pseudomonadales;f__Pseudomonadaceae;g__Pseudomonas;s__NA	EC:2.7.2.2	3.00151	Carbamate synthesis	arcC | EC:2.7.2.2	carbamate kinase	p. Pseudomonadota	c. Gammaproteobacteria	o. Pseudomonadales	f. Pseudomonadaceae	g. Pseudomonas	g. Pseudomonas
P3O	COHort	p__Pseudomonadota;c__Gammaproteobacteria;o__Methylococcales;f__Methylococcaceae;g__Methylosarcina;s__Methylosarcina fibrata	EC:6.3.1.2	3.00018	Ammonium assimilation	glnA | EC:6.3.1.2	glutamine synthetase	p. Pseudomonadota	c. Gammaproteobacteria	o. Methylococcales	f. Methylococcaceae	g. Methylosarcina	g. Methylosarcina
P10O	COVG+SS	p__Actinomycetota;c__Actinomycetes;o__Micromonosporales;f__Micromonosporaceae;g__Actinoplanes;s__Actinoplanes friuliensis	EC:6.3.1.2	2.99869	Ammonium assimilation	glnA | EC:6.3.1.2	glutamine synthetase	p. Actinomycetota	c. Actinomycetes	o. Micromonosporales	f. Micromonosporaceae	g. Actinoplanes	g. Actinoplanes
P15O	SS	p__Pseudomonadota;c__Gammaproteobacteria;o__Pseudomonadales;f__Pseudomonadaceae;g__Stutzerimonas;s__Stutzerimonas stutzeri	EC:1.7.2.4	2.99666	Denitrification	nosZ | EC:1.7.2.4	nitrous-oxide reductase	p. Pseudomonadota	c. Gammaproteobacteria	o. Pseudomonadales	f. Pseudomonadaceae	g. Stutzerimonas	g. Stutzerimonas
P3O	COHort	p__Pseudomonadota;c__Gammaproteobacteria;o__Oceanospirillales;f__Halomonadaceae;g__Salinicola;s__Salinicola halimionae	EC:1.4.1.13	2.99453	Glutamate metabolism	gltBD | EC:1.4.1.13	glutamate synthase (NADPH)	p. Pseudomonadota	c. Gammaproteobacteria	o. Oceanospirillales	f. Halomonadaceae	g. Salinicola	g. Salinicola
P8O	SS	p__Pseudomonadota;c__Alphaproteobacteria;o__Hyphomicrobiales;f__Nitrobacteraceae;g__Bradyrhizobium;s__NA	EC:1.7.2.4	2.99384	Denitrification	nosZ | EC:1.7.2.4	nitrous-oxide reductase	p. Pseudomonadota	c. Alphaproteobacteria	o. Hyphomicrobiales	f. Nitrobacteraceae	g. Bradyrhizobium	g. Bradyrhizobium
P3O	COHort	p__Pseudomonadota;c__Gammaproteobacteria;o__Pseudomonadales;f__Pseudomonadaceae;g__Pseudomonas;s__Pseudomonas fluorescens	EC:1.7.2.5	2.99336	Denitrification	norBC | EC:1.7.2.5	nitric oxide reductase	p. Pseudomonadota	c. Gammaproteobacteria	o. Pseudomonadales	f. Pseudomonadaceae	g. Pseudomonas	g. Pseudomonas
P13O	COHort	p__Pseudomonadota;c__Betaproteobacteria;o__Nitrosomonadales;f__Nitrosomonadaceae;g__Nitrosospira;s__Nitrosospira sp. Nsp2	EC:1.14.99.39	2.99234	Nitrification	pmoABC-amoABC | EC:1.14.99.39	methane/ammonia monooxygenase	p. Pseudomonadota	c. Betaproteobacteria	o. Nitrosomonadales	f. Nitrosomonadaceae	g. Nitrosospira	g. Nitrosospira
P14O	COVG	p__Actinomycetota;c__Actinomycetes;o__Mycobacteriales;f__Mycobacteriaceae;g__Mycolicibacterium;s__Mycolicibacterium holsaticum	EC:4.2.1.104	2.99094	Carbamate synthesis	cynS | EC:4.2.1.104	cyanate lyase	p. Actinomycetota	c. Actinomycetes	o. Mycobacteriales	f. Mycobacteriaceae	g. Mycolicibacterium	g. Mycolicibacterium
P13O	COHort	p__Pseudomonadota;c__Betaproteobacteria;o__Burkholderiales;f__Burkholderiaceae;g__NA;s__NA	EC:1.4.1.3	2.98732	Ammonia assimilation and release	gdhA | EC:1.4.1.3	glutamate dehydrogenase (NAD(P)+	p. Pseudomonadota	c. Betaproteobacteria	o. Burkholderiales	f. Burkholderiaceae	NA	f. Burkholderiaceae
P17O	COHort+SS	p__Pseudomonadota;c__Betaproteobacteria;o__Nitrosomonadales;f__Thiobacillaceae;g__Thiobacillus;s__Thiobacillus denitrificans	EC:1.7.2.1	2.98699	Denitrification	nirKS | EC:1.7.2.1	nitrite reductase (NO-forming)	p. Pseudomonadota	c. Betaproteobacteria	o. Nitrosomonadales	f. Thiobacillaceae	g. Thiobacillus	g. Thiobacillus
P3O	COHort	p__Actinomycetota;c__Actinomycetes;o__Micrococcales;f__Microbacteriaceae;g__Leifsonia;s__NA	EC:6.3.1.2	2.98395	Ammonium assimilation	glnA | EC:6.3.1.2	glutamine synthetase	p. Actinomycetota	c. Actinomycetes	o. Micrococcales	f. Microbacteriaceae	g. Leifsonia	g. Leifsonia
P17O	COHort+SS	p__Pseudomonadota;c__Betaproteobacteria;o__Nitrosomonadales;f__Nitrosomonadaceae;g__Nitrosospira;s__Nitrosospira sp. NpAV	EC:1.7.2.6	2.98321	Nitrification	hao | EC:1.7.2.6	hydroxylamine dehydrogenase	p. Pseudomonadota	c. Betaproteobacteria	o. Nitrosomonadales	f. Nitrosomonadaceae	g. Nitrosospira	g. Nitrosospira
P12OR1	Control	p__Euryarchaeota;c__Halobacteria;o__Halobacteriales;f__Haloarculaceae;g__Halovenus;s__Halovenus aranensis	EC:1.4.1.3	2.97933	Ammonia assimilation and release	gdhA | EC:1.4.1.3	glutamate dehydrogenase (NAD(P)+	p. Euryarchaeota	c. Halobacteria	o. Halobacteriales	f. Haloarculaceae	g. Halovenus	g. Halovenus
P10O	COVG+SS	p__Bacillota;c__Bacilli;o__Bacillales;f__Planococcaceae;g__Planomicrobium;s__NA	EC:1.4.1.2	2.97393	Ammonium release	gudB | EC:1.4.1.2	glutamate dehydrogenase	p. Bacillota	c. Bacilli	o. Bacillales	f. Planococcaceae	g. Planomicrobium	g. Planomicrobium
P9O	COHort	p__Pseudomonadota;c__Gammaproteobacteria;o__NA;f__NA;g__NA;s__NA	EC:1.9.6.1	2.97371	Denitrification	napAB | EC:1.9.6.1	nitrate reductase (cytochrome)	p. Pseudomonadota	c. Gammaproteobacteria	NA	NA	NA	c. Gammaproteobacteria
P15O	SS	p__Pseudomonadota;c__Gammaproteobacteria;o__Legionellales;f__Legionellaceae;g__Legionella;s__Legionella gresilensis	EC:1.7.2.4	2.97318	Denitrification	nosZ | EC:1.7.2.4	nitrous-oxide reductase	p. Pseudomonadota	c. Gammaproteobacteria	o. Legionellales	f. Legionellaceae	g. Legionella	g. Legionella
P1O	COVG	p__Pseudomonadota;c__Gammaproteobacteria;o__Oceanospirillales;f__Halomonadaceae;g__Zymobacter;s__Zymobacter palmae	EC:6.3.1.2	2.96983	Ammonium assimilation	glnA | EC:6.3.1.2	glutamine synthetase	p. Pseudomonadota	c. Gammaproteobacteria	o. Oceanospirillales	f. Halomonadaceae	g. Zymobacter	g. Zymobacter
P5O	COHort+SS	p__Deinococcota;c__Deinococci;o__Deinococcales;f__Deinococcaceae;g__Deinococcus;s__Deinococcus pimensis	EC:6.3.1.2	2.96494	Ammonium assimilation	glnA | EC:6.3.1.2	glutamine synthetase	p. Deinococcota	c. Deinococci	o. Deinococcales	f. Deinococcaceae	g. Deinococcus	g. Deinococcus
P2O	SS	p__Pseudomonadota;c__Betaproteobacteria;o__Nitrosomonadales;f__Nitrosomonadaceae;g__Nitrosomonas;s__Nitrosomonas mobilis	EC:1.14.99.39	2.96469	Nitrification	pmoABC-amoABC | EC:1.14.99.39	methane/ammonia monooxygenase	p. Pseudomonadota	c. Betaproteobacteria	o. Nitrosomonadales	f. Nitrosomonadaceae	g. Nitrosomonas	g. Nitrosomonas
P3O	COHort	p__Pseudomonadota;c__Alphaproteobacteria;o__Hyphomicrobiales;f__Phyllobacteriaceae;g__NA;s__NA	EC:6.3.1.2	2.96404	Ammonium assimilation	glnA | EC:6.3.1.2	glutamine synthetase	p. Pseudomonadota	c. Alphaproteobacteria	o. Hyphomicrobiales	f. Phyllobacteriaceae	NA	f. Phyllobacteriaceae
P13O	COHort	p__Pseudomonadota;c__Betaproteobacteria;o__Burkholderiales;f__Burkholderiaceae;g__Caballeronia;s__Caballeronia sordidicola	EC:1.9.6.1	2.9615	Denitrification	napAB | EC:1.9.6.1	nitrate reductase (cytochrome)	p. Pseudomonadota	c. Betaproteobacteria	o. Burkholderiales	f. Burkholderiaceae	g. Caballeronia	g. Caballeronia
P13O	COHort	p__Bacillota;c__Bacilli;o__Bacillales;f__NA;g__NA;s__NA	EC:1.4.1.2	2.95005	Ammonium release	gudB | EC:1.4.1.2	glutamate dehydrogenase	p. Bacillota	c. Bacilli	o. Bacillales	NA	NA	o. Bacillales
P3O	COHort	p__Pseudomonadota;c__Alphaproteobacteria;o__Rhodobacterales;f__Roseobacteraceae;g__Jannaschia;s__Jannaschia rubra	EC:6.3.1.2	2.94934	Ammonium assimilation	glnA | EC:6.3.1.2	glutamine synthetase	p. Pseudomonadota	c. Alphaproteobacteria	o. Rhodobacterales	f. Roseobacteraceae	g. Jannaschia	g. Jannaschia
P18O	Control	p__Actinomycetota;c__Actinomycetes;o__NA;f__NA;g__NA;s__NA	EC:1.4.1.3	2.94707	Ammonia assimilation and release	gdhA | EC:1.4.1.3	glutamate dehydrogenase (NAD(P)+	p. Actinomycetota	c. Actinomycetes	NA	NA	NA	c. Actinomycetes
P13O	COHort	p__Bacillota;c__Bacilli;o__Bacillales;f__Planococcaceae;g__Planococcus;s__Planococcus sp. CAU13	EC:1.4.1.2	2.94398	Ammonium release	gudB | EC:1.4.1.2	glutamate dehydrogenase	p. Bacillota	c. Bacilli	o. Bacillales	f. Planococcaceae	g. Planococcus	g. Planococcus
P12OR2	Control	p__Bacillota;c__Clostridia;o__Eubacteriales;f__Eubacteriaceae;g__Eubacterium;s__Eubacterium sp. ER2	EC:1.4.1.3	2.94175	Ammonia assimilation and release	gdhA | EC:1.4.1.3	glutamate dehydrogenase (NAD(P)+	p. Bacillota	c. Clostridia	o. Eubacteriales	f. Eubacteriaceae	g. Eubacterium	g. Eubacterium
P12OR2	Control	p__Pseudomonadota;c__Betaproteobacteria;o__Nitrosomonadales;f__Nitrosomonadaceae;g__Nitrosospira;s__Nitrosospira sp. Nsp2	EC:1.14.99.39	2.94115	Nitrification	pmoABC-amoABC | EC:1.14.99.39	methane/ammonia monooxygenase	p. Pseudomonadota	c. Betaproteobacteria	o. Nitrosomonadales	f. Nitrosomonadaceae	g. Nitrosospira	g. Nitrosospira
P10O	COVG+SS	p__Actinomycetota;c__Actinomycetes;o__Mycobacteriales;f__Nocardiaceae;g__Nocardia;s__Nocardia testacea	EC:6.3.1.2	2.93221	Ammonium assimilation	glnA | EC:6.3.1.2	glutamine synthetase	p. Actinomycetota	c. Actinomycetes	o. Mycobacteriales	f. Nocardiaceae	g. Nocardia	g. Nocardia
N2	Natural	p__Pseudomonadota;c__Alphaproteobacteria;o__Hyphomicrobiales;f__Nitrobacteraceae;g__Bradyrhizobium;s__Bradyrhizobium guangzhouense	EC:6.3.1.2	2.92974	Ammonium assimilation	glnA | EC:6.3.1.2	glutamine synthetase	p. Pseudomonadota	c. Alphaproteobacteria	o. Hyphomicrobiales	f. Nitrobacteraceae	g. Bradyrhizobium	g. Bradyrhizobium
P3O	COHort	p__Chordata;c__Mammalia;o__Rodentia;f__Dipodidae;g__Jaculus;s__Jaculus jaculus	EC:6.3.1.2	2.92725	Ammonium assimilation	glnA | EC:6.3.1.2	glutamine synthetase	p. Chordata	c. Mammalia	o. Rodentia	f. Dipodidae	g. Jaculus	g. Jaculus
P10O	COVG+SS	p__Bacillota;c__Bacilli;o__Bacillales;f__Staphylococcaceae;g__Salinicoccus;s__Salinicoccus roseus	EC:1.4.1.2	2.92175	Ammonium release	gudB | EC:1.4.1.2	glutamate dehydrogenase	p. Bacillota	c. Bacilli	o. Bacillales	f. Staphylococcaceae	g. Salinicoccus	g. Salinicoccus
P4O	COVG+SS	p__Actinomycetota;c__Actinomycetes;o__Mycobacteriales;f__Mycobacteriaceae;g__Mycobacterium;s__Mycobacterium attenuatum	EC:1.7.5.1	2.91738	Dissimilatory nitrate reduction	narGZHYIV | EC:1.7.5.1	nitrate reductase	p. Actinomycetota	c. Actinomycetes	o. Mycobacteriales	f. Mycobacteriaceae	g. Mycobacterium	g. Mycobacterium
P17O	COHort+SS	p__Pseudomonadota;c__Gammaproteobacteria;o__Pseudomonadales;f__Pseudomonadaceae;g__Halopseudomonas;s__Halopseudomonas pelagia	EC:1.7.2.4	2.91282	Denitrification	nosZ | EC:1.7.2.4	nitrous-oxide reductase	p. Pseudomonadota	c. Gammaproteobacteria	o. Pseudomonadales	f. Pseudomonadaceae	g. Halopseudomonas	g. Halopseudomonas
P14O	COVG	p__Actinomycetota;c__Actinomycetes;o__Mycobacteriales;f__Mycobacteriaceae;g__Mycolicibacterium;s__Mycolicibacterium brisbanense	EC:4.2.1.104	2.91175	Carbamate synthesis	cynS | EC:4.2.1.104	cyanate lyase	p. Actinomycetota	c. Actinomycetes	o. Mycobacteriales	f. Mycobacteriaceae	g. Mycolicibacterium	g. Mycolicibacterium
P14O	COVG	p__Actinomycetota;c__Actinomycetes;o__Mycobacteriales;f__Mycobacteriaceae;g__Mycolicibacillus;s__Mycolicibacillus koreensis	EC:4.2.1.104	2.91175	Carbamate synthesis	cynS | EC:4.2.1.104	cyanate lyase	p. Actinomycetota	c. Actinomycetes	o. Mycobacteriales	f. Mycobacteriaceae	g. Mycolicibacillus	g. Mycolicibacillus
P17O	COHort+SS	p__Euryarchaeota;c__Halobacteria;o__Halobacteriales;f__NA;g__NA;s__halophilic archaeon	EC:1.7.7.1	2.90944	Assimilatory nitrate reduction	nirA | EC:1.7.7.1	ferredoxin-nitrite reductase	p. Euryarchaeota	c. Halobacteria	o. Halobacteriales	NA	NA	o. Halobacteriales
P13O	COHort	p__Actinomycetota;c__Actinomycetes;o__Micrococcales;f__Promicromonosporaceae;g__Promicromonospora;s__NA	EC:1.4.1.3	2.90896	Ammonia assimilation and release	gdhA | EC:1.4.1.3	glutamate dehydrogenase (NAD(P)+	p. Actinomycetota	c. Actinomycetes	o. Micrococcales	f. Promicromonosporaceae	g. Promicromonospora	g. Promicromonospora
P12OR1	Control	p__NA;c__NA;o__NA;f__NA;g__NA;s__NA	EC:1.4.1.4	2.90764	Ammonia assimilation and release	gdhA | EC:1.4.1.4	glutamate dehydrogenase (NADP+)	NA	NA	NA	NA	NA	NA
N1	Natural	p__Pseudomonadota;c__Alphaproteobacteria;o__Sphingomonadales;f__Sphingomonadaceae;g__Sphingomonas;s__Sphingomonas sp. UV9	EC:2.7.2.2	2.90609	Carbamate synthesis	arcC | EC:2.7.2.2	carbamate kinase	p. Pseudomonadota	c. Alphaproteobacteria	o. Sphingomonadales	f. Sphingomonadaceae	g. Sphingomonas	g. Sphingomonas
P13O	COHort	p__Pseudomonadota;c__NA;o__NA;f__NA;g__NA;s__NA	EC:1.4.1.2	2.90285	Ammonium release	gudB | EC:1.4.1.2	glutamate dehydrogenase	p. Pseudomonadota	NA	NA	NA	NA	p. Pseudomonadota
P3O	COHort	p__Pseudomonadota;c__Gammaproteobacteria;o__Oceanospirillales;f__Halomonadaceae;g__Kushneria;s__Kushneria konosiri	EC:1.4.1.13	2.89841	Glutamate metabolism	gltBD | EC:1.4.1.13	glutamate synthase (NADPH)	p. Pseudomonadota	c. Gammaproteobacteria	o. Oceanospirillales	f. Halomonadaceae	g. Kushneria	g. Kushneria
P5O	COHort+SS	p__Actinomycetota;c__Actinomycetes;o__Streptosporangiales;f__Nocardiopsaceae;g__Nocardiopsis;s__Nocardiopsis chromatogenes	EC:6.3.1.2	2.89821	Ammonium assimilation	glnA | EC:6.3.1.2	glutamine synthetase	p. Actinomycetota	c. Actinomycetes	o. Streptosporangiales	f. Nocardiopsaceae	g. Nocardiopsis	g. Nocardiopsis
N1	Natural	p__Actinomycetota;c__Actinomycetes;o__Pseudonocardiales;f__Pseudonocardiaceae;g__Pseudonocardia;s__Pseudonocardia spinosispora	EC:6.3.1.2	2.89693	Ammonium assimilation	glnA | EC:6.3.1.2	glutamine synthetase	p. Actinomycetota	c. Actinomycetes	o. Pseudonocardiales	f. Pseudonocardiaceae	g. Pseudonocardia	g. Pseudonocardia
P5O	COHort+SS	p__Actinomycetota;c__Actinomycetes;o__Streptosporangiales;f__Nocardiopsaceae;g__Streptomonospora;s__Streptomonospora litoralis	EC:6.3.1.2	2.89643	Ammonium assimilation	glnA | EC:6.3.1.2	glutamine synthetase	p. Actinomycetota	c. Actinomycetes	o. Streptosporangiales	f. Nocardiopsaceae	g. Streptomonospora	g. Streptomonospora
P3O	COHort	p__Pseudomonadota;c__Alphaproteobacteria;o__Hyphomicrobiales;f__Nitrobacteraceae;g__NA;s__NA	EC:6.3.1.2	2.89528	Ammonium assimilation	glnA | EC:6.3.1.2	glutamine synthetase	p. Pseudomonadota	c. Alphaproteobacteria	o. Hyphomicrobiales	f. Nitrobacteraceae	NA	f. Nitrobacteraceae
P13O	COHort	p__Pseudomonadota;c__Gammaproteobacteria;o__Aeromonadales;f__Aeromonadaceae;g__Aeromonas;s__Aeromonas simiae	EC:1.9.6.1	2.89117	Denitrification	napAB | EC:1.9.6.1	nitrate reductase (cytochrome)	p. Pseudomonadota	c. Gammaproteobacteria	o. Aeromonadales	f. Aeromonadaceae	g. Aeromonas	g. Aeromonas
P11O	COHort+SS	p__Pseudomonadota;c__Alphaproteobacteria;o__Hyphomicrobiales;f__Rhizobiaceae;g__Rhizobium;s__Rhizobium sp. YS-1r	EC:1.7.2.4	2.89005	Denitrification	nosZ | EC:1.7.2.4	nitrous-oxide reductase	p. Pseudomonadota	c. Alphaproteobacteria	o. Hyphomicrobiales	f. Rhizobiaceae	g. Rhizobium	g. Rhizobium
P8O	SS	p__Pseudomonadota;c__Betaproteobacteria;o__Nitrosomonadales;f__Nitrosomonadaceae;g__Nitrosospira;s__Nitrosospira sp. Nsp44	EC:1.14.99.39	2.89001	Nitrification	pmoABC-amoABC | EC:1.14.99.39	methane/ammonia monooxygenase	p. Pseudomonadota	c. Betaproteobacteria	o. Nitrosomonadales	f. Nitrosomonadaceae	g. Nitrosospira	g. Nitrosospira
P3O	COHort	p__Actinomycetota;c__Actinomycetes;o__Streptosporangiales;f__Nocardiopsaceae;g__Nocardiopsis;s__Nocardiopsis alkaliphila	EC:6.3.1.2	2.88966	Ammonium assimilation	glnA | EC:6.3.1.2	glutamine synthetase	p. Actinomycetota	c. Actinomycetes	o. Streptosporangiales	f. Nocardiopsaceae	g. Nocardiopsis	g. Nocardiopsis
P5O	COHort+SS	p__Pseudomonadota;c__Alphaproteobacteria;o__Rhodobacterales;f__Paracoccaceae;g__NA;s__NA	EC:6.3.1.2	2.88883	Ammonium assimilation	glnA | EC:6.3.1.2	glutamine synthetase	p. Pseudomonadota	c. Alphaproteobacteria	o. Rhodobacterales	f. Paracoccaceae	NA	f. Paracoccaceae
P14O	COVG	p__Actinomycetota;c__Actinomycetes;o__NA;f__NA;g__NA;s__NA	EC:2.7.2.2	2.88876	Carbamate synthesis	arcC | EC:2.7.2.2	carbamate kinase	p. Actinomycetota	c. Actinomycetes	NA	NA	NA	c. Actinomycetes
P15O	SS	p__Pseudomonadota;c__Gammaproteobacteria;o__Oceanospirillales;f__Halomonadaceae;g__NA;s__NA	EC:1.4.1.2	2.88807	Ammonium release	gudB | EC:1.4.1.2	glutamate dehydrogenase	p. Pseudomonadota	c. Gammaproteobacteria	o. Oceanospirillales	f. Halomonadaceae	NA	f. Halomonadaceae
N1	Natural	p__Actinomycetota;c__Actinomycetes;o__NA;f__NA;g__NA;s__NA	EC:1.4.1.13	2.88793	Glutamate metabolism	gltBD | EC:1.4.1.13	glutamate synthase (NADPH)	p. Actinomycetota	c. Actinomycetes	NA	NA	NA	c. Actinomycetes
P15O	SS	p__Pseudomonadota;c__Gammaproteobacteria;o__Oceanospirillales;f__Alcanivoracaceae;g__Alloalcanivorax;s__Alloalcanivorax dieselolei	EC:3.5.1.49	2.88761	Ammonium release	AmiF | EC:3.5.1.49	formamidase	p. Pseudomonadota	c. Gammaproteobacteria	o. Oceanospirillales	f. Alcanivoracaceae	g. Alloalcanivorax	g. Alloalcanivorax
P15O	SS	p__Pseudomonadota;c__Betaproteobacteria;o__Burkholderiales;f__Comamonadaceae;g__Alicycliphilus;s__NA	EC:3.5.5.1	2.88625	Ammonia assimilation and release	nit | EC:3.5.5.1	nitrilase	p. Pseudomonadota	c. Betaproteobacteria	o. Burkholderiales	f. Comamonadaceae	g. Alicycliphilus	g. Alicycliphilus
N1	Natural	p__Pseudomonadota;c__Gammaproteobacteria;o__Methylococcales;f__Methylococcaceae;g__Methylomonas;s__NA	EC:4.2.1.104	2.88562	Carbamate synthesis	cynS | EC:4.2.1.104	cyanate lyase	p. Pseudomonadota	c. Gammaproteobacteria	o. Methylococcales	f. Methylococcaceae	g. Methylomonas	g. Methylomonas
P5O	COHort+SS	p__Pseudomonadota;c__Alphaproteobacteria;o__Hyphomicrobiales;f__Rhizobiaceae;g__Pseudorhizobium;s__Pseudorhizobium flavum	EC:6.3.1.2	2.88411	Ammonium assimilation	glnA | EC:6.3.1.2	glutamine synthetase	p. Pseudomonadota	c. Alphaproteobacteria	o. Hyphomicrobiales	f. Rhizobiaceae	g. Pseudorhizobium	g. Pseudorhizobium
P10O	COVG+SS	p__Actinomycetota;c__Actinomycetes;o__Mycobacteriales;f__Nocardiaceae;g__Nocardia;s__NA	EC:6.3.1.2	2.88317	Ammonium assimilation	glnA | EC:6.3.1.2	glutamine synthetase	p. Actinomycetota	c. Actinomycetes	o. Mycobacteriales	f. Nocardiaceae	g. Nocardia	g. Nocardia
P14O	COVG	p__Actinomycetota;c__Actinomycetes;o__Mycobacteriales;f__Mycobacteriaceae;g__Mycobacterium;s__NA	EC:4.2.1.104	2.88169	Carbamate synthesis	cynS | EC:4.2.1.104	cyanate lyase	p. Actinomycetota	c. Actinomycetes	o. Mycobacteriales	f. Mycobacteriaceae	g. Mycobacterium	g. Mycobacterium
P7O	COVG	p__Actinomycetota;c__Actinomycetes;o__Mycobacteriales;f__Mycobacteriaceae;g__Mycolicibacterium;s__Mycolicibacterium elephantis	EC:1.4.1.13	2.87898	Glutamate metabolism	gltBD | EC:1.4.1.13	glutamate synthase (NADPH)	p. Actinomycetota	c. Actinomycetes	o. Mycobacteriales	f. Mycobacteriaceae	g. Mycolicibacterium	g. Mycolicibacterium
N2	Natural	p__Pseudomonadota;c__Alphaproteobacteria;o__Rhodobacterales;f__Paracoccaceae;g__NA;s__NA	EC:6.3.1.2	2.87868	Ammonium assimilation	glnA | EC:6.3.1.2	glutamine synthetase	p. Pseudomonadota	c. Alphaproteobacteria	o. Rhodobacterales	f. Paracoccaceae	NA	f. Paracoccaceae
P14O	COVG	p__Actinomycetota;c__Actinomycetes;o__Geodermatophilales;f__Geodermatophilaceae;g__Modestobacter;s__Modestobacter caceresii	EC:4.2.1.104	2.87788	Carbamate synthesis	cynS | EC:4.2.1.104	cyanate lyase	p. Actinomycetota	c. Actinomycetes	o. Geodermatophilales	f. Geodermatophilaceae	g. Modestobacter	g. Modestobacter
P5O	COHort+SS	p__Actinomycetota;c__Actinomycetes;o__Propionibacteriales;f__Nocardioidaceae;g__Nocardioides;s__NA	EC:6.3.1.2	2.87777	Ammonium assimilation	glnA | EC:6.3.1.2	glutamine synthetase	p. Actinomycetota	c. Actinomycetes	o. Propionibacteriales	f. Nocardioidaceae	g. Nocardioides	g. Nocardioides
P10O	COVG+SS	p__Actinomycetota;c__Actinomycetes;o__Mycobacteriales;f__Mycobacteriaceae;g__Mycolicibacillus;s__Mycolicibacillus trivialis	EC:1.4.1.13	2.87725	Glutamate metabolism	gltBD | EC:1.4.1.13	glutamate synthase (NADPH)	p. Actinomycetota	c. Actinomycetes	o. Mycobacteriales	f. Mycobacteriaceae	g. Mycolicibacillus	g. Mycolicibacillus
P2O	SS	p__Pseudomonadota;c__Gammaproteobacteria;o__Oceanospirillales;f__Halomonadaceae;g__Halomonas;s__NA	EC:1.4.1.13	2.8756	Glutamate metabolism	gltBD | EC:1.4.1.13	glutamate synthase (NADPH)	p. Pseudomonadota	c. Gammaproteobacteria	o. Oceanospirillales	f. Halomonadaceae	g. Halomonas	g. Halomonas
P7O	COVG	p__Actinomycetota;c__Actinomycetes;o__Mycobacteriales;f__Mycobacteriaceae;g__Mycolicibacterium;s__Mycolicibacterium goodii	EC:6.3.1.2	2.87431	Ammonium assimilation	glnA | EC:6.3.1.2	glutamine synthetase	p. Actinomycetota	c. Actinomycetes	o. Mycobacteriales	f. Mycobacteriaceae	g. Mycolicibacterium	g. Mycolicibacterium
P17O	COHort+SS	p__Pseudomonadota;c__Gammaproteobacteria;o__Pseudomonadales;f__Pseudomonadaceae;g__Pseudomonas;s__NA	EC:1.4.1.2	2.87256	Ammonium release	gudB | EC:1.4.1.2	glutamate dehydrogenase	p. Pseudomonadota	c. Gammaproteobacteria	o. Pseudomonadales	f. Pseudomonadaceae	g. Pseudomonas	g. Pseudomonas
N2	Natural	p__Pseudomonadota;c__Betaproteobacteria;o__Burkholderiales;f__Burkholderiaceae;g__NA;s__NA	EC:4.2.1.104	2.87158	Carbamate synthesis	cynS | EC:4.2.1.104	cyanate lyase	p. Pseudomonadota	c. Betaproteobacteria	o. Burkholderiales	f. Burkholderiaceae	NA	f. Burkholderiaceae
P7O	COVG	p__Pseudomonadota;c__Alphaproteobacteria;o__Hyphomicrobiales;f__NA;g__NA;s__Hyphomicrobiales bacterium	EC:6.3.1.2	2.87013	Ammonium assimilation	glnA | EC:6.3.1.2	glutamine synthetase	p. Pseudomonadota	c. Alphaproteobacteria	o. Hyphomicrobiales	NA	NA	o. Hyphomicrobiales
P15O	SS	p__Pseudomonadota;c__Betaproteobacteria;o__Burkholderiales;f__Alcaligenaceae;g__Achromobacter;s__NA	EC:1.7.2.1	2.86988	Denitrification	nirKS | EC:1.7.2.1	nitrite reductase (NO-forming)	p. Pseudomonadota	c. Betaproteobacteria	o. Burkholderiales	f. Alcaligenaceae	g. Achromobacter	g. Achromobacter
P12OR2	Control	p__Pseudomonadota;c__Gammaproteobacteria;o__Pseudomonadales;f__Pseudomonadaceae;g__Stutzerimonas;s__Stutzerimonas xanthomarina	EC:1.4.1.3	2.86911	Ammonia assimilation and release	gdhA | EC:1.4.1.3	glutamate dehydrogenase (NAD(P)+	p. Pseudomonadota	c. Gammaproteobacteria	o. Pseudomonadales	f. Pseudomonadaceae	g. Stutzerimonas	g. Stutzerimonas
P17O	COHort+SS	p__Pseudomonadota;c__Alphaproteobacteria;o__Hyphomicrobiales;f__Rhizobiaceae;g__Ensifer;s__NA	EC:1.7.2.4	2.86569	Denitrification	nosZ | EC:1.7.2.4	nitrous-oxide reductase	p. Pseudomonadota	c. Alphaproteobacteria	o. Hyphomicrobiales	f. Rhizobiaceae	g. Ensifer	g. Ensifer
P12OR1	Control	p__Pseudomonadota;c__Alphaproteobacteria;o__NA;f__NA;g__NA;s__NA	EC:1.4.1.3	2.85643	Ammonia assimilation and release	gdhA | EC:1.4.1.3	glutamate dehydrogenase (NAD(P)+	p. Pseudomonadota	c. Alphaproteobacteria	NA	NA	NA	c. Alphaproteobacteria
P14O	COVG	p__Actinomycetota;c__Actinomycetes;o__Mycobacteriales;f__Mycobacteriaceae;g__Mycolicibacterium;s__Mycolicibacterium agri	EC:4.2.1.104	2.84926	Carbamate synthesis	cynS | EC:4.2.1.104	cyanate lyase	p. Actinomycetota	c. Actinomycetes	o. Mycobacteriales	f. Mycobacteriaceae	g. Mycolicibacterium	g. Mycolicibacterium
P12OR1	Control	p__Actinomycetota;c__Actinomycetes;o__Propionibacteriales;f__Propionibacteriaceae;g__NA;s__NA	EC:6.3.1.2	2.8485	Ammonium assimilation	glnA | EC:6.3.1.2	glutamine synthetase	p. Actinomycetota	c. Actinomycetes	o. Propionibacteriales	f. Propionibacteriaceae	NA	f. Propionibacteriaceae
P5O	COHort+SS	p__Pseudomonadota;c__Alphaproteobacteria;o__Hyphomicrobiales;f__Phyllobacteriaceae;g__Mesorhizobium;s__NA	EC:6.3.1.2	2.84823	Ammonium assimilation	glnA | EC:6.3.1.2	glutamine synthetase	p. Pseudomonadota	c. Alphaproteobacteria	o. Hyphomicrobiales	f. Phyllobacteriaceae	g. Mesorhizobium	g. Mesorhizobium
P10O	COVG+SS	p__Pseudomonadota;c__Alphaproteobacteria;o__Hyphomicrobiales;f__Phyllobacteriaceae;g__Hoeflea;s__Hoeflea marina	EC:6.3.1.2	2.84752	Ammonium assimilation	glnA | EC:6.3.1.2	glutamine synthetase	p. Pseudomonadota	c. Alphaproteobacteria	o. Hyphomicrobiales	f. Phyllobacteriaceae	g. Hoeflea	g. Hoeflea
N3	Natural	p__Pseudomonadota;c__Alphaproteobacteria;o__Hyphomicrobiales;f__Rhizobiaceae;g__Rhizobium;s__NA	EC:6.3.1.2	2.84578	Ammonium assimilation	glnA | EC:6.3.1.2	glutamine synthetase	p. Pseudomonadota	c. Alphaproteobacteria	o. Hyphomicrobiales	f. Rhizobiaceae	g. Rhizobium	g. Rhizobium
N1	Natural	p__Actinomycetota;c__Actinomycetes;o__Pseudonocardiales;f__Pseudonocardiaceae;g__Pseudonocardia;s__NA	EC:6.3.1.2	2.84362	Ammonium assimilation	glnA | EC:6.3.1.2	glutamine synthetase	p. Actinomycetota	c. Actinomycetes	o. Pseudonocardiales	f. Pseudonocardiaceae	g. Pseudonocardia	g. Pseudonocardia
P10O	COVG+SS	p__Bacillota;c__Bacilli;o__Bacillales;f__Planococcaceae;g__Sporosarcina;s__Sporosarcina sp. P33	EC:1.4.1.2	2.84229	Ammonium release	gudB | EC:1.4.1.2	glutamate dehydrogenase	p. Bacillota	c. Bacilli	o. Bacillales	f. Planococcaceae	g. Sporosarcina	g. Sporosarcina
P1O	COVG	p__Pseudomonadota;c__Alphaproteobacteria;o__Hyphomicrobiales;f__Phyllobacteriaceae;g__Mesorhizobium;s__Mesorhizobium alhagi	EC:6.3.1.2	2.84087	Ammonium assimilation	glnA | EC:6.3.1.2	glutamine synthetase	p. Pseudomonadota	c. Alphaproteobacteria	o. Hyphomicrobiales	f. Phyllobacteriaceae	g. Mesorhizobium	g. Mesorhizobium
P13O	COHort	p__Pseudomonadota;c__Gammaproteobacteria;o__Pseudomonadales;f__Pseudomonadaceae;g__Pseudomonas;s__NA	EC:3.5.1.49	2.84079	Ammonium release	AmiF | EC:3.5.1.49	formamidase	p. Pseudomonadota	c. Gammaproteobacteria	o. Pseudomonadales	f. Pseudomonadaceae	g. Pseudomonas	g. Pseudomonas
P5O	COHort+SS	p__Pseudomonadota;c__Gammaproteobacteria;o__Xanthomonadales;f__Xanthomonadaceae;g__Luteimonas;s__Luteimonas sp. JM171	EC:1.7.2.1	2.84002	Denitrification	nirKS | EC:1.7.2.1	nitrite reductase (NO-forming)	p. Pseudomonadota	c. Gammaproteobacteria	o. Xanthomonadales	f. Xanthomonadaceae	g. Luteimonas	g. Luteimonas
P10O	COVG+SS	p__Actinomycetota;c__Actinomycetes;o__Mycobacteriales;f__Mycobacteriaceae;g__Mycobacterium;s__Mycobacterium sp. IS-1496	EC:6.3.1.2	2.83192	Ammonium assimilation	glnA | EC:6.3.1.2	glutamine synthetase	p. Actinomycetota	c. Actinomycetes	o. Mycobacteriales	f. Mycobacteriaceae	g. Mycobacterium	g. Mycobacterium
P15O	SS	p__Pseudomonadota;c__Alphaproteobacteria;o__Hyphomicrobiales;f__Aurantimonadaceae;g__Consotaella;s__Consotaella salsifontis	EC:1.7.2.4	2.82929	Denitrification	nosZ | EC:1.7.2.4	nitrous-oxide reductase	p. Pseudomonadota	c. Alphaproteobacteria	o. Hyphomicrobiales	f. Aurantimonadaceae	g. Consotaella	g. Consotaella
P10O	COVG+SS	p__Actinomycetota;c__Actinomycetes;o__Mycobacteriales;f__Mycobacteriaceae;g__Mycolicibacterium;s__NA	EC:6.3.1.2	2.8273	Ammonium assimilation	glnA | EC:6.3.1.2	glutamine synthetase	p. Actinomycetota	c. Actinomycetes	o. Mycobacteriales	f. Mycobacteriaceae	g. Mycolicibacterium	g. Mycolicibacterium
P14O	COVG	p__Actinomycetota;c__Actinomycetes;o__Propionibacteriales;f__Nocardioidaceae;g__Nocardioides;s__Nocardioides speluncae	EC:6.3.1.2	2.82584	Ammonium assimilation	glnA | EC:6.3.1.2	glutamine synthetase	p. Actinomycetota	c. Actinomycetes	o. Propionibacteriales	f. Nocardioidaceae	g. Nocardioides	g. Nocardioides
P14O	COVG	p__Actinomycetota;c__Actinomycetes;o__Propionibacteriales;f__Nocardioidaceae;g__Nocardioides;s__Nocardioides sp. Soil774	EC:6.3.1.2	2.82568	Ammonium assimilation	glnA | EC:6.3.1.2	glutamine synthetase	p. Actinomycetota	c. Actinomycetes	o. Propionibacteriales	f. Nocardioidaceae	g. Nocardioides	g. Nocardioides
P9O	COHort	p__Actinomycetota;c__Actinomycetes;o__NA;f__NA;g__NA;s__NA	EC:1.4.1.13	2.82527	Glutamate metabolism	gltBD | EC:1.4.1.13	glutamate synthase (NADPH)	p. Actinomycetota	c. Actinomycetes	NA	NA	NA	c. Actinomycetes
P4O	COVG+SS	p__Actinomycetota;c__Actinomycetes;o__Mycobacteriales;f__Mycobacteriaceae;g__Mycobacterium;s__Mycobacterium kansasii	EC:1.7.5.1	2.82488	Dissimilatory nitrate reduction	narGZHYIV | EC:1.7.5.1	nitrate reductase	p. Actinomycetota	c. Actinomycetes	o. Mycobacteriales	f. Mycobacteriaceae	g. Mycobacterium	g. Mycobacterium
P5O	COHort+SS	p__Pseudomonadota;c__Betaproteobacteria;o__Nitrosomonadales;f__Nitrosomonadaceae;g__Nitrosospira;s__Nitrosospira sp. Nsp44	EC:1.7.2.6	2.82428	Nitrification	hao | EC:1.7.2.6	hydroxylamine dehydrogenase	p. Pseudomonadota	c. Betaproteobacteria	o. Nitrosomonadales	f. Nitrosomonadaceae	g. Nitrosospira	g. Nitrosospira
P13O	COHort	p__Actinomycetota;c__Actinomycetes;o__Mycobacteriales;f__Mycobacteriaceae;g__Mycolicibacterium;s__Mycolicibacterium thermoresistibile	EC:6.3.1.2	2.82424	Ammonium assimilation	glnA | EC:6.3.1.2	glutamine synthetase	p. Actinomycetota	c. Actinomycetes	o. Mycobacteriales	f. Mycobacteriaceae	g. Mycolicibacterium	g. Mycolicibacterium
P5O	COHort+SS	p__Pseudomonadota;c__Alphaproteobacteria;o__Hyphomicrobiales;f__Rhizobiaceae;g__Pseudorhizobium;s__Pseudorhizobium banfieldiae	EC:1.9.6.1	2.82355	Denitrification	napAB | EC:1.9.6.1	nitrate reductase (cytochrome)	p. Pseudomonadota	c. Alphaproteobacteria	o. Hyphomicrobiales	f. Rhizobiaceae	g. Pseudorhizobium	g. Pseudorhizobium
N2	Natural	p__Pseudomonadota;c__Alphaproteobacteria;o__Hyphomicrobiales;f__Phyllobacteriaceae;g__NA;s__NA	EC:6.3.1.2	2.82102	Ammonium assimilation	glnA | EC:6.3.1.2	glutamine synthetase	p. Pseudomonadota	c. Alphaproteobacteria	o. Hyphomicrobiales	f. Phyllobacteriaceae	NA	f. Phyllobacteriaceae
P4O	COVG+SS	p__Actinomycetota;c__Actinomycetes;o__Mycobacteriales;f__Nocardiaceae;g__Nocardia;s__NA	EC:1.7.5.1	2.82093	Dissimilatory nitrate reduction	narGZHYIV | EC:1.7.5.1	nitrate reductase	p. Actinomycetota	c. Actinomycetes	o. Mycobacteriales	f. Nocardiaceae	g. Nocardia	g. Nocardia
P8O	SS	p__Pseudomonadota;c__Alphaproteobacteria;o__Hyphomicrobiales;f__Rhizobiaceae;g__NA;s__NA	EC:1.7.2.4	2.8206	Denitrification	nosZ | EC:1.7.2.4	nitrous-oxide reductase	p. Pseudomonadota	c. Alphaproteobacteria	o. Hyphomicrobiales	f. Rhizobiaceae	NA	f. Rhizobiaceae
P10O	COVG+SS	p__Pseudomonadota;c__Alphaproteobacteria;o__Hyphomicrobiales;f__Phyllobacteriaceae;g__NA;s__NA	EC:6.3.1.2	2.82029	Ammonium assimilation	glnA | EC:6.3.1.2	glutamine synthetase	p. Pseudomonadota	c. Alphaproteobacteria	o. Hyphomicrobiales	f. Phyllobacteriaceae	NA	f. Phyllobacteriaceae
P10O	COVG+SS	p__Bacillota;c__Bacilli;o__Bacillales;f__Planococcaceae;g__Planococcus;s__Planococcus glaciei	EC:1.4.1.2	2.82	Ammonium release	gudB | EC:1.4.1.2	glutamate dehydrogenase	p. Bacillota	c. Bacilli	o. Bacillales	f. Planococcaceae	g. Planococcus	g. Planococcus
P9O	COHort	p__Bacillota;c__Bacilli;o__Bacillales;f__Staphylococcaceae;g__Salinicoccus;s__Salinicoccus roseus	EC:1.4.1.2	2.81963	Ammonium release	gudB | EC:1.4.1.2	glutamate dehydrogenase	p. Bacillota	c. Bacilli	o. Bacillales	f. Staphylococcaceae	g. Salinicoccus	g. Salinicoccus
P13O	COHort	p__Pseudomonadota;c__Gammaproteobacteria;o__Aeromonadales;f__Aeromonadaceae;g__Aeromonas;s__NA	EC:1.9.6.1	2.81882	Denitrification	napAB | EC:1.9.6.1	nitrate reductase (cytochrome)	p. Pseudomonadota	c. Gammaproteobacteria	o. Aeromonadales	f. Aeromonadaceae	g. Aeromonas	g. Aeromonas
N1	Natural	p__Actinomycetota;c__Actinomycetes;o__Micrococcales;f__Microbacteriaceae;g__Clavibacter;s__Clavibacter michiganensis	EC:6.3.1.2	2.81713	Ammonium assimilation	glnA | EC:6.3.1.2	glutamine synthetase	p. Actinomycetota	c. Actinomycetes	o. Micrococcales	f. Microbacteriaceae	g. Clavibacter	g. Clavibacter
N1	Natural	p__Actinomycetota;c__Actinomycetes;o__Geodermatophilales;f__Geodermatophilaceae;g__NA;s__NA	EC:6.3.1.2	2.81468	Ammonium assimilation	glnA | EC:6.3.1.2	glutamine synthetase	p. Actinomycetota	c. Actinomycetes	o. Geodermatophilales	f. Geodermatophilaceae	NA	f. Geodermatophilaceae
N1	Natural	p__Bacillota;c__NA;o__NA;f__NA;g__NA;s__NA	EC:6.3.1.2	2.8146	Ammonium assimilation	glnA | EC:6.3.1.2	glutamine synthetase	p. Bacillota	NA	NA	NA	NA	p. Bacillota
N3	Natural	p__NA;c__NA;o__NA;f__NA;g__NA;s__NA	EC:4.2.1.1	2.81429	Carbamate synthesis	CA | EC:4.2.1.1	carbonic anhydrase	NA	NA	NA	NA	NA	NA
P14O	COVG	p__Actinomycetota;c__Actinomycetes;o__Propionibacteriales;f__Nocardioidaceae;g__NA;s__NA	EC:6.3.1.2	2.81399	Ammonium assimilation	glnA | EC:6.3.1.2	glutamine synthetase	p. Actinomycetota	c. Actinomycetes	o. Propionibacteriales	f. Nocardioidaceae	NA	f. Nocardioidaceae
P7O	COVG	p__Actinomycetota;c__Actinomycetes;o__Mycobacteriales;f__Mycobacteriaceae;g__Mycobacterium;s__Mycobacterium shimoidei	EC:6.3.1.2	2.81376	Ammonium assimilation	glnA | EC:6.3.1.2	glutamine synthetase	p. Actinomycetota	c. Actinomycetes	o. Mycobacteriales	f. Mycobacteriaceae	g. Mycobacterium	g. Mycobacterium
P12OR1	Control	p__Pseudomonadota;c__Alphaproteobacteria;o__Rhodospirillales;f__Thalassospiraceae;g__Thalassospira;s__NA	EC:4.2.1.104	2.81322	Carbamate synthesis	cynS | EC:4.2.1.104	cyanate lyase	p. Pseudomonadota	c. Alphaproteobacteria	o. Rhodospirillales	f. Thalassospiraceae	g. Thalassospira	g. Thalassospira
N1	Natural	p__Actinomycetota;c__Actinomycetes;o__Geodermatophilales;f__Geodermatophilaceae;g__Blastococcus;s__NA	EC:6.3.1.2	2.81236	Ammonium assimilation	glnA | EC:6.3.1.2	glutamine synthetase	p. Actinomycetota	c. Actinomycetes	o. Geodermatophilales	f. Geodermatophilaceae	g. Blastococcus	g. Blastococcus
P16O	COVG+SS	p__Ascomycota;c__Sordariomycetes;o__Ophiostomatales;f__Ophiostomataceae;g__Sporothrix;s__Sporothrix schenckii	EC:6.3.1.2	2.812	Ammonium assimilation	glnA | EC:6.3.1.2	glutamine synthetase	p. Ascomycota	c. Sordariomycetes	o. Ophiostomatales	f. Ophiostomataceae	g. Sporothrix	g. Sporothrix
P14O	COVG	p__Actinomycetota;c__Actinomycetes;o__Propionibacteriales;f__NA;g__NA;s__NA	EC:6.3.1.2	2.81141	Ammonium assimilation	glnA | EC:6.3.1.2	glutamine synthetase	p. Actinomycetota	c. Actinomycetes	o. Propionibacteriales	NA	NA	o. Propionibacteriales
P10O	COVG+SS	p__Actinomycetota;c__Actinomycetes;o__Mycobacteriales;f__Mycobacteriaceae;g__Mycolicibacter;s__Mycolicibacter heraklionensis	EC:6.3.1.2	2.80813	Ammonium assimilation	glnA | EC:6.3.1.2	glutamine synthetase	p. Actinomycetota	c. Actinomycetes	o. Mycobacteriales	f. Mycobacteriaceae	g. Mycolicibacter	g. Mycolicibacter
P8O	SS	p__Pseudomonadota;c__Gammaproteobacteria;o__Thiohalorhabdales;f__Thiohalorhabdaceae;g__Thiohalorhabdus;s__Thiohalorhabdus denitrificans	EC:1.7.2.4	2.80734	Denitrification	nosZ | EC:1.7.2.4	nitrous-oxide reductase	p. Pseudomonadota	c. Gammaproteobacteria	o. Thiohalorhabdales	f. Thiohalorhabdaceae	g. Thiohalorhabdus	g. Thiohalorhabdus
P10O	COVG+SS	p__Actinomycetota;c__Actinomycetes;o__Micrococcales;f__NA;g__NA;s__NA	EC:6.3.1.2	2.80608	Ammonium assimilation	glnA | EC:6.3.1.2	glutamine synthetase	p. Actinomycetota	c. Actinomycetes	o. Micrococcales	NA	NA	o. Micrococcales
P11O	COHort+SS	p__Pseudomonadota;c__Alphaproteobacteria;o__Hyphomicrobiales;f__Nitrobacteraceae;g__Rhodopseudomonas;s__Rhodopseudomonas palustris	EC:1.7.2.4	2.80483	Denitrification	nosZ | EC:1.7.2.4	nitrous-oxide reductase	p. Pseudomonadota	c. Alphaproteobacteria	o. Hyphomicrobiales	f. Nitrobacteraceae	g. Rhodopseudomonas	g. Rhodopseudomonas
N1	Natural	p__Pseudomonadota;c__Alphaproteobacteria;o__Sphingomonadales;f__NA;g__NA;s__NA	EC:2.7.2.2	2.80467	Carbamate synthesis	arcC | EC:2.7.2.2	carbamate kinase	p. Pseudomonadota	c. Alphaproteobacteria	o. Sphingomonadales	NA	NA	o. Sphingomonadales
P5O	COHort+SS	p__Pseudomonadota;c__Betaproteobacteria;o__Nitrosomonadales;f__Nitrosomonadaceae;g__Nitrosovibrio;s__Nitrosovibrio sp. Nv17	EC:1.14.99.39	2.80439	Nitrification	pmoABC-amoABC | EC:1.14.99.39	methane/ammonia monooxygenase	p. Pseudomonadota	c. Betaproteobacteria	o. Nitrosomonadales	f. Nitrosomonadaceae	g. Nitrosovibrio	g. Nitrosovibrio
P12OR1	Control	p__Actinomycetota;c__Actinomycetes;o__Mycobacteriales;f__Mycobacteriaceae;g__Mycobacterium;s__Mycobacterium syngnathidarum	EC:4.2.1.104	2.80401	Carbamate synthesis	cynS | EC:4.2.1.104	cyanate lyase	p. Actinomycetota	c. Actinomycetes	o. Mycobacteriales	f. Mycobacteriaceae	g. Mycobacterium	g. Mycobacterium
P12OR1	Control	p__Pseudomonadota;c__Gammaproteobacteria;o__Thiohalorhabdales;f__Thiohalorhabdaceae;g__Thiohalorhabdus;s__Thiohalorhabdus denitrificans	EC:4.2.1.104	2.79942	Carbamate synthesis	cynS | EC:4.2.1.104	cyanate lyase	p. Pseudomonadota	c. Gammaproteobacteria	o. Thiohalorhabdales	f. Thiohalorhabdaceae	g. Thiohalorhabdus	g. Thiohalorhabdus
N2	Natural	p__Pseudomonadota;c__Alphaproteobacteria;o__Rhodospirillales;f__Azospirillaceae;g__Skermanella;s__Skermanella aerolata	EC:4.2.1.104	2.7993	Carbamate synthesis	cynS | EC:4.2.1.104	cyanate lyase	p. Pseudomonadota	c. Alphaproteobacteria	o. Rhodospirillales	f. Azospirillaceae	g. Skermanella	g. Skermanella
P16O	COVG+SS	p__Pseudomonadota;c__Gammaproteobacteria;o__Oceanospirillales;f__Halomonadaceae;g__Halomonas;s__Halomonas sp. TD01	EC:1.4.1.13	2.79859	Glutamate metabolism	gltBD | EC:1.4.1.13	glutamate synthase (NADPH)	p. Pseudomonadota	c. Gammaproteobacteria	o. Oceanospirillales	f. Halomonadaceae	g. Halomonas	g. Halomonas
P10O	COVG+SS	p__Bacillota;c__Bacilli;o__Bacillales;f__Planococcaceae;g__Planococcus;s__Planococcus antarcticus	EC:1.4.1.2	2.7946	Ammonium release	gudB | EC:1.4.1.2	glutamate dehydrogenase	p. Bacillota	c. Bacilli	o. Bacillales	f. Planococcaceae	g. Planococcus	g. Planococcus
P9O	COHort	p__Actinomycetota;c__Actinomycetes;o__Mycobacteriales;f__Mycobacteriaceae;g__Mycolicibacterium;s__Mycolicibacterium thermoresistibile	EC:4.2.1.104	2.79438	Carbamate synthesis	cynS | EC:4.2.1.104	cyanate lyase	p. Actinomycetota	c. Actinomycetes	o. Mycobacteriales	f. Mycobacteriaceae	g. Mycolicibacterium	g. Mycolicibacterium
P10O	COVG+SS	p__Bacillota;c__Bacilli;o__Bacillales;f__Paenibacillaceae;g__Paenibacillus;s__Paenibacillus sp. OV219	EC:6.3.1.2	2.79433	Ammonium assimilation	glnA | EC:6.3.1.2	glutamine synthetase	p. Bacillota	c. Bacilli	o. Bacillales	f. Paenibacillaceae	g. Paenibacillus	g. Paenibacillus
N1	Natural	p__Actinomycetota;c__Thermoleophilia;o__Solirubrobacterales;f__NA;g__NA;s__Solirubrobacterales bacterium URHD0059	EC:6.3.1.2	2.79432	Ammonium assimilation	glnA | EC:6.3.1.2	glutamine synthetase	p. Actinomycetota	c. Thermoleophilia	o. Solirubrobacterales	NA	NA	o. Solirubrobacterales
P10O	COVG+SS	p__Actinomycetota;c__Actinomycetes;o__Mycobacteriales;f__Mycobacteriaceae;g__Mycobacterium;s__Mycobacterium paraseoulense	EC:6.3.1.2	2.79116	Ammonium assimilation	glnA | EC:6.3.1.2	glutamine synthetase	p. Actinomycetota	c. Actinomycetes	o. Mycobacteriales	f. Mycobacteriaceae	g. Mycobacterium	g. Mycobacterium
P10O	COVG+SS	p__Bacillota;c__Bacilli;o__Bacillales;f__Planococcaceae;g__Planomicrobium;s__Planomicrobium sp. Y74	EC:1.4.1.2	2.78851	Ammonium release	gudB | EC:1.4.1.2	glutamate dehydrogenase	p. Bacillota	c. Bacilli	o. Bacillales	f. Planococcaceae	g. Planomicrobium	g. Planomicrobium
P8O	SS	p__Pseudomonadota;c__Gammaproteobacteria;o__NA;f__NA;g__NA;s__NA	EC:6.3.1.2	2.78833	Ammonium assimilation	glnA | EC:6.3.1.2	glutamine synthetase	p. Pseudomonadota	c. Gammaproteobacteria	NA	NA	NA	c. Gammaproteobacteria
P12OR1	Control	p__Actinomycetota;c__Actinomycetes;o__Mycobacteriales;f__Mycobacteriaceae;g__Mycobacterium;s__Mycobacterium szulgai	EC:4.2.1.104	2.78651	Carbamate synthesis	cynS | EC:4.2.1.104	cyanate lyase	p. Actinomycetota	c. Actinomycetes	o. Mycobacteriales	f. Mycobacteriaceae	g. Mycobacterium	g. Mycobacterium
P17O	COHort+SS	p__Pseudomonadota;c__Gammaproteobacteria;o__Oceanospirillales;f__Halomonadaceae;g__Halomonas;s__NA	EC:1.4.1.13	2.78326	Glutamate metabolism	gltBD | EC:1.4.1.13	glutamate synthase (NADPH)	p. Pseudomonadota	c. Gammaproteobacteria	o. Oceanospirillales	f. Halomonadaceae	g. Halomonas	g. Halomonas
P4O	COVG+SS	p__Actinomycetota;c__Actinomycetes;o__Mycobacteriales;f__Mycobacteriaceae;g__Mycobacterium;s__Mycobacterium heckeshornense	EC:1.7.5.1	2.78101	Dissimilatory nitrate reduction	narGZHYIV | EC:1.7.5.1	nitrate reductase	p. Actinomycetota	c. Actinomycetes	o. Mycobacteriales	f. Mycobacteriaceae	g. Mycobacterium	g. Mycobacterium
P13O	COHort	p__Actinomycetota;c__Actinomycetes;o__Mycobacteriales;f__Mycobacteriaceae;g__NA;s__NA	EC:3.5.1.49	2.77898	Ammonium release	AmiF | EC:3.5.1.49	formamidase	p. Actinomycetota	c. Actinomycetes	o. Mycobacteriales	f. Mycobacteriaceae	NA	f. Mycobacteriaceae
P15O	SS	p__Pseudomonadota;c__Gammaproteobacteria;o__Pseudomonadales;f__Marinobacteraceae;g__Marinobacter;s__NA	EC:1.4.1.13	2.77785	Glutamate metabolism	gltBD | EC:1.4.1.13	glutamate synthase (NADPH)	p. Pseudomonadota	c. Gammaproteobacteria	o. Pseudomonadales	f. Marinobacteraceae	g. Marinobacter	g. Marinobacter
N2	Natural	p__Pseudomonadota;c__Betaproteobacteria;o__Burkholderiales;f__Burkholderiaceae;g__Ralstonia;s__Ralstonia insidiosa	EC:4.2.1.104	2.77751	Carbamate synthesis	cynS | EC:4.2.1.104	cyanate lyase	p. Pseudomonadota	c. Betaproteobacteria	o. Burkholderiales	f. Burkholderiaceae	g. Ralstonia	g. Ralstonia
P14O	COVG	p__Actinomycetota;c__Actinomycetes;o__Glycomycetales;f__Glycomycetaceae;g__Glycomyces;s__Glycomyces arizonensis	EC:6.3.1.2	2.77748	Ammonium assimilation	glnA | EC:6.3.1.2	glutamine synthetase	p. Actinomycetota	c. Actinomycetes	o. Glycomycetales	f. Glycomycetaceae	g. Glycomyces	g. Glycomyces
N1	Natural	p__Pseudomonadota;c__Alphaproteobacteria;o__Hyphomicrobiales;f__NA;g__NA;s__Hyphomicrobiales bacterium	EC:2.7.2.2	2.77507	Carbamate synthesis	arcC | EC:2.7.2.2	carbamate kinase	p. Pseudomonadota	c. Alphaproteobacteria	o. Hyphomicrobiales	NA	NA	o. Hyphomicrobiales
P12OR1	Control	p__Pseudomonadota;c__Betaproteobacteria;o__Burkholderiales;f__NA;g__NA;s__NA	EC:4.2.1.104	2.77447	Carbamate synthesis	cynS | EC:4.2.1.104	cyanate lyase	p. Pseudomonadota	c. Betaproteobacteria	o. Burkholderiales	NA	NA	o. Burkholderiales
P13O	COHort	p__Pseudomonadota;c__Alphaproteobacteria;o__Maricaulales;f__Maricaulaceae;g__Woodsholea;s__Woodsholea maritima	EC:6.3.1.2	2.7744	Ammonium assimilation	glnA | EC:6.3.1.2	glutamine synthetase	p. Pseudomonadota	c. Alphaproteobacteria	o. Maricaulales	f. Maricaulaceae	g. Woodsholea	g. Woodsholea
N2	Natural	p__Actinomycetota;c__Actinomycetes;o__Mycobacteriales;f__Mycobacteriaceae;g__NA;s__NA	EC:6.3.1.2	2.77395	Ammonium assimilation	glnA | EC:6.3.1.2	glutamine synthetase	p. Actinomycetota	c. Actinomycetes	o. Mycobacteriales	f. Mycobacteriaceae	NA	f. Mycobacteriaceae
P11O	COHort+SS	p__Pseudomonadota;c__Alphaproteobacteria;o__Sphingomonadales;f__Sphingomonadaceae;g__Novosphingobium;s__Novosphingobium malaysiense	EC:1.7.2.4	2.77338	Denitrification	nosZ | EC:1.7.2.4	nitrous-oxide reductase	p. Pseudomonadota	c. Alphaproteobacteria	o. Sphingomonadales	f. Sphingomonadaceae	g. Novosphingobium	g. Novosphingobium
P15O	SS	p__Pseudomonadota;c__Gammaproteobacteria;o__Oceanospirillales;f__Halomonadaceae;g__Salinicola;s__NA	EC:1.4.1.13	2.77134	Glutamate metabolism	gltBD | EC:1.4.1.13	glutamate synthase (NADPH)	p. Pseudomonadota	c. Gammaproteobacteria	o. Oceanospirillales	f. Halomonadaceae	g. Salinicola	g. Salinicola
P13O	COHort	p__Pseudomonadota;c__Betaproteobacteria;o__Nitrosomonadales;f__Nitrosomonadaceae;g__Nitrosospira;s__Nitrosospira sp. Nsp14	EC:1.14.99.39	2.76923	Nitrification	pmoABC-amoABC | EC:1.14.99.39	methane/ammonia monooxygenase	p. Pseudomonadota	c. Betaproteobacteria	o. Nitrosomonadales	f. Nitrosomonadaceae	g. Nitrosospira	g. Nitrosospira
P3O	COHort	p__Pseudomonadota;c__NA;o__NA;f__NA;g__NA;s__NA	EC:1.9.6.1	2.76839	Denitrification	napAB | EC:1.9.6.1	nitrate reductase (cytochrome)	p. Pseudomonadota	NA	NA	NA	NA	p. Pseudomonadota
P12OR2	Control	p__Pseudomonadota;c__Alphaproteobacteria;o__Hyphomicrobiales;f__Nitrobacteraceae;g__Bradyrhizobium;s__Bradyrhizobium forestalis	EC:6.3.1.2	2.76819	Ammonium assimilation	glnA | EC:6.3.1.2	glutamine synthetase	p. Pseudomonadota	c. Alphaproteobacteria	o. Hyphomicrobiales	f. Nitrobacteraceae	g. Bradyrhizobium	g. Bradyrhizobium
P5O	COHort+SS	p__Pseudomonadota;c__Betaproteobacteria;o__Nitrosomonadales;f__Nitrosomonadaceae;g__Nitrosospira;s__Nitrosospira briensis	EC:1.7.2.6	2.7672	Nitrification	hao | EC:1.7.2.6	hydroxylamine dehydrogenase	p. Pseudomonadota	c. Betaproteobacteria	o. Nitrosomonadales	f. Nitrosomonadaceae	g. Nitrosospira	g. Nitrosospira
P10O	COVG+SS	p__Actinomycetota;c__Actinomycetes;o__Mycobacteriales;f__Nocardiaceae;g__Nocardia;s__Nocardia cyriacigeorgica	EC:6.3.1.2	2.76471	Ammonium assimilation	glnA | EC:6.3.1.2	glutamine synthetase	p. Actinomycetota	c. Actinomycetes	o. Mycobacteriales	f. Nocardiaceae	g. Nocardia	g. Nocardia
P16O	COVG+SS	p__Bacillota;c__Bacilli;o__Bacillales;f__Bacillaceae;g__Mesobacillus;s__Mesobacillus subterraneus	EC:1.4.1.2	2.7639	Ammonium release	gudB | EC:1.4.1.2	glutamate dehydrogenase	p. Bacillota	c. Bacilli	o. Bacillales	f. Bacillaceae	g. Mesobacillus	g. Mesobacillus
P10O	COVG+SS	p__Actinomycetota;c__Actinomycetes;o__Streptosporangiales;f__Thermomonosporaceae;g__Actinomadura;s__Actinomadura atramentaria	EC:6.3.1.2	2.76333	Ammonium assimilation	glnA | EC:6.3.1.2	glutamine synthetase	p. Actinomycetota	c. Actinomycetes	o. Streptosporangiales	f. Thermomonosporaceae	g. Actinomadura	g. Actinomadura
P12OR1	Control	p__Actinomycetota;c__Actinomycetes;o__Pseudonocardiales;f__Pseudonocardiaceae;g__Pseudonocardia;s__Pseudonocardia oroxyli	EC:6.3.1.2	2.7618	Ammonium assimilation	glnA | EC:6.3.1.2	glutamine synthetase	p. Actinomycetota	c. Actinomycetes	o. Pseudonocardiales	f. Pseudonocardiaceae	g. Pseudonocardia	g. Pseudonocardia
P1O	COVG	p__Actinomycetota;c__Actinomycetes;o__Kitasatosporales;f__Streptomycetaceae;g__NA;s__NA	EC:6.3.1.2	2.76156	Ammonium assimilation	glnA | EC:6.3.1.2	glutamine synthetase	p. Actinomycetota	c. Actinomycetes	o. Kitasatosporales	f. Streptomycetaceae	NA	f. Streptomycetaceae
P13O	COHort	p__Pseudomonadota;c__Gammaproteobacteria;o__Chromatiales;f__NA;g__NA;s__NA	EC:6.3.1.2	2.75915	Ammonium assimilation	glnA | EC:6.3.1.2	glutamine synthetase	p. Pseudomonadota	c. Gammaproteobacteria	o. Chromatiales	NA	NA	o. Chromatiales
P9O	COHort	p__Pseudomonadota;c__Betaproteobacteria;o__Nitrosomonadales;f__Nitrosomonadaceae;g__Nitrosomonas;s__Nitrosomonas nitrosa	EC:1.14.99.39	2.7584	Nitrification	pmoABC-amoABC | EC:1.14.99.39	methane/ammonia monooxygenase	p. Pseudomonadota	c. Betaproteobacteria	o. Nitrosomonadales	f. Nitrosomonadaceae	g. Nitrosomonas	g. Nitrosomonas
P1O	COVG	p__NA;c__NA;o__NA;f__NA;g__NA;s__NA	EC:4.2.1.104	2.75643	Carbamate synthesis	cynS | EC:4.2.1.104	cyanate lyase	NA	NA	NA	NA	NA	NA
P12OR1	Control	p__Actinomycetota;c__Actinomycetes;o__Kitasatosporales;f__Streptomycetaceae;g__Streptomyces;s__Streptomyces pristinaespiralis	EC:6.3.1.2	2.75618	Ammonium assimilation	glnA | EC:6.3.1.2	glutamine synthetase	p. Actinomycetota	c. Actinomycetes	o. Kitasatosporales	f. Streptomycetaceae	g. Streptomyces	g. Streptomyces
P13O	COHort	p__Pseudomonadota;c__Gammaproteobacteria;o__Oceanospirillales;f__Alcanivoracaceae;g__Isoalcanivorax;s__Isoalcanivorax indicus	EC:6.3.1.2	2.75215	Ammonium assimilation	glnA | EC:6.3.1.2	glutamine synthetase	p. Pseudomonadota	c. Gammaproteobacteria	o. Oceanospirillales	f. Alcanivoracaceae	g. Isoalcanivorax	g. Isoalcanivorax
P10O	COVG+SS	p__Actinomycetota;c__Actinomycetes;o__Pseudonocardiales;f__Pseudonocardiaceae;g__Pseudonocardia;s__Pseudonocardia acaciae	EC:6.3.1.2	2.75155	Ammonium assimilation	glnA | EC:6.3.1.2	glutamine synthetase	p. Actinomycetota	c. Actinomycetes	o. Pseudonocardiales	f. Pseudonocardiaceae	g. Pseudonocardia	g. Pseudonocardia
P7O	COVG	p__Actinomycetota;c__Actinomycetes;o__Mycobacteriales;f__Mycobacteriaceae;g__Mycolicibacterium;s__NA	EC:6.3.1.2	2.75132	Ammonium assimilation	glnA | EC:6.3.1.2	glutamine synthetase	p. Actinomycetota	c. Actinomycetes	o. Mycobacteriales	f. Mycobacteriaceae	g. Mycolicibacterium	g. Mycolicibacterium
P10O	COVG+SS	p__Deinococcota;c__Deinococci;o__Thermales;f__Thermaceae;g__NA;s__NA	EC:6.3.1.2	2.75104	Ammonium assimilation	glnA | EC:6.3.1.2	glutamine synthetase	p. Deinococcota	c. Deinococci	o. Thermales	f. Thermaceae	NA	f. Thermaceae
P13O	COHort	p__Pseudomonadota;c__Alphaproteobacteria;o__Rhodobacterales;f__Paracoccaceae;g__Paracoccus;s__Paracoccus salipaludis	EC:1.7.2.4	2.74722	Denitrification	nosZ | EC:1.7.2.4	nitrous-oxide reductase	p. Pseudomonadota	c. Alphaproteobacteria	o. Rhodobacterales	f. Paracoccaceae	g. Paracoccus	g. Paracoccus
P15O	SS	p__Pseudomonadota;c__Betaproteobacteria;o__Burkholderiales;f__Alcaligenaceae;g__Pusillimonas;s__Pusillimonas sp. T7-7	EC:1.7.2.1	2.7454	Denitrification	nirKS | EC:1.7.2.1	nitrite reductase (NO-forming)	p. Pseudomonadota	c. Betaproteobacteria	o. Burkholderiales	f. Alcaligenaceae	g. Pusillimonas	g. Pusillimonas
P15O	SS	p__Pseudomonadota;c__Betaproteobacteria;o__Burkholderiales;f__Alcaligenaceae;g__Achromobacter;s__Achromobacter pulmonis	EC:1.7.2.1	2.74356	Denitrification	nirKS | EC:1.7.2.1	nitrite reductase (NO-forming)	p. Pseudomonadota	c. Betaproteobacteria	o. Burkholderiales	f. Alcaligenaceae	g. Achromobacter	g. Achromobacter
P10O	COVG+SS	p__Pseudomonadota;c__Alphaproteobacteria;o__Hyphomicrobiales;f__Aurantimonadaceae;g__Aurantimonas;s__Aurantimonas sp. Leaf443	EC:6.3.1.2	2.74354	Ammonium assimilation	glnA | EC:6.3.1.2	glutamine synthetase	p. Pseudomonadota	c. Alphaproteobacteria	o. Hyphomicrobiales	f. Aurantimonadaceae	g. Aurantimonas	g. Aurantimonas
P10O	COVG+SS	p__Actinomycetota;c__Actinomycetes;o__Frankiales;f__Frankiaceae;g__Parafrankia;s__Parafrankia sp. BMG5.11	EC:6.3.1.2	2.73724	Ammonium assimilation	glnA | EC:6.3.1.2	glutamine synthetase	p. Actinomycetota	c. Actinomycetes	o. Frankiales	f. Frankiaceae	g. Parafrankia	g. Parafrankia
P13O	COHort	p__Pseudomonadota;c__Gammaproteobacteria;o__Alteromonadales;f__Colwelliaceae;g__Colwellia;s__NA	EC:6.3.1.2	2.73619	Ammonium assimilation	glnA | EC:6.3.1.2	glutamine synthetase	p. Pseudomonadota	c. Gammaproteobacteria	o. Alteromonadales	f. Colwelliaceae	g. Colwellia	g. Colwellia
P12OR1	Control	p__Actinomycetota;c__Actinomycetes;o__Glycomycetales;f__Glycomycetaceae;g__Stackebrandtia;s__Stackebrandtia nassauensis	EC:6.3.1.2	2.73466	Ammonium assimilation	glnA | EC:6.3.1.2	glutamine synthetase	p. Actinomycetota	c. Actinomycetes	o. Glycomycetales	f. Glycomycetaceae	g. Stackebrandtia	g. Stackebrandtia
P13O	COHort	p__Bacillota;c__Bacilli;o__Bacillales;f__Bacillaceae;g__Bacillus;s__Bacillus andreraoultii	EC:6.3.1.2	2.73175	Ammonium assimilation	glnA | EC:6.3.1.2	glutamine synthetase	p. Bacillota	c. Bacilli	o. Bacillales	f. Bacillaceae	g. Bacillus	g. Bacillus
N2	Natural	p__Pseudomonadota;c__Alphaproteobacteria;o__Hyphomicrobiales;f__Methylobacteriaceae;g__Microvirga;s__Microvirga subterranea	EC:6.3.1.2	2.73114	Ammonium assimilation	glnA | EC:6.3.1.2	glutamine synthetase	p. Pseudomonadota	c. Alphaproteobacteria	o. Hyphomicrobiales	f. Methylobacteriaceae	g. Microvirga	g. Microvirga
P10O	COVG+SS	p__Actinomycetota;c__Actinomycetes;o__Propionibacteriales;f__Nocardioidaceae;g__Mumia;s__Mumia flava	EC:6.3.1.2	2.73039	Ammonium assimilation	glnA | EC:6.3.1.2	glutamine synthetase	p. Actinomycetota	c. Actinomycetes	o. Propionibacteriales	f. Nocardioidaceae	g. Mumia	g. Mumia
P3O	COHort	p__Pseudomonadota;c__Alphaproteobacteria;o__NA;f__NA;g__NA;s__NA	EC:1.9.6.1	2.72961	Denitrification	napAB | EC:1.9.6.1	nitrate reductase (cytochrome)	p. Pseudomonadota	c. Alphaproteobacteria	NA	NA	NA	c. Alphaproteobacteria
P12OR1	Control	p__Actinomycetota;c__Actinomycetes;o__Pseudonocardiales;f__Pseudonocardiaceae;g__Pseudonocardia;s__Pseudonocardia acaciae	EC:4.2.1.104	2.72877	Carbamate synthesis	cynS | EC:4.2.1.104	cyanate lyase	p. Actinomycetota	c. Actinomycetes	o. Pseudonocardiales	f. Pseudonocardiaceae	g. Pseudonocardia	g. Pseudonocardia
P3O	COHort	p__Pseudomonadota;c__Gammaproteobacteria;o__Cellvibrionales;f__Cellvibrionaceae;g__Cellvibrio;s__Cellvibrio sp. BR	EC:1.9.6.1	2.72585	Denitrification	napAB | EC:1.9.6.1	nitrate reductase (cytochrome)	p. Pseudomonadota	c. Gammaproteobacteria	o. Cellvibrionales	f. Cellvibrionaceae	g. Cellvibrio	g. Cellvibrio
P13O	COHort	p__Actinomycetota;c__Actinomycetes;o__Streptosporangiales;f__Nocardiopsaceae;g__Thermobifida;s__NA	EC:6.3.1.2	2.72394	Ammonium assimilation	glnA | EC:6.3.1.2	glutamine synthetase	p. Actinomycetota	c. Actinomycetes	o. Streptosporangiales	f. Nocardiopsaceae	g. Thermobifida	g. Thermobifida
P17O	COHort+SS	p__Pseudomonadota;c__Gammaproteobacteria;o__NA;f__NA;g__NA;s__NA	EC:1.4.1.13	2.72171	Glutamate metabolism	gltBD | EC:1.4.1.13	glutamate synthase (NADPH)	p. Pseudomonadota	c. Gammaproteobacteria	NA	NA	NA	c. Gammaproteobacteria
P2O	SS	p__Pseudomonadota;c__Alphaproteobacteria;o__Hyphomicrobiales;f__NA;g__NA;s__NA	EC:1.7.2.4	2.72077	Denitrification	nosZ | EC:1.7.2.4	nitrous-oxide reductase	p. Pseudomonadota	c. Alphaproteobacteria	o. Hyphomicrobiales	NA	NA	o. Hyphomicrobiales
P2O	SS	p__Pseudomonadota;c__Alphaproteobacteria;o__Hyphomicrobiales;f__NA;g__NA;s__NA	EC:1.7.2.1	2.71839	Denitrification	nirKS | EC:1.7.2.1	nitrite reductase (NO-forming)	p. Pseudomonadota	c. Alphaproteobacteria	o. Hyphomicrobiales	NA	NA	o. Hyphomicrobiales
P12OR1	Control	p__Pseudomonadota;c__NA;o__NA;f__NA;g__NA;s__NA	EC:6.3.1.2	2.71785	Ammonium assimilation	glnA | EC:6.3.1.2	glutamine synthetase	p. Pseudomonadota	NA	NA	NA	NA	p. Pseudomonadota
P12OR1	Control	p__Actinomycetota;c__Actinomycetes;o__Geodermatophilales;f__Geodermatophilaceae;g__Geodermatophilus;s__NA	EC:6.3.1.2	2.71706	Ammonium assimilation	glnA | EC:6.3.1.2	glutamine synthetase	p. Actinomycetota	c. Actinomycetes	o. Geodermatophilales	f. Geodermatophilaceae	g. Geodermatophilus	g. Geodermatophilus
P18O	Control	p__NA;c__NA;o__NA;f__NA;g__NA;s__NA	EC:4.2.1.104	2.71595	Carbamate synthesis	cynS | EC:4.2.1.104	cyanate lyase	NA	NA	NA	NA	NA	NA
P3O	COHort	p__Pseudomonadota;c__Gammaproteobacteria;o__Pseudomonadales;f__Pseudomonadaceae;g__Pseudomonas;s__Pseudomonas brassicacearum	EC:1.7.2.4	2.71347	Denitrification	nosZ | EC:1.7.2.4	nitrous-oxide reductase	p. Pseudomonadota	c. Gammaproteobacteria	o. Pseudomonadales	f. Pseudomonadaceae	g. Pseudomonas	g. Pseudomonas
P13O	COHort	p__Pseudomonadota;c__Gammaproteobacteria;o__Oceanospirillales;f__Halomonadaceae;g__Cobetia;s__NA	EC:6.3.1.2	2.71181	Ammonium assimilation	glnA | EC:6.3.1.2	glutamine synthetase	p. Pseudomonadota	c. Gammaproteobacteria	o. Oceanospirillales	f. Halomonadaceae	g. Cobetia	g. Cobetia
P12OR1	Control	p__Actinomycetota;c__Actinomycetes;o__Mycobacteriales;f__Dietziaceae;g__Dietzia;s__Dietzia timorensis	EC:6.3.1.2	2.71148	Ammonium assimilation	glnA | EC:6.3.1.2	glutamine synthetase	p. Actinomycetota	c. Actinomycetes	o. Mycobacteriales	f. Dietziaceae	g. Dietzia	g. Dietzia
P8O	SS	p__Actinomycetota;c__Actinomycetes;o__Streptosporangiales;f__Thermomonosporaceae;g__Thermomonospora;s__Thermomonospora amylolytica	EC:6.3.1.2	2.71064	Ammonium assimilation	glnA | EC:6.3.1.2	glutamine synthetase	p. Actinomycetota	c. Actinomycetes	o. Streptosporangiales	f. Thermomonosporaceae	g. Thermomonospora	g. Thermomonospora
P10O	COVG+SS	p__Actinomycetota;c__Actinomycetes;o__Propionibacteriales;f__Propionibacteriaceae;g__Tessaracoccus;s__Tessaracoccus bendigoensis	EC:6.3.1.2	2.70732	Ammonium assimilation	glnA | EC:6.3.1.2	glutamine synthetase	p. Actinomycetota	c. Actinomycetes	o. Propionibacteriales	f. Propionibacteriaceae	g. Tessaracoccus	g. Tessaracoccus
P5O	COHort+SS	p__Pseudomonadota;c__Betaproteobacteria;o__Nitrosomonadales;f__Nitrosomonadaceae;g__Nitrosospira;s__Nitrosospira multiformis	EC:1.7.2.6	2.7069	Nitrification	hao | EC:1.7.2.6	hydroxylamine dehydrogenase	p. Pseudomonadota	c. Betaproteobacteria	o. Nitrosomonadales	f. Nitrosomonadaceae	g. Nitrosospira	g. Nitrosospira
P13O	COHort	p__Pseudomonadota;c__Gammaproteobacteria;o__Oceanospirillales;f__Halomonadaceae;g__Halomonas;s__Halomonas cupida	EC:1.7.5.1	2.70527	Dissimilatory nitrate reduction	narGZHYIV | EC:1.7.5.1	nitrate reductase	p. Pseudomonadota	c. Gammaproteobacteria	o. Oceanospirillales	f. Halomonadaceae	g. Halomonas	g. Halomonas
P18O	Control	p__Pseudomonadota;c__NA;o__NA;f__NA;g__NA;s__NA	EC:6.3.1.2	2.70432	Ammonium assimilation	glnA | EC:6.3.1.2	glutamine synthetase	p. Pseudomonadota	NA	NA	NA	NA	p. Pseudomonadota
P10O	COVG+SS	p__Actinomycetota;c__Actinomycetes;o__Micrococcales;f__Microbacteriaceae;g__Planctomonas;s__Planctomonas deserti	EC:6.3.1.2	2.70236	Ammonium assimilation	glnA | EC:6.3.1.2	glutamine synthetase	p. Actinomycetota	c. Actinomycetes	o. Micrococcales	f. Microbacteriaceae	g. Planctomonas	g. Planctomonas
P7O	COVG	p__Actinomycetota;c__Actinomycetes;o__Propionibacteriales;f__Nocardioidaceae;g__Nocardioides;s__Nocardioides sp. LS1	EC:6.3.1.2	2.70163	Ammonium assimilation	glnA | EC:6.3.1.2	glutamine synthetase	p. Actinomycetota	c. Actinomycetes	o. Propionibacteriales	f. Nocardioidaceae	g. Nocardioides	g. Nocardioides
P12OR1	Control	p__Actinomycetota;c__Actinomycetes;o__Micromonosporales;f__Micromonosporaceae;g__NA;s__NA	EC:6.3.1.2	2.69976	Ammonium assimilation	glnA | EC:6.3.1.2	glutamine synthetase	p. Actinomycetota	c. Actinomycetes	o. Micromonosporales	f. Micromonosporaceae	NA	f. Micromonosporaceae
P10O	COVG+SS	p__Actinomycetota;c__Actinomycetes;o__Bifidobacteriales;f__Bifidobacteriaceae;g__Bifidobacterium;s__NA	EC:6.3.1.2	2.6984	Ammonium assimilation	glnA | EC:6.3.1.2	glutamine synthetase	p. Actinomycetota	c. Actinomycetes	o. Bifidobacteriales	f. Bifidobacteriaceae	g. Bifidobacterium	g. Bifidobacterium
P5O	COHort+SS	p__Pseudomonadota;c__Gammaproteobacteria;o__Pseudomonadales;f__Pseudomonadaceae;g__Pseudomonas;s__Pseudomonas fluorescens	EC:1.7.2.4	2.69657	Denitrification	nosZ | EC:1.7.2.4	nitrous-oxide reductase	p. Pseudomonadota	c. Gammaproteobacteria	o. Pseudomonadales	f. Pseudomonadaceae	g. Pseudomonas	g. Pseudomonas
P10O	COVG+SS	p__Bacillota;c__Bacilli;o__Bacillales;f__Bacillaceae;g__Bacillus;s__Bacillus thermotolerans	EC:6.3.1.2	2.69642	Ammonium assimilation	glnA | EC:6.3.1.2	glutamine synthetase	p. Bacillota	c. Bacilli	o. Bacillales	f. Bacillaceae	g. Bacillus	g. Bacillus
P9O	COHort	p__Pseudomonadota;c__NA;o__NA;f__NA;g__NA;s__NA	EC:1.9.6.1	2.69616	Denitrification	napAB | EC:1.9.6.1	nitrate reductase (cytochrome)	p. Pseudomonadota	NA	NA	NA	NA	p. Pseudomonadota
P8O	SS	p__Pseudomonadota;c__Alphaproteobacteria;o__Hyphomicrobiales;f__Phyllobacteriaceae;g__Pseudaminobacter;s__Pseudaminobacter arsenicus	EC:1.9.6.1	2.69581	Denitrification	napAB | EC:1.9.6.1	nitrate reductase (cytochrome)	p. Pseudomonadota	c. Alphaproteobacteria	o. Hyphomicrobiales	f. Phyllobacteriaceae	g. Pseudaminobacter	g. Pseudaminobacter
P13O	COHort	p__Actinomycetota;c__Actinomycetes;o__Pseudonocardiales;f__Pseudonocardiaceae;g__Saccharomonospora;s__Saccharomonospora halophila	EC:6.3.1.2	2.69444	Ammonium assimilation	glnA | EC:6.3.1.2	glutamine synthetase	p. Actinomycetota	c. Actinomycetes	o. Pseudonocardiales	f. Pseudonocardiaceae	g. Saccharomonospora	g. Saccharomonospora
N3	Natural	p__Actinomycetota;c__Actinomycetes;o__Streptosporangiales;f__Thermomonosporaceae;g__Actinomadura;s__NA	EC:6.3.1.2	2.69416	Ammonium assimilation	glnA | EC:6.3.1.2	glutamine synthetase	p. Actinomycetota	c. Actinomycetes	o. Streptosporangiales	f. Thermomonosporaceae	g. Actinomadura	g. Actinomadura
P12OR1	Control	p__Pseudomonadota;c__Alphaproteobacteria;o__Hyphomicrobiales;f__Nitrobacteraceae;g__Bradyrhizobium;s__Bradyrhizobium sp. ARR65	EC:6.3.1.2	2.69407	Ammonium assimilation	glnA | EC:6.3.1.2	glutamine synthetase	p. Pseudomonadota	c. Alphaproteobacteria	o. Hyphomicrobiales	f. Nitrobacteraceae	g. Bradyrhizobium	g. Bradyrhizobium
P2O	SS	p__Pseudomonadota;c__Alphaproteobacteria;o__Rhodobacterales;f__Paracoccaceae;g__Paracoccus;s__Paracoccus thiocyanatus	EC:1.7.2.4	2.69092	Denitrification	nosZ | EC:1.7.2.4	nitrous-oxide reductase	p. Pseudomonadota	c. Alphaproteobacteria	o. Rhodobacterales	f. Paracoccaceae	g. Paracoccus	g. Paracoccus
P12OR2	Control	p__Actinomycetota;c__Actinomycetes;o__Mycobacteriales;f__Nocardiaceae;g__Nocardia;s__NA	EC:6.3.1.2	2.68733	Ammonium assimilation	glnA | EC:6.3.1.2	glutamine synthetase	p. Actinomycetota	c. Actinomycetes	o. Mycobacteriales	f. Nocardiaceae	g. Nocardia	g. Nocardia
P10O	COVG+SS	p__Actinomycetota;c__Actinomycetes;o__Mycobacteriales;f__Mycobacteriaceae;g__Mycolicibacter;s__NA	EC:6.3.1.2	2.68635	Ammonium assimilation	glnA | EC:6.3.1.2	glutamine synthetase	p. Actinomycetota	c. Actinomycetes	o. Mycobacteriales	f. Mycobacteriaceae	g. Mycolicibacter	g. Mycolicibacter
N2	Natural	p__Pseudomonadota;c__Betaproteobacteria;o__Burkholderiales;f__Burkholderiaceae;g__Paraburkholderia;s__Paraburkholderia ginsengiterrae	EC:2.7.2.2	2.68312	Carbamate synthesis	arcC | EC:2.7.2.2	carbamate kinase	p. Pseudomonadota	c. Betaproteobacteria	o. Burkholderiales	f. Burkholderiaceae	g. Paraburkholderia	g. Paraburkholderia
P1O	COVG	p__Actinomycetota;c__Actinomycetes;o__Mycobacteriales;f__Mycobacteriaceae;g__Mycobacterium;s__Mycobacterium sp. Root135	EC:4.2.1.104	2.68205	Carbamate synthesis	cynS | EC:4.2.1.104	cyanate lyase	p. Actinomycetota	c. Actinomycetes	o. Mycobacteriales	f. Mycobacteriaceae	g. Mycobacterium	g. Mycobacterium
P1O	COVG	p__Actinomycetota;c__Actinomycetes;o__Mycobacteriales;f__Mycobacteriaceae;g__Mycolicibacterium;s__Mycolicibacterium doricum	EC:4.2.1.104	2.67772	Carbamate synthesis	cynS | EC:4.2.1.104	cyanate lyase	p. Actinomycetota	c. Actinomycetes	o. Mycobacteriales	f. Mycobacteriaceae	g. Mycolicibacterium	g. Mycolicibacterium
P12OR1	Control	p__Actinomycetota;c__Actinomycetes;o__Streptosporangiales;f__Thermomonosporaceae;g__Actinomadura;s__Actinomadura harenae	EC:6.3.1.2	2.67755	Ammonium assimilation	glnA | EC:6.3.1.2	glutamine synthetase	p. Actinomycetota	c. Actinomycetes	o. Streptosporangiales	f. Thermomonosporaceae	g. Actinomadura	g. Actinomadura
N3	Natural	p__Euryarchaeota;c__Halobacteria;o__Haloferacales;f__Halorubraceae;g__Halorubrum;s__Halorubrum lipolyticum	EC:1.4.1.3	2.67733	Ammonia assimilation and release	gdhA | EC:1.4.1.3	glutamate dehydrogenase (NAD(P)+	p. Euryarchaeota	c. Halobacteria	o. Haloferacales	f. Halorubraceae	g. Halorubrum	g. Halorubrum
P12OR2	Control	p__Pseudomonadota;c__Alphaproteobacteria;o__Hyphomicrobiales;f__Rhizobiaceae;g__Rhizobium;s__NA	EC:6.3.1.2	2.67636	Ammonium assimilation	glnA | EC:6.3.1.2	glutamine synthetase	p. Pseudomonadota	c. Alphaproteobacteria	o. Hyphomicrobiales	f. Rhizobiaceae	g. Rhizobium	g. Rhizobium
P5O	COHort+SS	p__Actinomycetota;c__Actinomycetes;o__Mycobacteriales;f__Mycobacteriaceae;g__Mycolicibacterium;s__Mycolicibacterium thermoresistibile	EC:1.4.1.13	2.67362	Glutamate metabolism	gltBD | EC:1.4.1.13	glutamate synthase (NADPH)	p. Actinomycetota	c. Actinomycetes	o. Mycobacteriales	f. Mycobacteriaceae	g. Mycolicibacterium	g. Mycolicibacterium
P12OR2	Control	p__Actinomycetota;c__Actinomycetes;o__Streptosporangiales;f__Streptosporangiaceae;g__Nonomuraea;s__NA	EC:1.4.1.3	2.67327	Ammonia assimilation and release	gdhA | EC:1.4.1.3	glutamate dehydrogenase (NAD(P)+	p. Actinomycetota	c. Actinomycetes	o. Streptosporangiales	f. Streptosporangiaceae	g. Nonomuraea	g. Nonomuraea
P11O	COHort+SS	p__Actinomycetota;c__Actinomycetes;o__Mycobacteriales;f__Corynebacteriaceae;g__Corynebacterium;s__Corynebacterium senegalense	EC:2.7.2.2	2.67304	Carbamate synthesis	arcC | EC:2.7.2.2	carbamate kinase	p. Actinomycetota	c. Actinomycetes	o. Mycobacteriales	f. Corynebacteriaceae	g. Corynebacterium	g. Corynebacterium
P12OR2	Control	p__Verrucomicrobiota;c__Opitutae;o__Opitutales;f__Opitutaceae;g__Oleiharenicola;s__Oleiharenicola lentus	EC:1.4.1.3	2.672	Ammonia assimilation and release	gdhA | EC:1.4.1.3	glutamate dehydrogenase (NAD(P)+	p. Verrucomicrobiota	c. Opitutae	o. Opitutales	f. Opitutaceae	g. Oleiharenicola	g. Oleiharenicola
N3	Natural	p__Pseudomonadota;c__Alphaproteobacteria;o__Hyphomicrobiales;f__Phyllobacteriaceae;g__Aminobacter;s__Aminobacter sp. AP02	EC:1.4.1.3	2.67141	Ammonia assimilation and release	gdhA | EC:1.4.1.3	glutamate dehydrogenase (NAD(P)+	p. Pseudomonadota	c. Alphaproteobacteria	o. Hyphomicrobiales	f. Phyllobacteriaceae	g. Aminobacter	g. Aminobacter
P9O	COHort	p__Pseudomonadota;c__Gammaproteobacteria;o__Pseudomonadales;f__Pseudomonadaceae;g__Pseudomonas;s__NA	EC:1.9.6.1	2.671	Denitrification	napAB | EC:1.9.6.1	nitrate reductase (cytochrome)	p. Pseudomonadota	c. Gammaproteobacteria	o. Pseudomonadales	f. Pseudomonadaceae	g. Pseudomonas	g. Pseudomonas
P12OR2	Control	p__Actinomycetota;c__Actinomycetes;o__Kitasatosporales;f__Streptomycetaceae;g__Streptomyces;s__NA	EC:1.4.1.2	2.67099	Ammonium release	gudB | EC:1.4.1.2	glutamate dehydrogenase	p. Actinomycetota	c. Actinomycetes	o. Kitasatosporales	f. Streptomycetaceae	g. Streptomyces	g. Streptomyces
P10O	COVG+SS	p__Chordata;c__Aves;o__Galliformes;f__Phasianidae;g__Meleagris;s__Meleagris gallopavo	EC:6.3.1.2	2.66835	Ammonium assimilation	glnA | EC:6.3.1.2	glutamine synthetase	p. Chordata	c. Aves	o. Galliformes	f. Phasianidae	g. Meleagris	g. Meleagris
N1	Natural	p__Actinomycetota;c__Actinomycetes;o__Frankiales;f__Frankiaceae;g__Frankia;s__NA	EC:6.3.1.2	2.66807	Ammonium assimilation	glnA | EC:6.3.1.2	glutamine synthetase	p. Actinomycetota	c. Actinomycetes	o. Frankiales	f. Frankiaceae	g. Frankia	g. Frankia
P12OR2	Control	p__Euryarchaeota;c__Halobacteria;o__Halobacteriales;f__Halobacteriaceae;g__Halobacterium;s__Halobacterium hubeiense	EC:1.4.1.2	2.66466	Ammonium release	gudB | EC:1.4.1.2	glutamate dehydrogenase	p. Euryarchaeota	c. Halobacteria	o. Halobacteriales	f. Halobacteriaceae	g. Halobacterium	g. Halobacterium
P10O	COVG+SS	p__Euryarchaeota;c__Halobacteria;o__Natrialbales;f__Natrialbaceae;g__Natrinema;s__Natrinema mahii	EC:6.3.1.2	2.66088	Ammonium assimilation	glnA | EC:6.3.1.2	glutamine synthetase	p. Euryarchaeota	c. Halobacteria	o. Natrialbales	f. Natrialbaceae	g. Natrinema	g. Natrinema
N2	Natural	p__Actinomycetota;c__Actinomycetes;o__Mycobacteriales;f__Mycobacteriaceae;g__Mycobacterium;s__NA	EC:1.4.1.13	2.66054	Glutamate metabolism	gltBD | EC:1.4.1.13	glutamate synthase (NADPH)	p. Actinomycetota	c. Actinomycetes	o. Mycobacteriales	f. Mycobacteriaceae	g. Mycobacterium	g. Mycobacterium
P13O	COHort	p__NA;c__NA;o__NA;f__NA;g__NA;s__NA	EC:6.3.1.2	2.65592	Ammonium assimilation	glnA | EC:6.3.1.2	glutamine synthetase	NA	NA	NA	NA	NA	NA
P11O	COHort+SS	p__Pseudomonadota;c__Alphaproteobacteria;o__Hyphomicrobiales;f__Methylobacteriaceae;g__Methylobacterium;s__Methylobacterium sp. B4	EC:6.3.1.2	2.65276	Ammonium assimilation	glnA | EC:6.3.1.2	glutamine synthetase	p. Pseudomonadota	c. Alphaproteobacteria	o. Hyphomicrobiales	f. Methylobacteriaceae	g. Methylobacterium	g. Methylobacterium
P12OR2	Control	p__Actinomycetota;c__Actinomycetes;o__NA;f__NA;g__NA;s__NA	EC:1.4.1.4	2.65189	Ammonia assimilation and release	gdhA | EC:1.4.1.4	glutamate dehydrogenase (NADP+)	p. Actinomycetota	c. Actinomycetes	NA	NA	NA	c. Actinomycetes
P12OR2	Control	p__Actinomycetota;c__Actinomycetes;o__Streptosporangiales;f__Streptosporangiaceae;g__Sphaerisporangium;s__Sphaerisporangium album	EC:6.3.1.2	2.6516	Ammonium assimilation	glnA | EC:6.3.1.2	glutamine synthetase	p. Actinomycetota	c. Actinomycetes	o. Streptosporangiales	f. Streptosporangiaceae	g. Sphaerisporangium	g. Sphaerisporangium
P10O	COVG+SS	p__Pseudomonadota;c__Alphaproteobacteria;o__Hyphomicrobiales;f__NA;g__NA;s__NA	EC:6.3.1.2	2.64983	Ammonium assimilation	glnA | EC:6.3.1.2	glutamine synthetase	p. Pseudomonadota	c. Alphaproteobacteria	o. Hyphomicrobiales	NA	NA	o. Hyphomicrobiales
P13O	COHort	p__Bacillota;c__Bacilli;o__Bacillales;f__Bacillaceae;g__Bacillus;s__Bacillus timonensis	EC:6.3.1.2	2.64977	Ammonium assimilation	glnA | EC:6.3.1.2	glutamine synthetase	p. Bacillota	c. Bacilli	o. Bacillales	f. Bacillaceae	g. Bacillus	g. Bacillus
P13O	COHort	p__Pseudomonadota;c__Gammaproteobacteria;o__Cellvibrionales;f__Cellvibrionaceae;g__Cellvibrio;s__Cellvibrio sp. PSBB006	EC:6.3.1.2	2.64904	Ammonium assimilation	glnA | EC:6.3.1.2	glutamine synthetase	p. Pseudomonadota	c. Gammaproteobacteria	o. Cellvibrionales	f. Cellvibrionaceae	g. Cellvibrio	g. Cellvibrio
P7O	COVG	p__Bacteroidota;c__Flavobacteriia;o__Flavobacteriales;f__Flavobacteriaceae;g__NA;s__NA	EC:1.4.1.4	2.6481	Ammonia assimilation and release	gdhA | EC:1.4.1.4	glutamate dehydrogenase (NADP+)	p. Bacteroidota	c. Flavobacteriia	o. Flavobacteriales	f. Flavobacteriaceae	NA	f. Flavobacteriaceae
P12OR2	Control	p__Pseudomonadota;c__Alphaproteobacteria;o__Rhodospirillales;f__Thalassobaculaceae;g__Thalassobaculum;s__NA	EC:6.3.1.2	2.6476	Ammonium assimilation	glnA | EC:6.3.1.2	glutamine synthetase	p. Pseudomonadota	c. Alphaproteobacteria	o. Rhodospirillales	f. Thalassobaculaceae	g. Thalassobaculum	g. Thalassobaculum
N3	Natural	p__Actinomycetota;c__Actinomycetes;o__Micrococcales;f__Cellulomonadaceae;g__Cellulomonas;s__NA	EC:1.4.1.3	2.6464	Ammonia assimilation and release	gdhA | EC:1.4.1.3	glutamate dehydrogenase (NAD(P)+	p. Actinomycetota	c. Actinomycetes	o. Micrococcales	f. Cellulomonadaceae	g. Cellulomonas	g. Cellulomonas
P12OR1	Control	p__Actinomycetota;c__Actinomycetes;o__Pseudonocardiales;f__Pseudonocardiaceae;g__Saccharothrix;s__NA	EC:6.3.1.2	2.64544	Ammonium assimilation	glnA | EC:6.3.1.2	glutamine synthetase	p. Actinomycetota	c. Actinomycetes	o. Pseudonocardiales	f. Pseudonocardiaceae	g. Saccharothrix	g. Saccharothrix
P3O	COHort	p__Pseudomonadota;c__Gammaproteobacteria;o__Pseudomonadales;f__Marinobacteraceae;g__Marinobacter;s__Marinobacter sp. ANT_B65	EC:1.7.2.4	2.64515	Denitrification	nosZ | EC:1.7.2.4	nitrous-oxide reductase	p. Pseudomonadota	c. Gammaproteobacteria	o. Pseudomonadales	f. Marinobacteraceae	g. Marinobacter	g. Marinobacter
N3	Natural	p__Myxococcota;c__Myxococcia;o__Myxococcales;f__Vulgatibacteraceae;g__Vulgatibacter;s__Vulgatibacter incomptus	EC:1.4.1.3	2.64324	Ammonia assimilation and release	gdhA | EC:1.4.1.3	glutamate dehydrogenase (NAD(P)+	p. Myxococcota	c. Myxococcia	o. Myxococcales	f. Vulgatibacteraceae	g. Vulgatibacter	g. Vulgatibacter
P11O	COHort+SS	p__Pseudomonadota;c__Betaproteobacteria;o__Burkholderiales;f__Sutterellaceae;g__Sutterella;s__Sutterella parvirubra	EC:2.7.2.2	2.64274	Carbamate synthesis	arcC | EC:2.7.2.2	carbamate kinase	p. Pseudomonadota	c. Betaproteobacteria	o. Burkholderiales	f. Sutterellaceae	g. Sutterella	g. Sutterella
P13O	COHort	p__Pseudomonadota;c__Gammaproteobacteria;o__Oceanospirillales;f__NA;g__NA;s__NA	EC:6.3.1.2	2.64243	Ammonium assimilation	glnA | EC:6.3.1.2	glutamine synthetase	p. Pseudomonadota	c. Gammaproteobacteria	o. Oceanospirillales	NA	NA	o. Oceanospirillales
P13O	COHort	p__Actinomycetota;c__Actinomycetes;o__Streptosporangiales;f__Streptosporangiaceae;g__Sphaerisporangium;s__Sphaerisporangium album	EC:6.3.1.2	2.64097	Ammonium assimilation	glnA | EC:6.3.1.2	glutamine synthetase	p. Actinomycetota	c. Actinomycetes	o. Streptosporangiales	f. Streptosporangiaceae	g. Sphaerisporangium	g. Sphaerisporangium
P12OR2	Control	p__Actinomycetota;c__Actinomycetes;o__Streptosporangiales;f__Nocardiopsaceae;g__Murinocardiopsis;s__Murinocardiopsis flavida	EC:1.4.1.4	2.64014	Ammonia assimilation and release	gdhA | EC:1.4.1.4	glutamate dehydrogenase (NADP+)	p. Actinomycetota	c. Actinomycetes	o. Streptosporangiales	f. Nocardiopsaceae	g. Murinocardiopsis	g. Murinocardiopsis
P10O	COVG+SS	p__Actinomycetota;c__Actinomycetes;o__Micrococcales;f__Cellulomonadaceae;g__Cellulomonas;s__Cellulomonas bogoriensis	EC:6.3.1.2	2.63982	Ammonium assimilation	glnA | EC:6.3.1.2	glutamine synthetase	p. Actinomycetota	c. Actinomycetes	o. Micrococcales	f. Cellulomonadaceae	g. Cellulomonas	g. Cellulomonas
P12OR2	Control	p__Actinomycetota;c__Actinomycetes;o__Kineosporiales;f__Kineosporiaceae;g__Quadrisphaera;s__Quadrisphaera sp. DSM 44207	EC:6.3.1.2	2.63982	Ammonium assimilation	glnA | EC:6.3.1.2	glutamine synthetase	p. Actinomycetota	c. Actinomycetes	o. Kineosporiales	f. Kineosporiaceae	g. Quadrisphaera	g. Quadrisphaera
P5O	COHort+SS	p__Pseudomonadota;c__Gammaproteobacteria;o__Pseudomonadales;f__Pseudomonadaceae;g__Pseudomonas;s__NA	EC:1.7.2.5	2.63887	Denitrification	norBC | EC:1.7.2.5	nitric oxide reductase	p. Pseudomonadota	c. Gammaproteobacteria	o. Pseudomonadales	f. Pseudomonadaceae	g. Pseudomonas	g. Pseudomonas
N2	Natural	p__Actinomycetota;c__Actinomycetes;o__Geodermatophilales;f__Geodermatophilaceae;g__Geodermatophilus;s__NA	EC:6.3.1.2	2.63766	Ammonium assimilation	glnA | EC:6.3.1.2	glutamine synthetase	p. Actinomycetota	c. Actinomycetes	o. Geodermatophilales	f. Geodermatophilaceae	g. Geodermatophilus	g. Geodermatophilus
P12OR2	Control	p__Actinomycetota;c__Actinomycetes;o__Mycobacteriales;f__Mycobacteriaceae;g__Mycobacterium;s__Mycobacterium alsense	EC:1.4.1.13	2.6373	Glutamate metabolism	gltBD | EC:1.4.1.13	glutamate synthase (NADPH)	p. Actinomycetota	c. Actinomycetes	o. Mycobacteriales	f. Mycobacteriaceae	g. Mycobacterium	g. Mycobacterium
P13O	COHort	p__Ascomycota;c__Eurotiomycetes;o__Eurotiales;f__Aspergillaceae;g__Aspergillus;s__Aspergillus novofumigatus	EC:1.7.2.1	2.63537	Denitrification	nirKS | EC:1.7.2.1	nitrite reductase (NO-forming)	p. Ascomycota	c. Eurotiomycetes	o. Eurotiales	f. Aspergillaceae	g. Aspergillus	g. Aspergillus
P17O	COHort+SS	p__Pseudomonadota;c__Alphaproteobacteria;o__Sphingomonadales;f__Sphingomonadaceae;g__Sphingomonas;s__NA	EC:2.7.2.2	2.63519	Carbamate synthesis	arcC | EC:2.7.2.2	carbamate kinase	p. Pseudomonadota	c. Alphaproteobacteria	o. Sphingomonadales	f. Sphingomonadaceae	g. Sphingomonas	g. Sphingomonas
P13O	COHort	p__Pseudomonadota;c__Alphaproteobacteria;o__Hyphomicrobiales;f__Phyllobacteriaceae;g__Mesorhizobium;s__Mesorhizobium ephedrae	EC:6.3.1.2	2.63489	Ammonium assimilation	glnA | EC:6.3.1.2	glutamine synthetase	p. Pseudomonadota	c. Alphaproteobacteria	o. Hyphomicrobiales	f. Phyllobacteriaceae	g. Mesorhizobium	g. Mesorhizobium
N1	Natural	p__Pseudomonadota;c__Gammaproteobacteria;o__Pseudomonadales;f__Pseudomonadaceae;g__Pseudomonas;s__Pseudomonas sp. GM48	EC:3.5.5.1	2.63465	Ammonia assimilation and release	nit | EC:3.5.5.1	nitrilase	p. Pseudomonadota	c. Gammaproteobacteria	o. Pseudomonadales	f. Pseudomonadaceae	g. Pseudomonas	g. Pseudomonas
P11O	COHort+SS	p__Pseudomonadota;c__Betaproteobacteria;o__Burkholderiales;f__Alcaligenaceae;g__Bordetella;s__Bordetella petrii	EC:1.9.6.1	2.63244	Denitrification	napAB | EC:1.9.6.1	nitrate reductase (cytochrome)	p. Pseudomonadota	c. Betaproteobacteria	o. Burkholderiales	f. Alcaligenaceae	g. Bordetella	g. Bordetella
P8O	SS	p__Pseudomonadota;c__Gammaproteobacteria;o__Pseudomonadales;f__Pseudomonadaceae;g__Pseudomonas;s__Pseudomonas sp. TTU2014-066ASC	EC:1.7.2.1	2.63073	Denitrification	nirKS | EC:1.7.2.1	nitrite reductase (NO-forming)	p. Pseudomonadota	c. Gammaproteobacteria	o. Pseudomonadales	f. Pseudomonadaceae	g. Pseudomonas	g. Pseudomonas
P10O	COVG+SS	p__Actinomycetota;c__Actinomycetes;o__Streptosporangiales;f__Nocardiopsaceae;g__Nocardiopsis;s__Nocardiopsis valliformis	EC:1.4.1.4	2.62978	Ammonia assimilation and release	gdhA | EC:1.4.1.4	glutamate dehydrogenase (NADP+)	p. Actinomycetota	c. Actinomycetes	o. Streptosporangiales	f. Nocardiopsaceae	g. Nocardiopsis	g. Nocardiopsis
P11O	COHort+SS	p__Pseudomonadota;c__Betaproteobacteria;o__Burkholderiales;f__Alcaligenaceae;g__Pollutimonas;s__Pollutimonas thiosulfatoxidans	EC:3.5.5.1	2.62954	Ammonia assimilation and release	nit | EC:3.5.5.1	nitrilase	p. Pseudomonadota	c. Betaproteobacteria	o. Burkholderiales	f. Alcaligenaceae	g. Pollutimonas	g. Pollutimonas
P7O	COVG	p__Pseudomonadota;c__Gammaproteobacteria;o__Chromatiales;f__Ectothiorhodospiraceae;g__Thioalkalivibrio;s__NA	EC:4.2.1.104	2.62862	Carbamate synthesis	cynS | EC:4.2.1.104	cyanate lyase	p. Pseudomonadota	c. Gammaproteobacteria	o. Chromatiales	f. Ectothiorhodospiraceae	g. Thioalkalivibrio	g. Thioalkalivibrio
N3	Natural	p__Actinomycetota;c__Actinomycetes;o__Mycobacteriales;f__Mycobacteriaceae;g__Mycobacterium;s__NA	EC:4.2.1.1	2.62834	Carbamate synthesis	CA | EC:4.2.1.1	carbonic anhydrase	p. Actinomycetota	c. Actinomycetes	o. Mycobacteriales	f. Mycobacteriaceae	g. Mycobacterium	g. Mycobacterium
P10O	COVG+SS	p__Actinomycetota;c__Actinomycetes;o__Geodermatophilales;f__Geodermatophilaceae;g__Blastococcus;s__Blastococcus tunisiensis	EC:6.3.1.2	2.6265	Ammonium assimilation	glnA | EC:6.3.1.2	glutamine synthetase	p. Actinomycetota	c. Actinomycetes	o. Geodermatophilales	f. Geodermatophilaceae	g. Blastococcus	g. Blastococcus
P11O	COHort+SS	p__Actinomycetota;c__Actinomycetes;o__Mycobacteriales;f__Mycobacteriaceae;g__Mycolicibacterium;s__Mycolicibacterium wolinskyi	EC:2.7.2.2	2.62563	Carbamate synthesis	arcC | EC:2.7.2.2	carbamate kinase	p. Actinomycetota	c. Actinomycetes	o. Mycobacteriales	f. Mycobacteriaceae	g. Mycolicibacterium	g. Mycolicibacterium
P13O	COHort	p__Actinomycetota;c__Actinomycetes;o__Streptosporangiales;f__Thermomonosporaceae;g__Actinomadura;s__NA	EC:6.3.1.2	2.6254	Ammonium assimilation	glnA | EC:6.3.1.2	glutamine synthetase	p. Actinomycetota	c. Actinomycetes	o. Streptosporangiales	f. Thermomonosporaceae	g. Actinomadura	g. Actinomadura
P13O	COHort	p__Deinococcota;c__Deinococci;o__Thermales;f__Thermaceae;g__NA;s__NA	EC:6.3.1.2	2.62377	Ammonium assimilation	glnA | EC:6.3.1.2	glutamine synthetase	p. Deinococcota	c. Deinococci	o. Thermales	f. Thermaceae	NA	f. Thermaceae
P10O	COVG+SS	p__Actinomycetota;c__Actinomycetes;o__Geodermatophilales;f__Geodermatophilaceae;g__Geodermatophilus;s__NA	EC:6.3.1.2	2.62276	Ammonium assimilation	glnA | EC:6.3.1.2	glutamine synthetase	p. Actinomycetota	c. Actinomycetes	o. Geodermatophilales	f. Geodermatophilaceae	g. Geodermatophilus	g. Geodermatophilus
P7O	COVG	p__Pseudomonadota;c__Alphaproteobacteria;o__Hyphomicrobiales;f__Rhizobiaceae;g__NA;s__NA	EC:6.3.1.2	2.6219	Ammonium assimilation	glnA | EC:6.3.1.2	glutamine synthetase	p. Pseudomonadota	c. Alphaproteobacteria	o. Hyphomicrobiales	f. Rhizobiaceae	NA	f. Rhizobiaceae
P10O	COVG+SS	p__Pseudomonadota;c__Betaproteobacteria;o__Nitrosomonadales;f__Nitrosomonadaceae;g__Nitrosospira;s__Nitrosospira lacus	EC:1.7.2.6	2.6216	Nitrification	hao | EC:1.7.2.6	hydroxylamine dehydrogenase	p. Pseudomonadota	c. Betaproteobacteria	o. Nitrosomonadales	f. Nitrosomonadaceae	g. Nitrosospira	g. Nitrosospira
P2O	SS	p__Actinomycetota;c__Actinomycetes;o__Mycobacteriales;f__Mycobacteriaceae;g__Mycolicibacter;s__Mycolicibacter sinensis	EC:6.3.1.2	2.62038	Ammonium assimilation	glnA | EC:6.3.1.2	glutamine synthetase	p. Actinomycetota	c. Actinomycetes	o. Mycobacteriales	f. Mycobacteriaceae	g. Mycolicibacter	g. Mycolicibacter
P11O	COHort+SS	p__NA;c__NA;o__NA;f__NA;g__NA;s__NA	EC:2.7.2.2	2.6202	Carbamate synthesis	arcC | EC:2.7.2.2	carbamate kinase	NA	NA	NA	NA	NA	NA
P12OR2	Control	p__Actinomycetota;c__Actinomycetes;o__Cryptosporangiales;f__Cryptosporangiaceae;g__Cryptosporangium;s__Cryptosporangium arvum	EC:6.3.1.2	2.61795	Ammonium assimilation	glnA | EC:6.3.1.2	glutamine synthetase	p. Actinomycetota	c. Actinomycetes	o. Cryptosporangiales	f. Cryptosporangiaceae	g. Cryptosporangium	g. Cryptosporangium
P17O	COHort+SS	p__Pseudomonadota;c__Gammaproteobacteria;o__Pseudomonadales;f__Pseudomonadaceae;g__Stutzerimonas;s__Stutzerimonas stutzeri	EC:1.7.2.4	2.61681	Denitrification	nosZ | EC:1.7.2.4	nitrous-oxide reductase	p. Pseudomonadota	c. Gammaproteobacteria	o. Pseudomonadales	f. Pseudomonadaceae	g. Stutzerimonas	g. Stutzerimonas
P12OR2	Control	p__Actinomycetota;c__Actinomycetes;o__Pseudonocardiales;f__Pseudonocardiaceae;g__Pseudonocardia;s__Pseudonocardia sp. CNS-004	EC:6.3.1.2	2.61643	Ammonium assimilation	glnA | EC:6.3.1.2	glutamine synthetase	p. Actinomycetota	c. Actinomycetes	o. Pseudonocardiales	f. Pseudonocardiaceae	g. Pseudonocardia	g. Pseudonocardia
P7O	COVG	p__Pseudomonadota;c__Gammaproteobacteria;o__NA;f__NA;g__NA;s__NA	EC:4.2.1.104	2.61606	Carbamate synthesis	cynS | EC:4.2.1.104	cyanate lyase	p. Pseudomonadota	c. Gammaproteobacteria	NA	NA	NA	c. Gammaproteobacteria
P15O	SS	p__Pseudomonadota;c__Gammaproteobacteria;o__Pseudomonadales;f__Pseudomonadaceae;g__Halopseudomonas;s__Halopseudomonas formosensis	EC:1.4.1.4	2.61499	Ammonia assimilation and release	gdhA | EC:1.4.1.4	glutamate dehydrogenase (NADP+)	p. Pseudomonadota	c. Gammaproteobacteria	o. Pseudomonadales	f. Pseudomonadaceae	g. Halopseudomonas	g. Halopseudomonas
P10O	COVG+SS	p__Pseudomonadota;c__Gammaproteobacteria;o__Oceanospirillales;f__Halomonadaceae;g__Halomonas;s__Halomonas venusta	EC:1.4.1.13	2.61485	Glutamate metabolism	gltBD | EC:1.4.1.13	glutamate synthase (NADPH)	p. Pseudomonadota	c. Gammaproteobacteria	o. Oceanospirillales	f. Halomonadaceae	g. Halomonas	g. Halomonas
P10O	COVG+SS	p__Pseudomonadota;c__Alphaproteobacteria;o__Hyphomicrobiales;f__Phyllobacteriaceae;g__Aminobacter;s__NA	EC:6.3.1.2	2.61462	Ammonium assimilation	glnA | EC:6.3.1.2	glutamine synthetase	p. Pseudomonadota	c. Alphaproteobacteria	o. Hyphomicrobiales	f. Phyllobacteriaceae	g. Aminobacter	g. Aminobacter
P10O	COVG+SS	p__Pseudomonadota;c__Gammaproteobacteria;o__Oceanospirillales;f__Halomonadaceae;g__Halomonas;s__Halomonas sp. PBN3	EC:1.4.1.13	2.61439	Glutamate metabolism	gltBD | EC:1.4.1.13	glutamate synthase (NADPH)	p. Pseudomonadota	c. Gammaproteobacteria	o. Oceanospirillales	f. Halomonadaceae	g. Halomonas	g. Halomonas
P10O	COVG+SS	p__Pseudomonadota;c__Gammaproteobacteria;o__Oceanospirillales;f__Halomonadaceae;g__Halomonas;s__Halomonas sp. CSM-2	EC:1.4.1.13	2.61439	Glutamate metabolism	gltBD | EC:1.4.1.13	glutamate synthase (NADPH)	p. Pseudomonadota	c. Gammaproteobacteria	o. Oceanospirillales	f. Halomonadaceae	g. Halomonas	g. Halomonas
P15O	SS	p__Chordata;c__Aves;o__Gaviiformes;f__Gaviidae;g__Gavia;s__Gavia stellata	EC:4.2.1.1	2.60985	Carbamate synthesis	CA | EC:4.2.1.1	carbonic anhydrase	p. Chordata	c. Aves	o. Gaviiformes	f. Gaviidae	g. Gavia	g. Gavia
P10O	COVG+SS	p__Bacteroidota;c__Bacteroidia;o__Marinilabiliales;f__Prolixibacteraceae;g__Maribellus;s__Maribellus luteus	EC:1.4.1.4	2.60942	Ammonia assimilation and release	gdhA | EC:1.4.1.4	glutamate dehydrogenase (NADP+)	p. Bacteroidota	c. Bacteroidia	o. Marinilabiliales	f. Prolixibacteraceae	g. Maribellus	g. Maribellus
P16O	COVG+SS	p__Actinomycetota;c__Actinomycetes;o__Mycobacteriales;f__Mycobacteriaceae;g__Mycolicibacterium;s__Mycolicibacterium elephantis	EC:4.2.1.104	2.60724	Carbamate synthesis	cynS | EC:4.2.1.104	cyanate lyase	p. Actinomycetota	c. Actinomycetes	o. Mycobacteriales	f. Mycobacteriaceae	g. Mycolicibacterium	g. Mycolicibacterium
P10O	COVG+SS	p__Pseudomonadota;c__Alphaproteobacteria;o__Hyphomicrobiales;f__Rhizobiaceae;g__NA;s__NA	EC:6.3.1.2	2.60682	Ammonium assimilation	glnA | EC:6.3.1.2	glutamine synthetase	p. Pseudomonadota	c. Alphaproteobacteria	o. Hyphomicrobiales	f. Rhizobiaceae	NA	f. Rhizobiaceae
P12OR2	Control	p__Actinomycetota;c__Actinomycetes;o__Kitasatosporales;f__Streptomycetaceae;g__Streptomyces;s__Streptomyces sp. NRRL S-87	EC:6.3.1.2	2.60637	Ammonium assimilation	glnA | EC:6.3.1.2	glutamine synthetase	p. Actinomycetota	c. Actinomycetes	o. Kitasatosporales	f. Streptomycetaceae	g. Streptomyces	g. Streptomyces
P8O	SS	p__Pseudomonadota;c__Betaproteobacteria;o__Burkholderiales;f__Alcaligenaceae;g__Achromobacter;s__Achromobacter sp. MYb9	EC:1.9.6.1	2.60601	Denitrification	napAB | EC:1.9.6.1	nitrate reductase (cytochrome)	p. Pseudomonadota	c. Betaproteobacteria	o. Burkholderiales	f. Alcaligenaceae	g. Achromobacter	g. Achromobacter
P10O	COVG+SS	p__Chordata;c__Mammalia;o__NA;f__NA;g__NA;s__NA	EC:1.4.1.4	2.6059	Ammonia assimilation and release	gdhA | EC:1.4.1.4	glutamate dehydrogenase (NADP+)	p. Chordata	c. Mammalia	NA	NA	NA	c. Mammalia
P5O	COHort+SS	p__Actinomycetota;c__Nitriliruptoria;o__Egicoccales;f__Egicoccaceae;g__Egicoccus;s__Egicoccus halophilus	EC:6.3.1.2	2.60482	Ammonium assimilation	glnA | EC:6.3.1.2	glutamine synthetase	p. Actinomycetota	c. Nitriliruptoria	o. Egicoccales	f. Egicoccaceae	g. Egicoccus	g. Egicoccus
P12OR1	Control	p__Actinomycetota;c__Actinomycetes;o__Kitasatosporales;f__Streptomycetaceae;g__Streptomyces;s__NA	EC:2.7.2.2	2.60291	Carbamate synthesis	arcC | EC:2.7.2.2	carbamate kinase	p. Actinomycetota	c. Actinomycetes	o. Kitasatosporales	f. Streptomycetaceae	g. Streptomyces	g. Streptomyces
P12OR2	Control	p__Actinomycetota;c__Actinomycetes;o__NA;f__NA;g__NA;s__NA	EC:1.4.1.3	2.60251	Ammonia assimilation and release	gdhA | EC:1.4.1.3	glutamate dehydrogenase (NAD(P)+	p. Actinomycetota	c. Actinomycetes	NA	NA	NA	c. Actinomycetes
P13O	COHort	p__Pseudomonadota;c__Betaproteobacteria;o__Nitrosomonadales;f__Methylophilaceae;g__Methylophilus;s__Methylophilus sp. Leaf414	EC:6.3.1.2	2.59996	Ammonium assimilation	glnA | EC:6.3.1.2	glutamine synthetase	p. Pseudomonadota	c. Betaproteobacteria	o. Nitrosomonadales	f. Methylophilaceae	g. Methylophilus	g. Methylophilus
P3O	COHort	p__NA;c__NA;o__NA;f__NA;g__NA;s__NA	EC:1.4.1.3	2.5999	Ammonia assimilation and release	gdhA | EC:1.4.1.3	glutamate dehydrogenase (NAD(P)+	NA	NA	NA	NA	NA	NA
P10O	COVG+SS	p__Actinomycetota;c__Actinomycetes;o__Mycobacteriales;f__Corynebacteriaceae;g__Corynebacterium;s__Corynebacterium bovis	EC:1.4.1.4	2.5994	Ammonia assimilation and release	gdhA | EC:1.4.1.4	glutamate dehydrogenase (NADP+)	p. Actinomycetota	c. Actinomycetes	o. Mycobacteriales	f. Corynebacteriaceae	g. Corynebacterium	g. Corynebacterium
P13O	COHort	p__Actinomycetota;c__Actinomycetes;o__Glycomycetales;f__Glycomycetaceae;g__Glycomyces;s__Glycomyces xiaoerkulensis	EC:6.3.1.2	2.59875	Ammonium assimilation	glnA | EC:6.3.1.2	glutamine synthetase	p. Actinomycetota	c. Actinomycetes	o. Glycomycetales	f. Glycomycetaceae	g. Glycomyces	g. Glycomyces
P8O	SS	p__Pseudomonadota;c__Betaproteobacteria;o__Burkholderiales;f__Alcaligenaceae;g__Achromobacter;s__NA	EC:1.7.2.1	2.59786	Denitrification	nirKS | EC:1.7.2.1	nitrite reductase (NO-forming)	p. Pseudomonadota	c. Betaproteobacteria	o. Burkholderiales	f. Alcaligenaceae	g. Achromobacter	g. Achromobacter
P14O	COVG	p__Actinomycetota;c__Actinomycetes;o__Streptosporangiales;f__Streptosporangiaceae;g__Herbidospora;s__Herbidospora cretacea	EC:6.3.1.2	2.5971	Ammonium assimilation	glnA | EC:6.3.1.2	glutamine synthetase	p. Actinomycetota	c. Actinomycetes	o. Streptosporangiales	f. Streptosporangiaceae	g. Herbidospora	g. Herbidospora
P3O	COHort	p__Pseudomonadota;c__Gammaproteobacteria;o__Aeromonadales;f__Aeromonadaceae;g__Aeromonas;s__NA	EC:1.4.1.13	2.59499	Glutamate metabolism	gltBD | EC:1.4.1.13	glutamate synthase (NADPH)	p. Pseudomonadota	c. Gammaproteobacteria	o. Aeromonadales	f. Aeromonadaceae	g. Aeromonas	g. Aeromonas
N1	Natural	p__Pseudomonadota;c__Alphaproteobacteria;o__Hyphomicrobiales;f__NA;g__NA;s__NA	EC:3.5.1.49	2.59421	Ammonium release	AmiF | EC:3.5.1.49	formamidase	p. Pseudomonadota	c. Alphaproteobacteria	o. Hyphomicrobiales	NA	NA	o. Hyphomicrobiales
P7O	COVG	p__Pseudomonadota;c__Gammaproteobacteria;o__Cellvibrionales;f__Cellvibrionaceae;g__Cellvibrio;s__Cellvibrio sp. BR	EC:4.2.1.104	2.59375	Carbamate synthesis	cynS | EC:4.2.1.104	cyanate lyase	p. Pseudomonadota	c. Gammaproteobacteria	o. Cellvibrionales	f. Cellvibrionaceae	g. Cellvibrio	g. Cellvibrio
P14O	COVG	p__Actinomycetota;c__Actinomycetes;o__Micromonosporales;f__Micromonosporaceae;g__Salinispora;s__Salinispora pacifica	EC:6.3.1.2	2.59153	Ammonium assimilation	glnA | EC:6.3.1.2	glutamine synthetase	p. Actinomycetota	c. Actinomycetes	o. Micromonosporales	f. Micromonosporaceae	g. Salinispora	g. Salinispora
N3	Natural	p__Deinococcota;c__Deinococci;o__Thermales;f__Thermaceae;g__Thermus;s__Thermus islandicus	EC:6.3.1.2	2.5908	Ammonium assimilation	glnA | EC:6.3.1.2	glutamine synthetase	p. Deinococcota	c. Deinococci	o. Thermales	f. Thermaceae	g. Thermus	g. Thermus
P18O	Control	p__Actinomycetota;c__Actinomycetes;o__Mycobacteriales;f__Mycobacteriaceae;g__Mycobacterium;s__NA	EC:1.4.1.13	2.58888	Glutamate metabolism	gltBD | EC:1.4.1.13	glutamate synthase (NADPH)	p. Actinomycetota	c. Actinomycetes	o. Mycobacteriales	f. Mycobacteriaceae	g. Mycobacterium	g. Mycobacterium
P13O	COHort	p__Actinomycetota;c__Actinomycetes;o__Bifidobacteriales;f__Bifidobacteriaceae;g__Bifidobacterium;s__Bifidobacterium asteroides	EC:6.3.1.2	2.58793	Ammonium assimilation	glnA | EC:6.3.1.2	glutamine synthetase	p. Actinomycetota	c. Actinomycetes	o. Bifidobacteriales	f. Bifidobacteriaceae	g. Bifidobacterium	g. Bifidobacterium
P12OR2	Control	p__Actinomycetota;c__Actinomycetes;o__Mycobacteriales;f__Mycobacteriaceae;g__Mycobacterium;s__Mycobacterium sp. URHB0044	EC:6.3.1.2	2.58529	Ammonium assimilation	glnA | EC:6.3.1.2	glutamine synthetase	p. Actinomycetota	c. Actinomycetes	o. Mycobacteriales	f. Mycobacteriaceae	g. Mycobacterium	g. Mycobacterium
P13O	COHort	p__Pseudomonadota;c__Alphaproteobacteria;o__Hyphomicrobiales;f__Nitrobacteraceae;g__Bradyrhizobium;s__Bradyrhizobium murdochi	EC:6.3.1.2	2.58528	Ammonium assimilation	glnA | EC:6.3.1.2	glutamine synthetase	p. Pseudomonadota	c. Alphaproteobacteria	o. Hyphomicrobiales	f. Nitrobacteraceae	g. Bradyrhizobium	g. Bradyrhizobium
P10O	COVG+SS	p__Actinomycetota;c__Actinomycetes;o__Actinomycetales;f__Actinomycetaceae;g__Actinomyces;s__Actinomyces sp. oral taxon 448	EC:6.3.1.2	2.58413	Ammonium assimilation	glnA | EC:6.3.1.2	glutamine synthetase	p. Actinomycetota	c. Actinomycetes	o. Actinomycetales	f. Actinomycetaceae	g. Actinomyces	g. Actinomyces
P9O	COHort	p__Actinomycetota;c__Nitriliruptoria;o__Egicoccales;f__Egicoccaceae;g__Egicoccus;s__Egicoccus halophilus	EC:6.3.1.2	2.5841	Ammonium assimilation	glnA | EC:6.3.1.2	glutamine synthetase	p. Actinomycetota	c. Nitriliruptoria	o. Egicoccales	f. Egicoccaceae	g. Egicoccus	g. Egicoccus
P3O	COHort	p__Pseudomonadota;c__Gammaproteobacteria;o__Oceanospirillales;f__Halomonadaceae;g__Halomonas;s__Halomonas muralis	EC:1.4.1.2	2.58398	Ammonium release	gudB | EC:1.4.1.2	glutamate dehydrogenase	p. Pseudomonadota	c. Gammaproteobacteria	o. Oceanospirillales	f. Halomonadaceae	g. Halomonas	g. Halomonas
P1O	COVG	p__Actinomycetota;c__Actinomycetes;o__Mycobacteriales;f__Mycobacteriaceae;g__Mycolicibacillus;s__Mycolicibacillus koreensis	EC:4.2.1.104	2.58303	Carbamate synthesis	cynS | EC:4.2.1.104	cyanate lyase	p. Actinomycetota	c. Actinomycetes	o. Mycobacteriales	f. Mycobacteriaceae	g. Mycolicibacillus	g. Mycolicibacillus
P12OR2	Control	p__Actinomycetota;c__Actinomycetes;o__Mycobacteriales;f__Nocardiaceae;g__Rhodococcus;s__Rhodococcus sp. X156	EC:6.3.1.2	2.57983	Ammonium assimilation	glnA | EC:6.3.1.2	glutamine synthetase	p. Actinomycetota	c. Actinomycetes	o. Mycobacteriales	f. Nocardiaceae	g. Rhodococcus	g. Rhodococcus
P10O	COVG+SS	p__Actinomycetota;c__Actinomycetes;o__Micrococcales;f__Microbacteriaceae;g__Homoserinimonas;s__Homoserinimonas sp. OAct 916	EC:6.3.1.2	2.57848	Ammonium assimilation	glnA | EC:6.3.1.2	glutamine synthetase	p. Actinomycetota	c. Actinomycetes	o. Micrococcales	f. Microbacteriaceae	g. Homoserinimonas	g. Homoserinimonas
P16O	COVG+SS	p__Pseudomonadota;c__Alphaproteobacteria;o__NA;f__NA;g__NA;s__NA	EC:6.3.1.2	2.57812	Ammonium assimilation	glnA | EC:6.3.1.2	glutamine synthetase	p. Pseudomonadota	c. Alphaproteobacteria	NA	NA	NA	c. Alphaproteobacteria
P10O	COVG+SS	p__Actinomycetota;c__Actinomycetes;o__Micrococcales;f__Intrasporangiaceae;g__Janibacter;s__Janibacter corallicola	EC:6.3.1.2	2.57758	Ammonium assimilation	glnA | EC:6.3.1.2	glutamine synthetase	p. Actinomycetota	c. Actinomycetes	o. Micrococcales	f. Intrasporangiaceae	g. Janibacter	g. Janibacter
P2O	SS	p__Actinomycetota;c__Actinomycetes;o__Mycobacteriales;f__Mycobacteriaceae;g__Mycolicibacter;s__Mycolicibacter senuensis	EC:6.3.1.2	2.57608	Ammonium assimilation	glnA | EC:6.3.1.2	glutamine synthetase	p. Actinomycetota	c. Actinomycetes	o. Mycobacteriales	f. Mycobacteriaceae	g. Mycolicibacter	g. Mycolicibacter
P11O	COHort+SS	p__Pseudomonadota;c__Alphaproteobacteria;o__Rhodospirillales;f__Acetobacteraceae;g__Falsiroseomonas;s__Falsiroseomonas stagni	EC:1.7.1.4	2.57447	Assimilatory nitrate reduction	nasBDE | EC:1.7.1.4	nitrite reductase (NAD(P)H)	p. Pseudomonadota	c. Alphaproteobacteria	o. Rhodospirillales	f. Acetobacteraceae	g. Falsiroseomonas	g. Falsiroseomonas
P7O	COVG	p__Actinomycetota;c__Actinomycetes;o__Kitasatosporales;f__Streptomycetaceae;g__NA;s__NA	EC:6.3.1.2	2.57152	Ammonium assimilation	glnA | EC:6.3.1.2	glutamine synthetase	p. Actinomycetota	c. Actinomycetes	o. Kitasatosporales	f. Streptomycetaceae	NA	f. Streptomycetaceae
P7O	COVG	p__Actinomycetota;c__Actinomycetes;o__Mycobacteriales;f__NA;g__NA;s__NA	EC:1.4.1.13	2.57058	Glutamate metabolism	gltBD | EC:1.4.1.13	glutamate synthase (NADPH)	p. Actinomycetota	c. Actinomycetes	o. Mycobacteriales	NA	NA	o. Mycobacteriales
P12OR2	Control	p__Pseudomonadota;c__Gammaproteobacteria;o__NA;f__NA;g__NA;s__NA	EC:6.3.1.2	2.56923	Ammonium assimilation	glnA | EC:6.3.1.2	glutamine synthetase	p. Pseudomonadota	c. Gammaproteobacteria	NA	NA	NA	c. Gammaproteobacteria
P13O	COHort	p__Pseudomonadota;c__Gammaproteobacteria;o__NA;f__NA;g__NA;s__gamma proteobacterium symbiont of Ctena orbiculata	EC:6.3.1.2	2.56772	Ammonium assimilation	glnA | EC:6.3.1.2	glutamine synthetase	p. Pseudomonadota	c. Gammaproteobacteria	NA	NA	NA	c. Gammaproteobacteria
P12OR2	Control	p__Actinomycetota;c__Actinomycetes;o__Micrococcales;f__NA;g__NA;s__NA	EC:6.3.1.2	2.56735	Ammonium assimilation	glnA | EC:6.3.1.2	glutamine synthetase	p. Actinomycetota	c. Actinomycetes	o. Micrococcales	NA	NA	o. Micrococcales
P2O	SS	p__Pseudomonadota;c__Gammaproteobacteria;o__Pseudomonadales;f__Pseudomonadaceae;g__Pseudomonas;s__Pseudomonas sp. TTU2014-066ASC	EC:1.7.2.5	2.56488	Denitrification	norBC | EC:1.7.2.5	nitric oxide reductase	p. Pseudomonadota	c. Gammaproteobacteria	o. Pseudomonadales	f. Pseudomonadaceae	g. Pseudomonas	g. Pseudomonas
P8O	SS	p__Bacillota;c__Bacilli;o__Lactobacillales;f__Streptococcaceae;g__Streptococcus;s__Streptococcus parasanguinis	EC:1.4.1.4	2.56312	Ammonia assimilation and release	gdhA | EC:1.4.1.4	glutamate dehydrogenase (NADP+)	p. Bacillota	c. Bacilli	o. Lactobacillales	f. Streptococcaceae	g. Streptococcus	g. Streptococcus
P12OR2	Control	p__Thermomicrobiota;c__Thermomicrobia;o__Sphaerobacterales;f__Sphaerobacteraceae;g__Sphaerobacter;s__Sphaerobacter thermophilus	EC:6.3.1.2	2.56267	Ammonium assimilation	glnA | EC:6.3.1.2	glutamine synthetase	p. Thermomicrobiota	c. Thermomicrobia	o. Sphaerobacterales	f. Sphaerobacteraceae	g. Sphaerobacter	g. Sphaerobacter
P1O	COVG	p__Actinomycetota;c__Actinomycetes;o__Mycobacteriales;f__Nocardiaceae;g__Nocardia;s__NA	EC:6.3.1.2	2.56264	Ammonium assimilation	glnA | EC:6.3.1.2	glutamine synthetase	p. Actinomycetota	c. Actinomycetes	o. Mycobacteriales	f. Nocardiaceae	g. Nocardia	g. Nocardia
P2O	SS	p__Pseudomonadota;c__Gammaproteobacteria;o__Pseudomonadales;f__Pseudomonadaceae;g__Pseudomonas;s__Pseudomonas sp. TTU2014-096BSC	EC:1.7.2.5	2.56102	Denitrification	norBC | EC:1.7.2.5	nitric oxide reductase	p. Pseudomonadota	c. Gammaproteobacteria	o. Pseudomonadales	f. Pseudomonadaceae	g. Pseudomonas	g. Pseudomonas
P7O	COVG	p__Actinomycetota;c__Actinomycetes;o__Pseudonocardiales;f__Pseudonocardiaceae;g__Saccharomonospora;s__NA	EC:6.3.1.2	2.56068	Ammonium assimilation	glnA | EC:6.3.1.2	glutamine synthetase	p. Actinomycetota	c. Actinomycetes	o. Pseudonocardiales	f. Pseudonocardiaceae	g. Saccharomonospora	g. Saccharomonospora
P12OR2	Control	p__Pseudomonadota;c__Alphaproteobacteria;o__Hyphomicrobiales;f__Phyllobacteriaceae;g__Phyllobacterium;s__NA	EC:6.3.1.2	2.55824	Ammonium assimilation	glnA | EC:6.3.1.2	glutamine synthetase	p. Pseudomonadota	c. Alphaproteobacteria	o. Hyphomicrobiales	f. Phyllobacteriaceae	g. Phyllobacterium	g. Phyllobacterium
P16O	COVG+SS	p__Deinococcota;c__Deinococci;o__Thermales;f__Thermaceae;g__Thermus;s__Thermus oshimai	EC:6.3.1.2	2.55482	Ammonium assimilation	glnA | EC:6.3.1.2	glutamine synthetase	p. Deinococcota	c. Deinococci	o. Thermales	f. Thermaceae	g. Thermus	g. Thermus
P10O	COVG+SS	p__Actinomycetota;c__Actinomycetes;o__Propionibacteriales;f__Nocardioidaceae;g__Aeromicrobium;s__Aeromicrobium erythreum	EC:6.3.1.2	2.55435	Ammonium assimilation	glnA | EC:6.3.1.2	glutamine synthetase	p. Actinomycetota	c. Actinomycetes	o. Propionibacteriales	f. Nocardioidaceae	g. Aeromicrobium	g. Aeromicrobium
P12OR2	Control	p__Actinomycetota;c__Actinomycetes;o__Pseudonocardiales;f__Pseudonocardiaceae;g__Pseudonocardia;s__Pseudonocardia asaccharolytica	EC:1.4.1.13	2.55406	Glutamate metabolism	gltBD | EC:1.4.1.13	glutamate synthase (NADPH)	p. Actinomycetota	c. Actinomycetes	o. Pseudonocardiales	f. Pseudonocardiaceae	g. Pseudonocardia	g. Pseudonocardia
P8O	SS	p__Pseudomonadota;c__Betaproteobacteria;o__Burkholderiales;f__Alcaligenaceae;g__Alcaligenes;s__NA	EC:1.7.2.1	2.54936	Denitrification	nirKS | EC:1.7.2.1	nitrite reductase (NO-forming)	p. Pseudomonadota	c. Betaproteobacteria	o. Burkholderiales	f. Alcaligenaceae	g. Alcaligenes	g. Alcaligenes
P12OR2	Control	p__Actinomycetota;c__Actinomycetes;o__Propionibacteriales;f__Nocardioidaceae;g__Nocardioides;s__Nocardioides speluncae	EC:6.3.1.2	2.54689	Ammonium assimilation	glnA | EC:6.3.1.2	glutamine synthetase	p. Actinomycetota	c. Actinomycetes	o. Propionibacteriales	f. Nocardioidaceae	g. Nocardioides	g. Nocardioides
P13O	COHort	p__Pseudomonadota;c__Gammaproteobacteria;o__Xanthomonadales;f__Rhodanobacteraceae;g__Luteibacter;s__Luteibacter sp. UNCMF366Tsu5.1	EC:1.4.1.13	2.54421	Glutamate metabolism	gltBD | EC:1.4.1.13	glutamate synthase (NADPH)	p. Pseudomonadota	c. Gammaproteobacteria	o. Xanthomonadales	f. Rhodanobacteraceae	g. Luteibacter	g. Luteibacter
P8O	SS	p__Pseudomonadota;c__Alphaproteobacteria;o__Hyphomicrobiales;f__NA;g__NA;s__Hyphomicrobiales bacterium	EC:1.7.2.1	2.54364	Denitrification	nirKS | EC:1.7.2.1	nitrite reductase (NO-forming)	p. Pseudomonadota	c. Alphaproteobacteria	o. Hyphomicrobiales	NA	NA	o. Hyphomicrobiales
P13O	COHort	p__Actinomycetota;c__Actinomycetes;o__Frankiales;f__Frankiaceae;g__Frankia;s__Frankia sp. QA3	EC:6.3.1.2	2.5433	Ammonium assimilation	glnA | EC:6.3.1.2	glutamine synthetase	p. Actinomycetota	c. Actinomycetes	o. Frankiales	f. Frankiaceae	g. Frankia	g. Frankia
P10O	COVG+SS	p__Pseudomonadota;c__Gammaproteobacteria;o__Oceanospirillales;f__Halomonadaceae;g__Halovibrio;s__Halovibrio salipaludis	EC:6.3.1.2	2.54289	Ammonium assimilation	glnA | EC:6.3.1.2	glutamine synthetase	p. Pseudomonadota	c. Gammaproteobacteria	o. Oceanospirillales	f. Halomonadaceae	g. Halovibrio	g. Halovibrio
P2O	SS	p__Actinomycetota;c__Actinomycetes;o__Mycobacteriales;f__Mycobacteriaceae;g__Mycolicibacter;s__NA	EC:6.3.1.2	2.54269	Ammonium assimilation	glnA | EC:6.3.1.2	glutamine synthetase	p. Actinomycetota	c. Actinomycetes	o. Mycobacteriales	f. Mycobacteriaceae	g. Mycolicibacter	g. Mycolicibacter
P13O	COHort	p__Pseudomonadota;c__Alphaproteobacteria;o__Rhodobacterales;f__Paracoccaceae;g__NA;s__NA	EC:6.3.1.2	2.54104	Ammonium assimilation	glnA | EC:6.3.1.2	glutamine synthetase	p. Pseudomonadota	c. Alphaproteobacteria	o. Rhodobacterales	f. Paracoccaceae	NA	f. Paracoccaceae
P13O	COHort	p__Actinomycetota;c__Actinomycetes;o__Micrococcales;f__NA;g__NA;s__NA	EC:6.3.1.2	2.54082	Ammonium assimilation	glnA | EC:6.3.1.2	glutamine synthetase	p. Actinomycetota	c. Actinomycetes	o. Micrococcales	NA	NA	o. Micrococcales
P13O	COHort	p__Pseudomonadota;c__Alphaproteobacteria;o__Hyphomicrobiales;f__Rhizobiaceae;g__Rhizobium;s__Rhizobium terrae	EC:6.3.1.2	2.53969	Ammonium assimilation	glnA | EC:6.3.1.2	glutamine synthetase	p. Pseudomonadota	c. Alphaproteobacteria	o. Hyphomicrobiales	f. Rhizobiaceae	g. Rhizobium	g. Rhizobium
P8O	SS	p__NA;c__NA;o__NA;f__NA;g__NA;s__NA	EC:1.4.1.4	2.53965	Ammonia assimilation and release	gdhA | EC:1.4.1.4	glutamate dehydrogenase (NADP+)	NA	NA	NA	NA	NA	NA
P16O	COVG+SS	p__NA;c__NA;o__NA;f__NA;g__NA;s__NA	EC:6.3.1.2	2.53914	Ammonium assimilation	glnA | EC:6.3.1.2	glutamine synthetase	NA	NA	NA	NA	NA	NA
P12OR2	Control	p__NA;c__NA;o__NA;f__NA;g__NA;s__NA	EC:6.3.1.2	2.53884	Ammonium assimilation	glnA | EC:6.3.1.2	glutamine synthetase	NA	NA	NA	NA	NA	NA
P12OR2	Control	p__Actinomycetota;c__Actinomycetes;o__Propionibacteriales;f__Propionibacteriaceae;g__NA;s__NA	EC:6.3.1.2	2.53827	Ammonium assimilation	glnA | EC:6.3.1.2	glutamine synthetase	p. Actinomycetota	c. Actinomycetes	o. Propionibacteriales	f. Propionibacteriaceae	NA	f. Propionibacteriaceae
P10O	COVG+SS	p__Pseudomonadota;c__Gammaproteobacteria;o__Chromatiales;f__NA;g__NA;s__NA	EC:6.3.1.2	2.53741	Ammonium assimilation	glnA | EC:6.3.1.2	glutamine synthetase	p. Pseudomonadota	c. Gammaproteobacteria	o. Chromatiales	NA	NA	o. Chromatiales
N2	Natural	p__Actinomycetota;c__Actinomycetes;o__Kitasatosporales;f__Streptomycetaceae;g__Streptomyces;s__Streptomyces triticirhizae	EC:6.3.1.2	2.53609	Ammonium assimilation	glnA | EC:6.3.1.2	glutamine synthetase	p. Actinomycetota	c. Actinomycetes	o. Kitasatosporales	f. Streptomycetaceae	g. Streptomyces	g. Streptomyces
P14O	COVG	p__Actinomycetota;c__Actinomycetes;o__Micrococcales;f__Microbacteriaceae;g__Microcella;s__Microcella putealis	EC:6.3.1.2	2.53542	Ammonium assimilation	glnA | EC:6.3.1.2	glutamine synthetase	p. Actinomycetota	c. Actinomycetes	o. Micrococcales	f. Microbacteriaceae	g. Microcella	g. Microcella
P16O	COVG+SS	p__Pseudomonadota;c__Gammaproteobacteria;o__Alteromonadales;f__Alteromonadaceae;g__Glaciecola;s__Glaciecola punicea	EC:1.4.1.13	2.53494	Glutamate metabolism	gltBD | EC:1.4.1.13	glutamate synthase (NADPH)	p. Pseudomonadota	c. Gammaproteobacteria	o. Alteromonadales	f. Alteromonadaceae	g. Glaciecola	g. Glaciecola
P13O	COHort	p__Pseudomonadota;c__Betaproteobacteria;o__Nitrosomonadales;f__Gallionellaceae;g__NA;s__NA	EC:6.3.1.2	2.53429	Ammonium assimilation	glnA | EC:6.3.1.2	glutamine synthetase	p. Pseudomonadota	c. Betaproteobacteria	o. Nitrosomonadales	f. Gallionellaceae	NA	f. Gallionellaceae
P12OR2	Control	p__Pseudomonadota;c__Alphaproteobacteria;o__Hyphomicrobiales;f__Nitrobacteraceae;g__Bradyrhizobium;s__NA	EC:6.3.1.2	2.53335	Ammonium assimilation	glnA | EC:6.3.1.2	glutamine synthetase	p. Pseudomonadota	c. Alphaproteobacteria	o. Hyphomicrobiales	f. Nitrobacteraceae	g. Bradyrhizobium	g. Bradyrhizobium
P16O	COVG+SS	p__Pseudomonadota;c__Gammaproteobacteria;o__Oceanospirillales;f__Halomonadaceae;g__Halovibrio;s__Halovibrio salipaludis	EC:1.4.1.13	2.53332	Glutamate metabolism	gltBD | EC:1.4.1.13	glutamate synthase (NADPH)	p. Pseudomonadota	c. Gammaproteobacteria	o. Oceanospirillales	f. Halomonadaceae	g. Halovibrio	g. Halovibrio
P10O	COVG+SS	p__Actinomycetota;c__Actinomycetes;o__Streptosporangiales;f__Nocardiopsaceae;g__Streptomonospora;s__Streptomonospora alba	EC:6.3.1.2	2.53066	Ammonium assimilation	glnA | EC:6.3.1.2	glutamine synthetase	p. Actinomycetota	c. Actinomycetes	o. Streptosporangiales	f. Nocardiopsaceae	g. Streptomonospora	g. Streptomonospora
P7O	COVG	p__Actinomycetota;c__Actinomycetes;o__Micrococcales;f__Ruaniaceae;g__Ruania;s__Ruania albidiflava	EC:6.3.1.2	2.53013	Ammonium assimilation	glnA | EC:6.3.1.2	glutamine synthetase	p. Actinomycetota	c. Actinomycetes	o. Micrococcales	f. Ruaniaceae	g. Ruania	g. Ruania
P7O	COVG	p__Actinomycetota;c__Actinomycetes;o__Mycobacteriales;f__Mycobacteriaceae;g__Mycolicibacterium;s__Mycolicibacterium holsaticum	EC:4.2.1.104	2.53005	Carbamate synthesis	cynS | EC:4.2.1.104	cyanate lyase	p. Actinomycetota	c. Actinomycetes	o. Mycobacteriales	f. Mycobacteriaceae	g. Mycolicibacterium	g. Mycolicibacterium
P10O	COVG+SS	p__Actinomycetota;c__Actinomycetes;o__Micrococcales;f__Microbacteriaceae;g__Leucobacter;s__NA	EC:6.3.1.2	2.52979	Ammonium assimilation	glnA | EC:6.3.1.2	glutamine synthetase	p. Actinomycetota	c. Actinomycetes	o. Micrococcales	f. Microbacteriaceae	g. Leucobacter	g. Leucobacter
P16O	COVG+SS	p__Pseudomonadota;c__Gammaproteobacteria;o__Oceanospirillales;f__Halomonadaceae;g__Halomonas;s__Halomonas sp. G11	EC:6.3.1.2	2.5294	Ammonium assimilation	glnA | EC:6.3.1.2	glutamine synthetase	p. Pseudomonadota	c. Gammaproteobacteria	o. Oceanospirillales	f. Halomonadaceae	g. Halomonas	g. Halomonas
P5O	COHort+SS	p__Pseudomonadota;c__Alphaproteobacteria;o__Hyphomicrobiales;f__Rhizobiaceae;g__Rhizobium;s__NA	EC:6.3.1.2	2.52796	Ammonium assimilation	glnA | EC:6.3.1.2	glutamine synthetase	p. Pseudomonadota	c. Alphaproteobacteria	o. Hyphomicrobiales	f. Rhizobiaceae	g. Rhizobium	g. Rhizobium
P17O	COHort+SS	p__Pseudomonadota;c__Gammaproteobacteria;o__Pseudomonadales;f__Marinobacteraceae;g__Marinobacter;s__NA	EC:1.7.2.4	2.52761	Denitrification	nosZ | EC:1.7.2.4	nitrous-oxide reductase	p. Pseudomonadota	c. Gammaproteobacteria	o. Pseudomonadales	f. Marinobacteraceae	g. Marinobacter	g. Marinobacter
P3O	COHort	p__Pseudomonadota;c__Gammaproteobacteria;o__Pseudomonadales;f__Pseudomonadaceae;g__Pseudomonas;s__Pseudomonas syringae group genomosp. 7	EC:1.4.1.13	2.52758	Glutamate metabolism	gltBD | EC:1.4.1.13	glutamate synthase (NADPH)	p. Pseudomonadota	c. Gammaproteobacteria	o. Pseudomonadales	f. Pseudomonadaceae	g. Pseudomonas	g. Pseudomonas
P10O	COVG+SS	p__Actinomycetota;c__Actinomycetes;o__Pseudonocardiales;f__Pseudonocardiaceae;g__Pseudonocardia;s__Pseudonocardia spinosispora	EC:6.3.1.2	2.52329	Ammonium assimilation	glnA | EC:6.3.1.2	glutamine synthetase	p. Actinomycetota	c. Actinomycetes	o. Pseudonocardiales	f. Pseudonocardiaceae	g. Pseudonocardia	g. Pseudonocardia
P7O	COVG	p__Actinomycetota;c__Actinomycetes;o__Mycobacteriales;f__Mycobacteriaceae;g__Mycobacterium;s__Mycobacterium sp. IS-1496	EC:4.2.1.104	2.52267	Carbamate synthesis	cynS | EC:4.2.1.104	cyanate lyase	p. Actinomycetota	c. Actinomycetes	o. Mycobacteriales	f. Mycobacteriaceae	g. Mycobacterium	g. Mycobacterium
P7O	COVG	p__Pseudomonadota;c__Gammaproteobacteria;o__Xanthomonadales;f__Xanthomonadaceae;g__NA;s__NA	EC:6.3.1.2	2.51986	Ammonium assimilation	glnA | EC:6.3.1.2	glutamine synthetase	p. Pseudomonadota	c. Gammaproteobacteria	o. Xanthomonadales	f. Xanthomonadaceae	NA	f. Xanthomonadaceae
P12OR2	Control	p__Actinomycetota;c__Actinomycetes;o__Pseudonocardiales;f__Pseudonocardiaceae;g__Actinoalloteichus;s__Actinoalloteichus hoggarensis	EC:6.3.1.2	2.51826	Ammonium assimilation	glnA | EC:6.3.1.2	glutamine synthetase	p. Actinomycetota	c. Actinomycetes	o. Pseudonocardiales	f. Pseudonocardiaceae	g. Actinoalloteichus	g. Actinoalloteichus
P10O	COVG+SS	p__Pseudomonadota;c__Gammaproteobacteria;o__Thiotrichales;f__Piscirickettsiaceae;g__Hydrogenovibrio;s__Hydrogenovibrio marinus	EC:6.3.1.2	2.51812	Ammonium assimilation	glnA | EC:6.3.1.2	glutamine synthetase	p. Pseudomonadota	c. Gammaproteobacteria	o. Thiotrichales	f. Piscirickettsiaceae	g. Hydrogenovibrio	g. Hydrogenovibrio
P13O	COHort	p__Actinomycetota;c__Actinomycetes;o__Micrococcales;f__Cellulomonadaceae;g__Cellulomonas;s__Cellulomonas bogoriensis	EC:6.3.1.2	2.51778	Ammonium assimilation	glnA | EC:6.3.1.2	glutamine synthetase	p. Actinomycetota	c. Actinomycetes	o. Micrococcales	f. Cellulomonadaceae	g. Cellulomonas	g. Cellulomonas
P17O	COHort+SS	p__Pseudomonadota;c__Alphaproteobacteria;o__Hyphomicrobiales;f__NA;g__NA;s__Hyphomicrobiales bacterium	EC:3.5.5.1	2.51525	Ammonia assimilation and release	nit | EC:3.5.5.1	nitrilase	p. Pseudomonadota	c. Alphaproteobacteria	o. Hyphomicrobiales	NA	NA	o. Hyphomicrobiales
P10O	COVG+SS	p__Actinomycetota;c__Actinomycetes;o__Micrococcales;f__Microbacteriaceae;g__NA;s__NA	EC:6.3.1.2	2.51468	Ammonium assimilation	glnA | EC:6.3.1.2	glutamine synthetase	p. Actinomycetota	c. Actinomycetes	o. Micrococcales	f. Microbacteriaceae	NA	f. Microbacteriaceae
P16O	COVG+SS	p__Actinomycetota;c__Actinomycetes;o__Propionibacteriales;f__Nocardioidaceae;g__Aeromicrobium;s__Aeromicrobium sp. PE09-221	EC:6.3.1.2	2.51158	Ammonium assimilation	glnA | EC:6.3.1.2	glutamine synthetase	p. Actinomycetota	c. Actinomycetes	o. Propionibacteriales	f. Nocardioidaceae	g. Aeromicrobium	g. Aeromicrobium
P11O	COHort+SS	p__Pseudomonadota;c__Alphaproteobacteria;o__Hyphomicrobiales;f__Brucellaceae;g__Brucella;s__Brucella vulpis	EC:1.7.2.4	2.5115	Denitrification	nosZ | EC:1.7.2.4	nitrous-oxide reductase	p. Pseudomonadota	c. Alphaproteobacteria	o. Hyphomicrobiales	f. Brucellaceae	g. Brucella	g. Brucella
P3O	COHort	p__Pseudomonadota;c__Alphaproteobacteria;o__Hyphomicrobiales;f__Phyllobacteriaceae;g__Mesorhizobium;s__Mesorhizobium loti	EC:1.7.2.4	2.51095	Denitrification	nosZ | EC:1.7.2.4	nitrous-oxide reductase	p. Pseudomonadota	c. Alphaproteobacteria	o. Hyphomicrobiales	f. Phyllobacteriaceae	g. Mesorhizobium	g. Mesorhizobium
P7O	COVG	p__Actinomycetota;c__Actinomycetes;o__Mycobacteriales;f__Mycobacteriaceae;g__NA;s__NA	EC:4.2.1.104	2.51083	Carbamate synthesis	cynS | EC:4.2.1.104	cyanate lyase	p. Actinomycetota	c. Actinomycetes	o. Mycobacteriales	f. Mycobacteriaceae	NA	f. Mycobacteriaceae
P11O	COHort+SS	p__Actinomycetota;c__NA;o__NA;f__NA;g__NA;s__NA	EC:6.3.1.2	2.50963	Ammonium assimilation	glnA | EC:6.3.1.2	glutamine synthetase	p. Actinomycetota	NA	NA	NA	NA	p. Actinomycetota
P18O	Control	p__Actinomycetota;c__Actinomycetes;o__Frankiales;f__Frankiaceae;g__Frankia;s__NA	EC:1.4.1.3	2.50922	Ammonia assimilation and release	gdhA | EC:1.4.1.3	glutamate dehydrogenase (NAD(P)+	p. Actinomycetota	c. Actinomycetes	o. Frankiales	f. Frankiaceae	g. Frankia	g. Frankia
P2O	SS	p__NA;c__NA;o__NA;f__NA;g__NA;s__NA	EC:6.3.1.2	2.50807	Ammonium assimilation	glnA | EC:6.3.1.2	glutamine synthetase	NA	NA	NA	NA	NA	NA
P14O	COVG	p__Actinomycetota;c__Actinomycetes;o__Mycobacteriales;f__Mycobacteriaceae;g__Mycolicibacter;s__NA	EC:1.4.1.13	2.50606	Glutamate metabolism	gltBD | EC:1.4.1.13	glutamate synthase (NADPH)	p. Actinomycetota	c. Actinomycetes	o. Mycobacteriales	f. Mycobacteriaceae	g. Mycolicibacter	g. Mycolicibacter
P13O	COHort	p__Pseudomonadota;c__Gammaproteobacteria;o__Pseudomonadales;f__Pseudomonadaceae;g__Halopseudomonas;s__Halopseudomonas pelagia	EC:1.7.2.5	2.50478	Denitrification	norBC | EC:1.7.2.5	nitric oxide reductase	p. Pseudomonadota	c. Gammaproteobacteria	o. Pseudomonadales	f. Pseudomonadaceae	g. Halopseudomonas	g. Halopseudomonas
P7O	COVG	p__Actinomycetota;c__Actinomycetes;o__Streptosporangiales;f__NA;g__NA;s__NA	EC:6.3.1.2	2.50354	Ammonium assimilation	glnA | EC:6.3.1.2	glutamine synthetase	p. Actinomycetota	c. Actinomycetes	o. Streptosporangiales	NA	NA	o. Streptosporangiales
P14O	COVG	p__Actinomycetota;c__Actinomycetes;o__Mycobacteriales;f__Mycobacteriaceae;g__Mycolicibacter;s__Mycolicibacter senuensis	EC:1.4.1.13	2.50051	Glutamate metabolism	gltBD | EC:1.4.1.13	glutamate synthase (NADPH)	p. Actinomycetota	c. Actinomycetes	o. Mycobacteriales	f. Mycobacteriaceae	g. Mycolicibacter	g. Mycolicibacter
P7O	COVG	p__Actinomycetota;c__Actinomycetes;o__Propionibacteriales;f__Nocardioidaceae;g__Nocardioides;s__Nocardioides speluncae	EC:6.3.1.2	2.49991	Ammonium assimilation	glnA | EC:6.3.1.2	glutamine synthetase	p. Actinomycetota	c. Actinomycetes	o. Propionibacteriales	f. Nocardioidaceae	g. Nocardioides	g. Nocardioides
P12OR2	Control	p__Actinomycetota;c__Actinomycetes;o__Micrococcales;f__Brevibacteriaceae;g__Brevibacterium;s__NA	EC:6.3.1.2	2.49968	Ammonium assimilation	glnA | EC:6.3.1.2	glutamine synthetase	p. Actinomycetota	c. Actinomycetes	o. Micrococcales	f. Brevibacteriaceae	g. Brevibacterium	g. Brevibacterium
P1O	COVG	p__Pseudomonadota;c__NA;o__NA;f__NA;g__NA;s__NA	EC:1.9.6.1	2.49726	Denitrification	napAB | EC:1.9.6.1	nitrate reductase (cytochrome)	p. Pseudomonadota	NA	NA	NA	NA	p. Pseudomonadota
P12OR1	Control	p__Pseudomonadota;c__Alphaproteobacteria;o__Hyphomicrobiales;f__Methylobacteriaceae;g__Methylobacterium;s__Methylobacterium sp. UNC378MF	EC:6.3.1.2	2.49374	Ammonium assimilation	glnA | EC:6.3.1.2	glutamine synthetase	p. Pseudomonadota	c. Alphaproteobacteria	o. Hyphomicrobiales	f. Methylobacteriaceae	g. Methylobacterium	g. Methylobacterium
N3	Natural	p__Pseudomonadota;c__Gammaproteobacteria;o__Pseudomonadales;f__Pseudomonadaceae;g__Pseudomonas;s__Pseudomonas aeruginosa	EC:6.3.1.2	2.49355	Ammonium assimilation	glnA | EC:6.3.1.2	glutamine synthetase	p. Pseudomonadota	c. Gammaproteobacteria	o. Pseudomonadales	f. Pseudomonadaceae	g. Pseudomonas	g. Pseudomonas
N2	Natural	p__Pseudomonadota;c__Gammaproteobacteria;o__Pseudomonadales;f__Pseudomonadaceae;g__Pseudomonas;s__Pseudomonas fluorescens	EC:3.5.5.1	2.49059	Ammonia assimilation and release	nit | EC:3.5.5.1	nitrilase	p. Pseudomonadota	c. Gammaproteobacteria	o. Pseudomonadales	f. Pseudomonadaceae	g. Pseudomonas	g. Pseudomonas
P17O	COHort+SS	p__Pseudomonadota;c__Alphaproteobacteria;o__Hyphomicrobiales;f__Rhizobiaceae;g__NA;s__NA	EC:1.7.2.4	2.4898	Denitrification	nosZ | EC:1.7.2.4	nitrous-oxide reductase	p. Pseudomonadota	c. Alphaproteobacteria	o. Hyphomicrobiales	f. Rhizobiaceae	NA	f. Rhizobiaceae
P7O	COVG	p__Actinomycetota;c__Actinomycetes;o__Mycobacteriales;f__Mycobacteriaceae;g__Mycolicibacterium;s__Mycolicibacterium elephantis	EC:1.4.1.13	2.48868	Glutamate metabolism	gltBD | EC:1.4.1.13	glutamate synthase (NADPH)	p. Actinomycetota	c. Actinomycetes	o. Mycobacteriales	f. Mycobacteriaceae	g. Mycolicibacterium	g. Mycolicibacterium
P5O	COHort+SS	p__Pseudomonadota;c__Alphaproteobacteria;o__Hyphomicrobiales;f__Phyllobacteriaceae;g__Chelativorans;s__Chelativorans sp. J32	EC:6.3.1.2	2.48826	Ammonium assimilation	glnA | EC:6.3.1.2	glutamine synthetase	p. Pseudomonadota	c. Alphaproteobacteria	o. Hyphomicrobiales	f. Phyllobacteriaceae	g. Chelativorans	g. Chelativorans
P16O	COVG+SS	p__Pseudomonadota;c__Gammaproteobacteria;o__NA;f__NA;g__NA;s__NA	EC:1.4.1.2	2.48617	Ammonium release	gudB | EC:1.4.1.2	glutamate dehydrogenase	p. Pseudomonadota	c. Gammaproteobacteria	NA	NA	NA	c. Gammaproteobacteria
P7O	COVG	p__Actinomycetota;c__Actinomycetes;o__Mycobacteriales;f__Mycobacteriaceae;g__Mycolicibacterium;s__Mycolicibacterium brisbanense	EC:4.2.1.104	2.48542	Carbamate synthesis	cynS | EC:4.2.1.104	cyanate lyase	p. Actinomycetota	c. Actinomycetes	o. Mycobacteriales	f. Mycobacteriaceae	g. Mycolicibacterium	g. Mycolicibacterium
P13O	COHort	p__Pseudomonadota;c__Alphaproteobacteria;o__Hyphomicrobiales;f__Rhizobiaceae;g__Sinorhizobium;s__NA	EC:6.3.1.2	2.4852	Ammonium assimilation	glnA | EC:6.3.1.2	glutamine synthetase	p. Pseudomonadota	c. Alphaproteobacteria	o. Hyphomicrobiales	f. Rhizobiaceae	g. Sinorhizobium	g. Sinorhizobium
P14O	COVG	p__Pseudomonadota;c__Betaproteobacteria;o__Nitrosomonadales;f__Nitrosomonadaceae;g__Nitrosomonas;s__Nitrosomonas cryotolerans	EC:1.14.99.39	2.48491	Nitrification	pmoABC-amoABC | EC:1.14.99.39	methane/ammonia monooxygenase	p. Pseudomonadota	c. Betaproteobacteria	o. Nitrosomonadales	f. Nitrosomonadaceae	g. Nitrosomonas	g. Nitrosomonas
P15O	SS	p__Pseudomonadota;c__NA;o__NA;f__NA;g__NA;s__NA	EC:1.4.1.13	2.48464	Glutamate metabolism	gltBD | EC:1.4.1.13	glutamate synthase (NADPH)	p. Pseudomonadota	NA	NA	NA	NA	p. Pseudomonadota
N2	Natural	p__Basidiomycota;c__Agaricomycetes;o__Corticiales;f__Punctulariaceae;g__Punctularia;s__Punctularia strigosozonata	EC:6.3.1.2	2.48431	Ammonium assimilation	glnA | EC:6.3.1.2	glutamine synthetase	p. Basidiomycota	c. Agaricomycetes	o. Corticiales	f. Punctulariaceae	g. Punctularia	g. Punctularia
P5O	COHort+SS	p__Actinomycetota;c__Actinomycetes;o__Mycobacteriales;f__Mycobacteriaceae;g__Mycolicibacterium;s__Mycolicibacterium thermoresistibile	EC:6.3.1.2	2.48095	Ammonium assimilation	glnA | EC:6.3.1.2	glutamine synthetase	p. Actinomycetota	c. Actinomycetes	o. Mycobacteriales	f. Mycobacteriaceae	g. Mycolicibacterium	g. Mycolicibacterium
P11O	COHort+SS	p__Basidiomycota;c__Malasseziomycetes;o__Malasseziales;f__Malasseziaceae;g__Malassezia;s__Malassezia sympodialis	EC:6.3.1.2	2.48047	Ammonium assimilation	glnA | EC:6.3.1.2	glutamine synthetase	p. Basidiomycota	c. Malasseziomycetes	o. Malasseziales	f. Malasseziaceae	g. Malassezia	g. Malassezia
P12OR2	Control	p__Pseudomonadota;c__Alphaproteobacteria;o__Hyphomicrobiales;f__Methylobacteriaceae;g__Methylobacterium;s__Methylobacterium sp. 77	EC:6.3.1.2	2.47734	Ammonium assimilation	glnA | EC:6.3.1.2	glutamine synthetase	p. Pseudomonadota	c. Alphaproteobacteria	o. Hyphomicrobiales	f. Methylobacteriaceae	g. Methylobacterium	g. Methylobacterium
P18O	Control	p__NA;c__NA;o__NA;f__NA;g__NA;s__NA	EC:1.4.1.3	2.47537	Ammonia assimilation and release	gdhA | EC:1.4.1.3	glutamate dehydrogenase (NAD(P)+	NA	NA	NA	NA	NA	NA
P12OR2	Control	p__Pseudomonadota;c__Alphaproteobacteria;o__Hyphomicrobiales;f__Phyllobacteriaceae;g__Mesorhizobium;s__Mesorhizobium sp. ORS 3428	EC:6.3.1.2	2.47532	Ammonium assimilation	glnA | EC:6.3.1.2	glutamine synthetase	p. Pseudomonadota	c. Alphaproteobacteria	o. Hyphomicrobiales	f. Phyllobacteriaceae	g. Mesorhizobium	g. Mesorhizobium
P5O	COHort+SS	p__Pseudomonadota;c__Gammaproteobacteria;o__Pseudomonadales;f__Pseudomonadaceae;g__Halopseudomonas;s__Halopseudomonas pelagia	EC:1.7.2.4	2.47509	Denitrification	nosZ | EC:1.7.2.4	nitrous-oxide reductase	p. Pseudomonadota	c. Gammaproteobacteria	o. Pseudomonadales	f. Pseudomonadaceae	g. Halopseudomonas	g. Halopseudomonas
P11O	COHort+SS	p__Pseudomonadota;c__Gammaproteobacteria;o__Pseudomonadales;f__Pseudomonadaceae;g__Stutzerimonas;s__Stutzerimonas xanthomarina	EC:1.7.2.1	2.4687	Denitrification	nirKS | EC:1.7.2.1	nitrite reductase (NO-forming)	p. Pseudomonadota	c. Gammaproteobacteria	o. Pseudomonadales	f. Pseudomonadaceae	g. Stutzerimonas	g. Stutzerimonas
N2	Natural	p__Pseudomonadota;c__Alphaproteobacteria;o__Hyphomicrobiales;f__Rhizobiaceae;g__Rhizobium;s__NA	EC:6.3.1.2	2.46727	Ammonium assimilation	glnA | EC:6.3.1.2	glutamine synthetase	p. Pseudomonadota	c. Alphaproteobacteria	o. Hyphomicrobiales	f. Rhizobiaceae	g. Rhizobium	g. Rhizobium
N2	Natural	p__Chordata;c__Mammalia;o__Artiodactyla;f__Camelidae;g__Camelus;s__Camelus dromedarius	EC:6.3.1.2	2.45979	Ammonium assimilation	glnA | EC:6.3.1.2	glutamine synthetase	p. Chordata	c. Mammalia	o. Artiodactyla	f. Camelidae	g. Camelus	g. Camelus
P7O	COVG	p__Actinomycetota;c__Actinomycetes;o__Micrococcales;f__Micrococcaceae;g__Nesterenkonia;s__Nesterenkonia sp. AN1	EC:6.3.1.2	2.45934	Ammonium assimilation	glnA | EC:6.3.1.2	glutamine synthetase	p. Actinomycetota	c. Actinomycetes	o. Micrococcales	f. Micrococcaceae	g. Nesterenkonia	g. Nesterenkonia
P12OR1	Control	p__Actinomycetota;c__Actinomycetes;o__Kitasatosporales;f__Streptomycetaceae;g__Streptomyces;s__Streptomyces jeddahensis	EC:6.3.1.2	2.45852	Ammonium assimilation	glnA | EC:6.3.1.2	glutamine synthetase	p. Actinomycetota	c. Actinomycetes	o. Kitasatosporales	f. Streptomycetaceae	g. Streptomyces	g. Streptomyces
P12OR1	Control	p__Actinomycetota;c__Actinomycetes;o__Kitasatosporales;f__Streptomycetaceae;g__NA;s__NA	EC:6.3.1.2	2.45543	Ammonium assimilation	glnA | EC:6.3.1.2	glutamine synthetase	p. Actinomycetota	c. Actinomycetes	o. Kitasatosporales	f. Streptomycetaceae	NA	f. Streptomycetaceae
P12OR1	Control	p__Pseudomonadota;c__Betaproteobacteria;o__Nitrosomonadales;f__Nitrosomonadaceae;g__Nitrosomonas;s__Nitrosomonas sp. Nm143	EC:1.14.99.39	2.45543	Nitrification	pmoABC-amoABC | EC:1.14.99.39	methane/ammonia monooxygenase	p. Pseudomonadota	c. Betaproteobacteria	o. Nitrosomonadales	f. Nitrosomonadaceae	g. Nitrosomonas	g. Nitrosomonas
P1O	COVG	p__Actinomycetota;c__Actinomycetes;o__Mycobacteriales;f__Mycobacteriaceae;g__Mycolicibacterium;s__Mycolicibacterium thermoresistibile	EC:6.3.1.2	2.45303	Ammonium assimilation	glnA | EC:6.3.1.2	glutamine synthetase	p. Actinomycetota	c. Actinomycetes	o. Mycobacteriales	f. Mycobacteriaceae	g. Mycolicibacterium	g. Mycolicibacterium
P15O	SS	p__Pseudomonadota;c__Alphaproteobacteria;o__Hyphomicrobiales;f__Phyllobacteriaceae;g__Mesorhizobium;s__Mesorhizobium sp. YM1C-6-2	EC:6.3.1.2	2.45102	Ammonium assimilation	glnA | EC:6.3.1.2	glutamine synthetase	p. Pseudomonadota	c. Alphaproteobacteria	o. Hyphomicrobiales	f. Phyllobacteriaceae	g. Mesorhizobium	g. Mesorhizobium
P12OR2	Control	p__Actinomycetota;c__Actinomycetes;o__Pseudonocardiales;f__Pseudonocardiaceae;g__Pseudonocardia;s__Pseudonocardia oroxyli	EC:6.3.1.2	2.44992	Ammonium assimilation	glnA | EC:6.3.1.2	glutamine synthetase	p. Actinomycetota	c. Actinomycetes	o. Pseudonocardiales	f. Pseudonocardiaceae	g. Pseudonocardia	g. Pseudonocardia
P12OR1	Control	p__Pseudomonadota;c__Alphaproteobacteria;o__Rhodospirillales;f__Azospirillaceae;g__Skermanella;s__Skermanella aerolata	EC:6.3.1.2	2.44928	Ammonium assimilation	glnA | EC:6.3.1.2	glutamine synthetase	p. Pseudomonadota	c. Alphaproteobacteria	o. Rhodospirillales	f. Azospirillaceae	g. Skermanella	g. Skermanella
P8O	SS	p__Pseudomonadota;c__Alphaproteobacteria;o__Hyphomicrobiales;f__Brucellaceae;g__Ochrobactrum;s__Ochrobactrum vermis	EC:1.7.2.1	2.44883	Denitrification	nirKS | EC:1.7.2.1	nitrite reductase (NO-forming)	p. Pseudomonadota	c. Alphaproteobacteria	o. Hyphomicrobiales	f. Brucellaceae	g. Ochrobactrum	g. Ochrobactrum
P1O	COVG	p__Actinomycetota;c__Actinomycetes;o__Mycobacteriales;f__Mycobacteriaceae;g__Mycolicibacter;s__Mycolicibacter senuensis	EC:6.3.1.2	2.44853	Ammonium assimilation	glnA | EC:6.3.1.2	glutamine synthetase	p. Actinomycetota	c. Actinomycetes	o. Mycobacteriales	f. Mycobacteriaceae	g. Mycolicibacter	g. Mycolicibacter
P13O	COHort	p__Pseudomonadota;c__Alphaproteobacteria;o__Rhodobacterales;f__Roseobacteraceae;g__Loktanella;s__Loktanella sp. IMCC34160	EC:6.3.1.2	2.44736	Ammonium assimilation	glnA | EC:6.3.1.2	glutamine synthetase	p. Pseudomonadota	c. Alphaproteobacteria	o. Rhodobacterales	f. Roseobacteraceae	g. Loktanella	g. Loktanella
P11O	COHort+SS	p__Actinomycetota;c__Actinomycetes;o__Kitasatosporales;f__Streptomycetaceae;g__Streptomyces;s__Streptomyces niger	EC:6.3.1.2	2.44695	Ammonium assimilation	glnA | EC:6.3.1.2	glutamine synthetase	p. Actinomycetota	c. Actinomycetes	o. Kitasatosporales	f. Streptomycetaceae	g. Streptomyces	g. Streptomyces
P13O	COHort	p__Pseudomonadota;c__Gammaproteobacteria;o__Pseudomonadales;f__Marinobacteraceae;g__Marinobacter;s__Marinobacter lutaoensis	EC:1.4.1.13	2.44694	Glutamate metabolism	gltBD | EC:1.4.1.13	glutamate synthase (NADPH)	p. Pseudomonadota	c. Gammaproteobacteria	o. Pseudomonadales	f. Marinobacteraceae	g. Marinobacter	g. Marinobacter
P7O	COVG	p__Actinomycetota;c__Actinomycetes;o__Pseudonocardiales;f__Pseudonocardiaceae;g__Allokutzneria;s__Allokutzneria sp. NRRL B-24872	EC:6.3.1.2	2.44539	Ammonium assimilation	glnA | EC:6.3.1.2	glutamine synthetase	p. Actinomycetota	c. Actinomycetes	o. Pseudonocardiales	f. Pseudonocardiaceae	g. Allokutzneria	g. Allokutzneria
N3	Natural	p__Actinomycetota;c__Actinomycetes;o__Kitasatosporales;f__Streptomycetaceae;g__Kitasatospora;s__Kitasatospora sp. OK780	EC:6.3.1.2	2.44525	Ammonium assimilation	glnA | EC:6.3.1.2	glutamine synthetase	p. Actinomycetota	c. Actinomycetes	o. Kitasatosporales	f. Streptomycetaceae	g. Kitasatospora	g. Kitasatospora
P10O	COVG+SS	p__Pseudomonadota;c__Gammaproteobacteria;o__Pseudomonadales;f__Pseudomonadaceae;g__Pseudomonas;s__NA	EC:1.4.1.4	2.4444	Ammonia assimilation and release	gdhA | EC:1.4.1.4	glutamate dehydrogenase (NADP+)	p. Pseudomonadota	c. Gammaproteobacteria	o. Pseudomonadales	f. Pseudomonadaceae	g. Pseudomonas	g. Pseudomonas
P15O	SS	p__Pseudomonadota;c__Betaproteobacteria;o__Burkholderiales;f__Alcaligenaceae;g__Pollutimonas;s__Pollutimonas thiosulfatoxidans	EC:3.5.1.49	2.44382	Ammonium release	AmiF | EC:3.5.1.49	formamidase	p. Pseudomonadota	c. Betaproteobacteria	o. Burkholderiales	f. Alcaligenaceae	g. Pollutimonas	g. Pollutimonas
P7O	COVG	p__Actinomycetota;c__Actinomycetes;o__Mycobacteriales;f__Mycobacteriaceae;g__Mycolicibacterium;s__Mycolicibacterium rhodesiae	EC:4.2.1.1	2.44234	Carbamate synthesis	CA | EC:4.2.1.1	carbonic anhydrase	p. Actinomycetota	c. Actinomycetes	o. Mycobacteriales	f. Mycobacteriaceae	g. Mycolicibacterium	g. Mycolicibacterium
P13O	COHort	p__Pseudomonadota;c__Alphaproteobacteria;o__Rhodobacterales;f__Paracoccaceae;g__Pararhodobacter;s__Pararhodobacter oceanensis	EC:6.3.1.2	2.44151	Ammonium assimilation	glnA | EC:6.3.1.2	glutamine synthetase	p. Pseudomonadota	c. Alphaproteobacteria	o. Rhodobacterales	f. Paracoccaceae	g. Pararhodobacter	g. Pararhodobacter
P11O	COHort+SS	p__Actinomycetota;c__Actinomycetes;o__Kitasatosporales;f__Streptomycetaceae;g__Streptomyces;s__Streptomyces sp. 844.5	EC:6.3.1.2	2.44077	Ammonium assimilation	glnA | EC:6.3.1.2	glutamine synthetase	p. Actinomycetota	c. Actinomycetes	o. Kitasatosporales	f. Streptomycetaceae	g. Streptomyces	g. Streptomyces
P5O	COHort+SS	p__Pseudomonadota;c__Alphaproteobacteria;o__Hyphomicrobiales;f__NA;g__NA;s__NA	EC:1.7.2.1	2.44056	Denitrification	nirKS | EC:1.7.2.1	nitrite reductase (NO-forming)	p. Pseudomonadota	c. Alphaproteobacteria	o. Hyphomicrobiales	NA	NA	o. Hyphomicrobiales
P9O	COHort	p__Pseudomonadota;c__Gammaproteobacteria;o__NA;f__NA;g__NA;s__NA	EC:1.4.1.13	2.44	Glutamate metabolism	gltBD | EC:1.4.1.13	glutamate synthase (NADPH)	p. Pseudomonadota	c. Gammaproteobacteria	NA	NA	NA	c. Gammaproteobacteria
N3	Natural	p__Pseudomonadota;c__Alphaproteobacteria;o__Hyphomicrobiales;f__Nitrobacteraceae;g__NA;s__NA	EC:6.3.1.2	2.43463	Ammonium assimilation	glnA | EC:6.3.1.2	glutamine synthetase	p. Pseudomonadota	c. Alphaproteobacteria	o. Hyphomicrobiales	f. Nitrobacteraceae	NA	f. Nitrobacteraceae
P12OR1	Control	p__Actinomycetota;c__Actinomycetes;o__Streptosporangiales;f__Streptosporangiaceae;g__Sphaerisporangium;s__Sphaerisporangium album	EC:6.3.1.2	2.43462	Ammonium assimilation	glnA | EC:6.3.1.2	glutamine synthetase	p. Actinomycetota	c. Actinomycetes	o. Streptosporangiales	f. Streptosporangiaceae	g. Sphaerisporangium	g. Sphaerisporangium
P12OR2	Control	p__Actinomycetota;c__Actinomycetes;o__Mycobacteriales;f__Nocardiaceae;g__Nocardia;s__Nocardia jiangxiensis	EC:6.3.1.2	2.43412	Ammonium assimilation	glnA | EC:6.3.1.2	glutamine synthetase	p. Actinomycetota	c. Actinomycetes	o. Mycobacteriales	f. Nocardiaceae	g. Nocardia	g. Nocardia
N3	Natural	p__Actinomycetota;c__Actinomycetes;o__Mycobacteriales;f__Mycobacteriaceae;g__Mycobacterium;s__Mycobacterium sp. ITM-2016-00316	EC:6.3.1.2	2.43126	Ammonium assimilation	glnA | EC:6.3.1.2	glutamine synthetase	p. Actinomycetota	c. Actinomycetes	o. Mycobacteriales	f. Mycobacteriaceae	g. Mycobacterium	g. Mycobacterium
P2O	SS	p__Pseudomonadota;c__Alphaproteobacteria;o__Hyphomicrobiales;f__Phyllobacteriaceae;g__Mesorhizobium;s__Mesorhizobium sp. YM1C-6-2	EC:1.9.6.1	2.42806	Denitrification	napAB | EC:1.9.6.1	nitrate reductase (cytochrome)	p. Pseudomonadota	c. Alphaproteobacteria	o. Hyphomicrobiales	f. Phyllobacteriaceae	g. Mesorhizobium	g. Mesorhizobium
P12OR1	Control	p__Actinomycetota;c__Actinomycetes;o__Kitasatosporales;f__Streptomycetaceae;g__Streptomyces;s__Streptomyces peucetius	EC:6.3.1.2	2.42638	Ammonium assimilation	glnA | EC:6.3.1.2	glutamine synthetase	p. Actinomycetota	c. Actinomycetes	o. Kitasatosporales	f. Streptomycetaceae	g. Streptomyces	g. Streptomyces
N2	Natural	p__Actinomycetota;c__Actinomycetes;o__Kitasatosporales;f__Streptomycetaceae;g__Streptomyces;s__Streptomyces sp. NRRL B-1347	EC:6.3.1.2	2.4249	Ammonium assimilation	glnA | EC:6.3.1.2	glutamine synthetase	p. Actinomycetota	c. Actinomycetes	o. Kitasatosporales	f. Streptomycetaceae	g. Streptomyces	g. Streptomyces
P11O	COHort+SS	p__Actinomycetota;c__Actinomycetes;o__Kitasatosporales;f__Streptomycetaceae;g__Streptomyces;s__Streptomyces parvulus	EC:6.3.1.2	2.42154	Ammonium assimilation	glnA | EC:6.3.1.2	glutamine synthetase	p. Actinomycetota	c. Actinomycetes	o. Kitasatosporales	f. Streptomycetaceae	g. Streptomyces	g. Streptomyces
P13O	COHort	p__Actinomycetota;c__Actinomycetes;o__Geodermatophilales;f__Geodermatophilaceae;g__Geodermatophilus;s__NA	EC:6.3.1.2	2.42126	Ammonium assimilation	glnA | EC:6.3.1.2	glutamine synthetase	p. Actinomycetota	c. Actinomycetes	o. Geodermatophilales	f. Geodermatophilaceae	g. Geodermatophilus	g. Geodermatophilus
P12OR2	Control	p__Chordata;c__Actinopteri;o__Cypriniformes;f__Danionidae;g__Danio;s__Danio rerio	EC:6.3.1.2	2.42024	Ammonium assimilation	glnA | EC:6.3.1.2	glutamine synthetase	p. Chordata	c. Actinopteri	o. Cypriniformes	f. Danionidae	g. Danio	g. Danio
P15O	SS	p__Pseudomonadota;c__Alphaproteobacteria;o__Hyphomicrobiales;f__Phyllobacteriaceae;g__Mesorhizobium;s__NA	EC:6.3.1.2	2.41995	Ammonium assimilation	glnA | EC:6.3.1.2	glutamine synthetase	p. Pseudomonadota	c. Alphaproteobacteria	o. Hyphomicrobiales	f. Phyllobacteriaceae	g. Mesorhizobium	g. Mesorhizobium
P12OR2	Control	p__Actinomycetota;c__Actinomycetes;o__Propionibacteriales;f__Nocardioidaceae;g__Friedmanniella;s__Friedmanniella luteola	EC:6.3.1.2	2.417	Ammonium assimilation	glnA | EC:6.3.1.2	glutamine synthetase	p. Actinomycetota	c. Actinomycetes	o. Propionibacteriales	f. Nocardioidaceae	g. Friedmanniella	g. Friedmanniella
P13O	COHort	p__Actinomycetota;c__Actinomycetes;o__NA;f__NA;g__NA;s__NA	EC:6.3.1.2	2.41676	Ammonium assimilation	glnA | EC:6.3.1.2	glutamine synthetase	p. Actinomycetota	c. Actinomycetes	NA	NA	NA	c. Actinomycetes
P13O	COHort	p__Actinomycetota;c__Actinomycetes;o__Propionibacteriales;f__Propionibacteriaceae;g__NA;s__NA	EC:6.3.1.2	2.41655	Ammonium assimilation	glnA | EC:6.3.1.2	glutamine synthetase	p. Actinomycetota	c. Actinomycetes	o. Propionibacteriales	f. Propionibacteriaceae	NA	f. Propionibacteriaceae
P5O	COHort+SS	p__Pseudomonadota;c__Gammaproteobacteria;o__NA;f__NA;g__NA;s__NA	EC:1.7.5.1	2.41316	Dissimilatory nitrate reduction	narGZHYIV | EC:1.7.5.1	nitrate reductase	p. Pseudomonadota	c. Gammaproteobacteria	NA	NA	NA	c. Gammaproteobacteria
P5O	COHort+SS	p__Pseudomonadota;c__Gammaproteobacteria;o__Pseudomonadales;f__Pseudomonadaceae;g__Stutzerimonas;s__Stutzerimonas stutzeri	EC:1.7.2.4	2.40961	Denitrification	nosZ | EC:1.7.2.4	nitrous-oxide reductase	p. Pseudomonadota	c. Gammaproteobacteria	o. Pseudomonadales	f. Pseudomonadaceae	g. Stutzerimonas	g. Stutzerimonas
P13O	COHort	p__Actinomycetota;c__Actinomycetes;o__Geodermatophilales;f__Geodermatophilaceae;g__Geodermatophilus;s__Geodermatophilus ruber	EC:6.3.1.2	2.40923	Ammonium assimilation	glnA | EC:6.3.1.2	glutamine synthetase	p. Actinomycetota	c. Actinomycetes	o. Geodermatophilales	f. Geodermatophilaceae	g. Geodermatophilus	g. Geodermatophilus
P12OR2	Control	p__Actinomycetota;c__Actinomycetes;o__Geodermatophilales;f__Geodermatophilaceae;g__Geodermatophilus;s__Geodermatophilus sabuli	EC:6.3.1.2	2.40631	Ammonium assimilation	glnA | EC:6.3.1.2	glutamine synthetase	p. Actinomycetota	c. Actinomycetes	o. Geodermatophilales	f. Geodermatophilaceae	g. Geodermatophilus	g. Geodermatophilus
N1	Natural	p__Actinomycetota;c__Actinomycetes;o__Micrococcales;f__Microbacteriaceae;g__Microbacterium;s__Microbacterium esteraromaticum	EC:3.5.5.1	2.40604	Ammonia assimilation and release	nit | EC:3.5.5.1	nitrilase	p. Actinomycetota	c. Actinomycetes	o. Micrococcales	f. Microbacteriaceae	g. Microbacterium	g. Microbacterium
P12OR2	Control	p__Pseudomonadota;c__Alphaproteobacteria;o__Parvularculales;f__Parvularculaceae;g__Parvularcula;s__Parvularcula marina	EC:6.3.1.2	2.40487	Ammonium assimilation	glnA | EC:6.3.1.2	glutamine synthetase	p. Pseudomonadota	c. Alphaproteobacteria	o. Parvularculales	f. Parvularculaceae	g. Parvularcula	g. Parvularcula
N3	Natural	p__Actinomycetota;c__Actinomycetes;o__Geodermatophilales;f__Geodermatophilaceae;g__Geodermatophilus;s__NA	EC:6.3.1.2	2.40361	Ammonium assimilation	glnA | EC:6.3.1.2	glutamine synthetase	p. Actinomycetota	c. Actinomycetes	o. Geodermatophilales	f. Geodermatophilaceae	g. Geodermatophilus	g. Geodermatophilus
P12OR2	Control	p__Actinomycetota;c__Actinomycetes;o__Propionibacteriales;f__Nocardioidaceae;g__Nocardioides;s__Nocardioides sp. URHA0032	EC:6.3.1.2	2.40354	Ammonium assimilation	glnA | EC:6.3.1.2	glutamine synthetase	p. Actinomycetota	c. Actinomycetes	o. Propionibacteriales	f. Nocardioidaceae	g. Nocardioides	g. Nocardioides
P12OR1	Control	p__Arthropoda;c__Insecta;o__Diptera;f__Drosophilidae;g__Drosophila;s__Drosophila elegans	EC:6.3.1.2	2.40343	Ammonium assimilation	glnA | EC:6.3.1.2	glutamine synthetase	p. Arthropoda	c. Insecta	o. Diptera	f. Drosophilidae	g. Drosophila	g. Drosophila
P17O	COHort+SS	p__Actinomycetota;c__Actinomycetes;o__Streptosporangiales;f__Thermomonosporaceae;g__NA;s__NA	EC:6.3.1.2	2.40142	Ammonium assimilation	glnA | EC:6.3.1.2	glutamine synthetase	p. Actinomycetota	c. Actinomycetes	o. Streptosporangiales	f. Thermomonosporaceae	NA	f. Thermomonosporaceae
N3	Natural	p__Bacteroidota;c__Flavobacteriia;o__Flavobacteriales;f__Flavobacteriaceae;g__NA;s__Flavobacteriaceae bacterium	EC:6.3.1.2	2.39867	Ammonium assimilation	glnA | EC:6.3.1.2	glutamine synthetase	p. Bacteroidota	c. Flavobacteriia	o. Flavobacteriales	f. Flavobacteriaceae	NA	f. Flavobacteriaceae
P15O	SS	p__Pseudomonadota;c__NA;o__NA;f__NA;g__NA;s__NA	EC:1.7.5.1	2.39596	Dissimilatory nitrate reduction	narGZHYIV | EC:1.7.5.1	nitrate reductase	p. Pseudomonadota	NA	NA	NA	NA	p. Pseudomonadota
P15O	SS	p__Pseudomonadota;c__Alphaproteobacteria;o__Hyphomicrobiales;f__Xanthobacteraceae;g__Azorhizobium;s__NA	EC:6.3.1.2	2.39502	Ammonium assimilation	glnA | EC:6.3.1.2	glutamine synthetase	p. Pseudomonadota	c. Alphaproteobacteria	o. Hyphomicrobiales	f. Xanthobacteraceae	g. Azorhizobium	g. Azorhizobium
P7O	COVG	p__Ascomycota;c__Sordariomycetes;o__Hypocreales;f__Nectriaceae;g__Fusarium;s__Fusarium oxysporum	EC:1.7.1.14	2.39443	Denitrification	CYP55 | EC:1.7.1.14	nitric oxide reductase	p. Ascomycota	c. Sordariomycetes	o. Hypocreales	f. Nectriaceae	g. Fusarium	g. Fusarium
P13O	COHort	p__Actinomycetota;c__Nitriliruptoria;o__Nitriliruptorales;f__Nitriliruptoraceae;g__Nitriliruptor;s__Nitriliruptor alkaliphilus	EC:6.3.1.2	2.39411	Ammonium assimilation	glnA | EC:6.3.1.2	glutamine synthetase	p. Actinomycetota	c. Nitriliruptoria	o. Nitriliruptorales	f. Nitriliruptoraceae	g. Nitriliruptor	g. Nitriliruptor
P11O	COHort+SS	p__Actinomycetota;c__Actinomycetes;o__Streptosporangiales;f__Streptosporangiaceae;g__Nonomuraea;s__Nonomuraea solani	EC:6.3.1.2	2.39353	Ammonium assimilation	glnA | EC:6.3.1.2	glutamine synthetase	p. Actinomycetota	c. Actinomycetes	o. Streptosporangiales	f. Streptosporangiaceae	g. Nonomuraea	g. Nonomuraea
P11O	COHort+SS	p__Pseudomonadota;c__Alphaproteobacteria;o__Hyphomicrobiales;f__NA;g__NA;s__Hyphomicrobiales bacterium	EC:1.7.2.4	2.39324	Denitrification	nosZ | EC:1.7.2.4	nitrous-oxide reductase	p. Pseudomonadota	c. Alphaproteobacteria	o. Hyphomicrobiales	NA	NA	o. Hyphomicrobiales
P12OR2	Control	p__Actinomycetota;c__Actinomycetes;o__Geodermatophilales;f__Geodermatophilaceae;g__Blastococcus;s__Blastococcus atacamensis	EC:6.3.1.2	2.39046	Ammonium assimilation	glnA | EC:6.3.1.2	glutamine synthetase	p. Actinomycetota	c. Actinomycetes	o. Geodermatophilales	f. Geodermatophilaceae	g. Blastococcus	g. Blastococcus
P7O	COVG	p__Actinomycetota;c__Actinomycetes;o__Mycobacteriales;f__Mycobacteriaceae;g__Mycobacterium;s__Mycobacterium talmoniae	EC:4.2.1.1	2.38995	Carbamate synthesis	CA | EC:4.2.1.1	carbonic anhydrase	p. Actinomycetota	c. Actinomycetes	o. Mycobacteriales	f. Mycobacteriaceae	g. Mycobacterium	g. Mycobacterium
P8O	SS	p__Pseudomonadota;c__Alphaproteobacteria;o__Hyphomicrobiales;f__Rhizobiaceae;g__Pseudorhizobium;s__Pseudorhizobium flavum	EC:1.9.6.1	2.38417	Denitrification	napAB | EC:1.9.6.1	nitrate reductase (cytochrome)	p. Pseudomonadota	c. Alphaproteobacteria	o. Hyphomicrobiales	f. Rhizobiaceae	g. Pseudorhizobium	g. Pseudorhizobium
P8O	SS	p__Pseudomonadota;c__Betaproteobacteria;o__Burkholderiales;f__Alcaligenaceae;g__Bordetella;s__Bordetella genomosp. 11	EC:1.7.1.14	2.38367	Denitrification	CYP55 | EC:1.7.1.14	nitric oxide reductase	p. Pseudomonadota	c. Betaproteobacteria	o. Burkholderiales	f. Alcaligenaceae	g. Bordetella	g. Bordetella
P11O	COHort+SS	p__Pseudomonadota;c__Alphaproteobacteria;o__Hyphomicrobiales;f__Rhizobiaceae;g__Rhizobium;s__Rhizobium sp. YS-1r	EC:1.9.6.1	2.38179	Denitrification	napAB | EC:1.9.6.1	nitrate reductase (cytochrome)	p. Pseudomonadota	c. Alphaproteobacteria	o. Hyphomicrobiales	f. Rhizobiaceae	g. Rhizobium	g. Rhizobium
P3O	COHort	p__Pseudomonadota;c__Gammaproteobacteria;o__Oceanospirillales;f__Halomonadaceae;g__Halomonas;s__Halomonas sp. JB37	EC:1.4.1.13	2.38138	Glutamate metabolism	gltBD | EC:1.4.1.13	glutamate synthase (NADPH)	p. Pseudomonadota	c. Gammaproteobacteria	o. Oceanospirillales	f. Halomonadaceae	g. Halomonas	g. Halomonas
P15O	SS	p__Pseudomonadota;c__Gammaproteobacteria;o__Pseudomonadales;f__Pseudomonadaceae;g__Pseudomonas;s__Pseudomonas sp. IC_126	EC:1.7.2.5	2.38003	Denitrification	norBC | EC:1.7.2.5	nitric oxide reductase	p. Pseudomonadota	c. Gammaproteobacteria	o. Pseudomonadales	f. Pseudomonadaceae	g. Pseudomonas	g. Pseudomonas
P12OR2	Control	p__Actinomycetota;c__Actinomycetes;o__Propionibacteriales;f__Nocardioidaceae;g__Aeromicrobium;s__Aeromicrobium sp. A1-2	EC:6.3.1.2	2.37974	Ammonium assimilation	glnA | EC:6.3.1.2	glutamine synthetase	p. Actinomycetota	c. Actinomycetes	o. Propionibacteriales	f. Nocardioidaceae	g. Aeromicrobium	g. Aeromicrobium
P12OR2	Control	p__Pseudomonadota;c__Alphaproteobacteria;o__Hyphomicrobiales;f__Hyphomicrobiaceae;g__NA;s__NA	EC:6.3.1.2	2.37744	Ammonium assimilation	glnA | EC:6.3.1.2	glutamine synthetase	p. Pseudomonadota	c. Alphaproteobacteria	o. Hyphomicrobiales	f. Hyphomicrobiaceae	NA	f. Hyphomicrobiaceae
P12OR2	Control	p__Actinomycetota;c__Actinomycetes;o__Pseudonocardiales;f__Pseudonocardiaceae;g__Actinoalloteichus;s__NA	EC:6.3.1.2	2.37702	Ammonium assimilation	glnA | EC:6.3.1.2	glutamine synthetase	p. Actinomycetota	c. Actinomycetes	o. Pseudonocardiales	f. Pseudonocardiaceae	g. Actinoalloteichus	g. Actinoalloteichus
P7O	COVG	p__Actinomycetota;c__Actinomycetes;o__Mycobacteriales;f__Mycobacteriaceae;g__Mycolicibacterium;s__Mycolicibacterium elephantis	EC:4.2.1.1	2.37573	Carbamate synthesis	CA | EC:4.2.1.1	carbonic anhydrase	p. Actinomycetota	c. Actinomycetes	o. Mycobacteriales	f. Mycobacteriaceae	g. Mycolicibacterium	g. Mycolicibacterium
P17O	COHort+SS	p__Actinomycetota;c__Actinomycetes;o__Streptosporangiales;f__Thermomonosporaceae;g__Actinomadura;s__Actinomadura roseirufa	EC:6.3.1.2	2.37386	Ammonium assimilation	glnA | EC:6.3.1.2	glutamine synthetase	p. Actinomycetota	c. Actinomycetes	o. Streptosporangiales	f. Thermomonosporaceae	g. Actinomadura	g. Actinomadura
P13O	COHort	p__Pseudomonadota;c__Alphaproteobacteria;o__Caulobacterales;f__Caulobacteraceae;g__Brevundimonas;s__Brevundimonas subvibrioides	EC:1.4.1.13	2.37227	Glutamate metabolism	gltBD | EC:1.4.1.13	glutamate synthase (NADPH)	p. Pseudomonadota	c. Alphaproteobacteria	o. Caulobacterales	f. Caulobacteraceae	g. Brevundimonas	g. Brevundimonas
P9O	COHort	p__Pseudomonadota;c__Alphaproteobacteria;o__Hyphomicrobiales;f__NA;g__NA;s__Hyphomicrobiales bacterium	EC:6.3.1.2	2.37214	Ammonium assimilation	glnA | EC:6.3.1.2	glutamine synthetase	p. Pseudomonadota	c. Alphaproteobacteria	o. Hyphomicrobiales	NA	NA	o. Hyphomicrobiales
P9O	COHort	p__Actinomycetota;c__NA;o__NA;f__NA;g__NA;s__NA	EC:6.3.1.2	2.37175	Ammonium assimilation	glnA | EC:6.3.1.2	glutamine synthetase	p. Actinomycetota	NA	NA	NA	NA	p. Actinomycetota
P13O	COHort	p__NA;c__NA;o__NA;f__NA;g__NA;s__NA	EC:1.4.1.2	2.36925	Ammonium release	gudB | EC:1.4.1.2	glutamate dehydrogenase	NA	NA	NA	NA	NA	NA
P17O	COHort+SS	p__Actinomycetota;c__Actinomycetes;o__Kitasatosporales;f__Streptomycetaceae;g__Streptomyces;s__Streptomyces sp. CS113	EC:6.3.1.2	2.36853	Ammonium assimilation	glnA | EC:6.3.1.2	glutamine synthetase	p. Actinomycetota	c. Actinomycetes	o. Kitasatosporales	f. Streptomycetaceae	g. Streptomyces	g. Streptomyces
P17O	COHort+SS	p__Pseudomonadota;c__Alphaproteobacteria;o__Hyphomicrobiales;f__Pleomorphomonadaceae;g__Pleomorphomonas;s__Pleomorphomonas oryzae	EC:1.7.2.1	2.36853	Denitrification	nirKS | EC:1.7.2.1	nitrite reductase (NO-forming)	p. Pseudomonadota	c. Alphaproteobacteria	o. Hyphomicrobiales	f. Pleomorphomonadaceae	g. Pleomorphomonas	g. Pleomorphomonas
P5O	COHort+SS	p__Pseudomonadota;c__Gammaproteobacteria;o__Chromatiales;f__Chromatiaceae;g__Nitrosococcus;s__Nitrosococcus halophilus	EC:1.7.2.6	2.36712	Nitrification	hao | EC:1.7.2.6	hydroxylamine dehydrogenase	p. Pseudomonadota	c. Gammaproteobacteria	o. Chromatiales	f. Chromatiaceae	g. Nitrosococcus	g. Nitrosococcus
N3	Natural	p__Armatimonadota;c__Armatimonadia;o__Capsulimonadales;f__Capsulimonadaceae;g__Capsulimonas;s__Capsulimonas corticalis	EC:6.3.1.2	2.36684	Ammonium assimilation	glnA | EC:6.3.1.2	glutamine synthetase	p. Armatimonadota	c. Armatimonadia	o. Capsulimonadales	f. Capsulimonadaceae	g. Capsulimonas	g. Capsulimonas
P17O	COHort+SS	p__Pseudomonadota;c__Gammaproteobacteria;o__Pseudomonadales;f__Pseudomonadaceae;g__Pseudomonas;s__Pseudomonas sp. HAR-UPW-AIA-41	EC:1.9.6.1	2.36642	Denitrification	napAB | EC:1.9.6.1	nitrate reductase (cytochrome)	p. Pseudomonadota	c. Gammaproteobacteria	o. Pseudomonadales	f. Pseudomonadaceae	g. Pseudomonas	g. Pseudomonas
P13O	COHort	p__Pseudomonadota;c__Gammaproteobacteria;o__Oceanospirillales;f__Halomonadaceae;g__Halomonas;s__Halomonas muralis	EC:1.4.1.2	2.36584	Ammonium release	gudB | EC:1.4.1.2	glutamate dehydrogenase	p. Pseudomonadota	c. Gammaproteobacteria	o. Oceanospirillales	f. Halomonadaceae	g. Halomonas	g. Halomonas
N3	Natural	p__Pseudomonadota;c__Alphaproteobacteria;o__Hyphomicrobiales;f__Methylobacteriaceae;g__Microvirga;s__Microvirga sp. BSC39	EC:6.3.1.2	2.36505	Ammonium assimilation	glnA | EC:6.3.1.2	glutamine synthetase	p. Pseudomonadota	c. Alphaproteobacteria	o. Hyphomicrobiales	f. Methylobacteriaceae	g. Microvirga	g. Microvirga
P1O	COVG	p__Actinomycetota;c__Actinomycetes;o__NA;f__NA;g__NA;s__NA	EC:1.4.1.13	2.3646	Glutamate metabolism	gltBD | EC:1.4.1.13	glutamate synthase (NADPH)	p. Actinomycetota	c. Actinomycetes	NA	NA	NA	c. Actinomycetes
P1O	COVG	p__Actinomycetota;c__Actinomycetes;o__Kitasatosporales;f__Streptomycetaceae;g__Streptomyces;s__Streptomyces sp. CNT372	EC:6.3.1.2	2.36427	Ammonium assimilation	glnA | EC:6.3.1.2	glutamine synthetase	p. Actinomycetota	c. Actinomycetes	o. Kitasatosporales	f. Streptomycetaceae	g. Streptomyces	g. Streptomyces
N3	Natural	p__Actinomycetota;c__Actinomycetes;o__Mycobacteriales;f__Mycobacteriaceae;g__Mycobacterium;s__NA	EC:6.3.1.2	2.36326	Ammonium assimilation	glnA | EC:6.3.1.2	glutamine synthetase	p. Actinomycetota	c. Actinomycetes	o. Mycobacteriales	f. Mycobacteriaceae	g. Mycobacterium	g. Mycobacterium
P16O	COVG+SS	p__Actinomycetota;c__Actinomycetes;o__NA;f__NA;g__NA;s__NA	EC:3.5.5.1	2.36286	Ammonia assimilation and release	nit | EC:3.5.5.1	nitrilase	p. Actinomycetota	c. Actinomycetes	NA	NA	NA	c. Actinomycetes
P3O	COHort	p__Pseudomonadota;c__Gammaproteobacteria;o__Oceanospirillales;f__Halomonadaceae;g__Halomonas;s__Halomonas sp. LBP4	EC:1.4.1.13	2.36269	Glutamate metabolism	gltBD | EC:1.4.1.13	glutamate synthase (NADPH)	p. Pseudomonadota	c. Gammaproteobacteria	o. Oceanospirillales	f. Halomonadaceae	g. Halomonas	g. Halomonas
P11O	COHort+SS	p__Pseudomonadota;c__Gammaproteobacteria;o__Oceanospirillales;f__Halomonadaceae;g__Halomonas;s__Halomonas sp. TD01	EC:1.4.1.13	2.35952	Glutamate metabolism	gltBD | EC:1.4.1.13	glutamate synthase (NADPH)	p. Pseudomonadota	c. Gammaproteobacteria	o. Oceanospirillales	f. Halomonadaceae	g. Halomonas	g. Halomonas
P14O	COVG	p__Pseudomonadota;c__Alphaproteobacteria;o__Hyphomicrobiales;f__NA;g__NA;s__Hyphomicrobiales bacterium	EC:1.7.2.1	2.35803	Denitrification	nirKS | EC:1.7.2.1	nitrite reductase (NO-forming)	p. Pseudomonadota	c. Alphaproteobacteria	o. Hyphomicrobiales	NA	NA	o. Hyphomicrobiales
P16O	COVG+SS	p__Bacillota;c__Bacilli;o__Bacillales;f__Alicyclobacillaceae;g__Alicyclobacillus;s__Alicyclobacillus macrosporangiidus	EC:3.5.5.1	2.35745	Ammonia assimilation and release	nit | EC:3.5.5.1	nitrilase	p. Bacillota	c. Bacilli	o. Bacillales	f. Alicyclobacillaceae	g. Alicyclobacillus	g. Alicyclobacillus
P12OR2	Control	p__Pseudomonadota;c__Betaproteobacteria;o__Nitrosomonadales;f__Nitrosomonadaceae;g__Nitrosospira;s__NA	EC:1.14.99.39	2.35552	Nitrification	pmoABC-amoABC | EC:1.14.99.39	methane/ammonia monooxygenase	p. Pseudomonadota	c. Betaproteobacteria	o. Nitrosomonadales	f. Nitrosomonadaceae	g. Nitrosospira	g. Nitrosospira
N3	Natural	p__Pseudomonadota;c__Alphaproteobacteria;o__Hyphomicrobiales;f__Hyphomicrobiaceae;g__Rhodoplanes;s__Rhodoplanes sp. JGI PP 4-B12	EC:6.3.1.2	2.3554	Ammonium assimilation	glnA | EC:6.3.1.2	glutamine synthetase	p. Pseudomonadota	c. Alphaproteobacteria	o. Hyphomicrobiales	f. Hyphomicrobiaceae	g. Rhodoplanes	g. Rhodoplanes
P14O	COVG	p__NA;c__NA;o__NA;f__NA;g__NA;s__NA	EC:1.4.1.3	2.35523	Ammonia assimilation and release	gdhA | EC:1.4.1.3	glutamate dehydrogenase (NAD(P)+	NA	NA	NA	NA	NA	NA
P1O	COVG	p__Actinomycetota;c__Actinomycetes;o__Mycobacteriales;f__Mycobacteriaceae;g__Mycobacterium;s__Mycobacterium decipiens	EC:6.3.1.2	2.35484	Ammonium assimilation	glnA | EC:6.3.1.2	glutamine synthetase	p. Actinomycetota	c. Actinomycetes	o. Mycobacteriales	f. Mycobacteriaceae	g. Mycobacterium	g. Mycobacterium
P7O	COVG	p__Actinomycetota;c__Acidimicrobiia;o__Acidimicrobiales;f__Ilumatobacteraceae;g__NA;s__NA	EC:6.3.1.2	2.35355	Ammonium assimilation	glnA | EC:6.3.1.2	glutamine synthetase	p. Actinomycetota	c. Acidimicrobiia	o. Acidimicrobiales	f. Ilumatobacteraceae	NA	f. Ilumatobacteraceae
P1O	COVG	p__Actinomycetota;c__Actinomycetes;o__Mycobacteriales;f__Mycobacteriaceae;g__Mycolicibacterium;s__Mycolicibacterium parafortuitum	EC:6.3.1.2	2.35022	Ammonium assimilation	glnA | EC:6.3.1.2	glutamine synthetase	p. Actinomycetota	c. Actinomycetes	o. Mycobacteriales	f. Mycobacteriaceae	g. Mycolicibacterium	g. Mycolicibacterium
N3	Natural	p__Actinomycetota;c__Actinomycetes;o__Kitasatosporales;f__Streptomycetaceae;g__Streptomyces;s__Streptomyces yerevanensis	EC:6.3.1.2	2.34925	Ammonium assimilation	glnA | EC:6.3.1.2	glutamine synthetase	p. Actinomycetota	c. Actinomycetes	o. Kitasatosporales	f. Streptomycetaceae	g. Streptomyces	g. Streptomyces
P5O	COHort+SS	p__Haptophyta;c__NA;o__Isochrysidales;f__Noelaerhabdaceae;g__Emiliania;s__Emiliania huxleyi	EC:6.3.1.2	2.34901	Ammonium assimilation	glnA | EC:6.3.1.2	glutamine synthetase	p. Haptophyta	NA	o. Isochrysidales	f. Noelaerhabdaceae	g. Emiliania	g. Emiliania
P8O	SS	p__Pseudomonadota;c__Alphaproteobacteria;o__Hyphomicrobiales;f__Rhizobiaceae;g__Rhizobium;s__Rhizobium sp. YS-1r	EC:1.7.2.4	2.34811	Denitrification	nosZ | EC:1.7.2.4	nitrous-oxide reductase	p. Pseudomonadota	c. Alphaproteobacteria	o. Hyphomicrobiales	f. Rhizobiaceae	g. Rhizobium	g. Rhizobium
P12OR2	Control	p__Actinomycetota;c__Actinomycetes;o__Pseudonocardiales;f__Pseudonocardiaceae;g__Kutzneria;s__Kutzneria albida	EC:6.3.1.2	2.34687	Ammonium assimilation	glnA | EC:6.3.1.2	glutamine synthetase	p. Actinomycetota	c. Actinomycetes	o. Pseudonocardiales	f. Pseudonocardiaceae	g. Kutzneria	g. Kutzneria
P4O	COVG+SS	p__Myxococcota;c__Myxococcia;o__Myxococcales;f__Myxococcaceae;g__Corallococcus;s__Corallococcus sp. AB049A	EC:1.4.1.13	2.34494	Glutamate metabolism	gltBD | EC:1.4.1.13	glutamate synthase (NADPH)	p. Myxococcota	c. Myxococcia	o. Myxococcales	f. Myxococcaceae	g. Corallococcus	g. Corallococcus
P15O	SS	p__Pseudomonadota;c__Betaproteobacteria;o__Nitrosomonadales;f__Methylophilaceae;g__Methylobacillus;s__Methylobacillus flagellatus	EC:6.3.1.2	2.34308	Ammonium assimilation	glnA | EC:6.3.1.2	glutamine synthetase	p. Pseudomonadota	c. Betaproteobacteria	o. Nitrosomonadales	f. Methylophilaceae	g. Methylobacillus	g. Methylobacillus
P8O	SS	p__Pseudomonadota;c__Gammaproteobacteria;o__Pseudomonadales;f__Pseudomonadaceae;g__Stutzerimonas;s__Stutzerimonas xanthomarina	EC:1.9.6.1	2.34265	Denitrification	napAB | EC:1.9.6.1	nitrate reductase (cytochrome)	p. Pseudomonadota	c. Gammaproteobacteria	o. Pseudomonadales	f. Pseudomonadaceae	g. Stutzerimonas	g. Stutzerimonas
N3	Natural	p__Actinomycetota;c__Actinomycetes;o__Pseudonocardiales;f__Pseudonocardiaceae;g__Pseudonocardia;s__NA	EC:6.3.1.2	2.34235	Ammonium assimilation	glnA | EC:6.3.1.2	glutamine synthetase	p. Actinomycetota	c. Actinomycetes	o. Pseudonocardiales	f. Pseudonocardiaceae	g. Pseudonocardia	g. Pseudonocardia
P2O	SS	p__Pseudomonadota;c__Gammaproteobacteria;o__Pseudomonadales;f__Pseudomonadaceae;g__Pseudomonas;s__NA	EC:1.4.1.2	2.33526	Ammonium release	gudB | EC:1.4.1.2	glutamate dehydrogenase	p. Pseudomonadota	c. Gammaproteobacteria	o. Pseudomonadales	f. Pseudomonadaceae	g. Pseudomonas	g. Pseudomonas
N3	Natural	p__Actinomycetota;c__Actinomycetes;o__Pseudonocardiales;f__Pseudonocardiaceae;g__Amycolatopsis;s__NA	EC:6.3.1.2	2.33461	Ammonium assimilation	glnA | EC:6.3.1.2	glutamine synthetase	p. Actinomycetota	c. Actinomycetes	o. Pseudonocardiales	f. Pseudonocardiaceae	g. Amycolatopsis	g. Amycolatopsis
P13O	COHort	p__Pseudomonadota;c__Alphaproteobacteria;o__Rhodobacterales;f__Paracoccaceae;g__NA;s__NA	EC:1.4.1.13	2.33389	Glutamate metabolism	gltBD | EC:1.4.1.13	glutamate synthase (NADPH)	p. Pseudomonadota	c. Alphaproteobacteria	o. Rhodobacterales	f. Paracoccaceae	NA	f. Paracoccaceae
P12OR2	Control	p__Pseudomonadota;c__Alphaproteobacteria;o__Rhodospirillales;f__Azospirillaceae;g__Skermanella;s__Skermanella stibiiresistens	EC:1.4.1.13	2.33382	Glutamate metabolism	gltBD | EC:1.4.1.13	glutamate synthase (NADPH)	p. Pseudomonadota	c. Alphaproteobacteria	o. Rhodospirillales	f. Azospirillaceae	g. Skermanella	g. Skermanella
P16O	COVG+SS	p__Actinomycetota;c__Actinomycetes;o__Streptosporangiales;f__NA;g__NA;s__NA	EC:6.3.1.2	2.33017	Ammonium assimilation	glnA | EC:6.3.1.2	glutamine synthetase	p. Actinomycetota	c. Actinomycetes	o. Streptosporangiales	NA	NA	o. Streptosporangiales
P3O	COHort	p__Pseudomonadota;c__Gammaproteobacteria;o__Oceanospirillales;f__Halomonadaceae;g__Modicisalibacter;s__Modicisalibacter coralii	EC:1.4.1.13	2.32917	Glutamate metabolism	gltBD | EC:1.4.1.13	glutamate synthase (NADPH)	p. Pseudomonadota	c. Gammaproteobacteria	o. Oceanospirillales	f. Halomonadaceae	g. Modicisalibacter	g. Modicisalibacter
N3	Natural	p__Pseudomonadota;c__Alphaproteobacteria;o__Hyphomicrobiales;f__Nitrobacteraceae;g__Bradyrhizobium;s__Bradyrhizobium icense	EC:6.3.1.2	2.32857	Ammonium assimilation	glnA | EC:6.3.1.2	glutamine synthetase	p. Pseudomonadota	c. Alphaproteobacteria	o. Hyphomicrobiales	f. Nitrobacteraceae	g. Bradyrhizobium	g. Bradyrhizobium
P4O	COVG+SS	p__Pseudomonadota;c__Alphaproteobacteria;o__Rhodospirillales;f__Rhodospirillaceae;g__Telmatospirillum;s__Telmatospirillum siberiense	EC:1.4.1.13	2.32758	Glutamate metabolism	gltBD | EC:1.4.1.13	glutamate synthase (NADPH)	p. Pseudomonadota	c. Alphaproteobacteria	o. Rhodospirillales	f. Rhodospirillaceae	g. Telmatospirillum	g. Telmatospirillum
P15O	SS	p__Actinomycetota;c__Actinomycetes;o__Propionibacteriales;f__Nocardioidaceae;g__Nocardioides;s__Nocardioides cavernaquae	EC:6.3.1.2	2.32385	Ammonium assimilation	glnA | EC:6.3.1.2	glutamine synthetase	p. Actinomycetota	c. Actinomycetes	o. Propionibacteriales	f. Nocardioidaceae	g. Nocardioides	g. Nocardioides
P18O	Control	p__NA;c__NA;o__NA;f__NA;g__NA;s__NA	EC:1.4.1.3	2.32078	Ammonia assimilation and release	gdhA | EC:1.4.1.3	glutamate dehydrogenase (NAD(P)+	NA	NA	NA	NA	NA	NA
N3	Natural	p__Pseudomonadota;c__Alphaproteobacteria;o__Hyphomicrobiales;f__Nitrobacteraceae;g__Bradyrhizobium;s__Bradyrhizobium erythrophlei	EC:6.3.1.2	2.32034	Ammonium assimilation	glnA | EC:6.3.1.2	glutamine synthetase	p. Pseudomonadota	c. Alphaproteobacteria	o. Hyphomicrobiales	f. Nitrobacteraceae	g. Bradyrhizobium	g. Bradyrhizobium
P3O	COHort	p__NA;c__NA;o__NA;f__NA;g__NA;s__NA	EC:2.7.2.2	2.3178	Carbamate synthesis	arcC | EC:2.7.2.2	carbamate kinase	NA	NA	NA	NA	NA	NA
P18O	Control	p__Pseudomonadota;c__Alphaproteobacteria;o__Rhodospirillales;f__Kiloniellaceae;g__Aestuariispira;s__Aestuariispira insulae	EC:6.3.1.2	2.31559	Ammonium assimilation	glnA | EC:6.3.1.2	glutamine synthetase	p. Pseudomonadota	c. Alphaproteobacteria	o. Rhodospirillales	f. Kiloniellaceae	g. Aestuariispira	g. Aestuariispira
P11O	COHort+SS	p__Pseudomonadota;c__Gammaproteobacteria;o__Pseudomonadales;f__Pseudomonadaceae;g__Stutzerimonas;s__Stutzerimonas nitrititolerans	EC:6.3.1.2	2.31445	Ammonium assimilation	glnA | EC:6.3.1.2	glutamine synthetase	p. Pseudomonadota	c. Gammaproteobacteria	o. Pseudomonadales	f. Pseudomonadaceae	g. Stutzerimonas	g. Stutzerimonas
N2	Natural	p__Actinomycetota;c__Actinomycetes;o__Kitasatosporales;f__Streptomycetaceae;g__Streptomyces;s__Streptomyces purpureus	EC:6.3.1.2	2.31397	Ammonium assimilation	glnA | EC:6.3.1.2	glutamine synthetase	p. Actinomycetota	c. Actinomycetes	o. Kitasatosporales	f. Streptomycetaceae	g. Streptomyces	g. Streptomyces
P18O	Control	p__Actinomycetota;c__Actinomycetes;o__Jiangellales;f__Jiangellaceae;g__Jiangella;s__Jiangella sp. DSM 45060	EC:1.4.1.3	2.31246	Ammonia assimilation and release	gdhA | EC:1.4.1.3	glutamate dehydrogenase (NAD(P)+	p. Actinomycetota	c. Actinomycetes	o. Jiangellales	f. Jiangellaceae	g. Jiangella	g. Jiangella
P13O	COHort	p__Bacillota;c__Bacilli;o__Bacillales;f__NA;g__NA;s__NA	EC:1.4.1.13	2.31245	Glutamate metabolism	gltBD | EC:1.4.1.13	glutamate synthase (NADPH)	p. Bacillota	c. Bacilli	o. Bacillales	NA	NA	o. Bacillales
P11O	COHort+SS	p__Pseudomonadota;c__NA;o__NA;f__NA;g__NA;s__NA	EC:1.7.5.1	2.30866	Dissimilatory nitrate reduction	narGZHYIV | EC:1.7.5.1	nitrate reductase	p. Pseudomonadota	NA	NA	NA	NA	p. Pseudomonadota
P12OR2	Control	p__Actinomycetota;c__Thermoleophilia;o__Solirubrobacterales;f__NA;g__NA;s__NA	EC:1.7.5.1	2.30267	Dissimilatory nitrate reduction	narGZHYIV | EC:1.7.5.1	nitrate reductase	p. Actinomycetota	c. Thermoleophilia	o. Solirubrobacterales	NA	NA	o. Solirubrobacterales
P15O	SS	p__Pseudomonadota;c__Gammaproteobacteria;o__Oceanospirillales;f__Halomonadaceae;g__Kushneria;s__Kushneria avicenniae	EC:1.4.1.13	2.30073	Glutamate metabolism	gltBD | EC:1.4.1.13	glutamate synthase (NADPH)	p. Pseudomonadota	c. Gammaproteobacteria	o. Oceanospirillales	f. Halomonadaceae	g. Kushneria	g. Kushneria
N3	Natural	p__Pseudomonadota;c__Alphaproteobacteria;o__Hyphomicrobiales;f__Nitrobacteraceae;g__Bradyrhizobium;s__Bradyrhizobium sp. Leo170	EC:6.3.1.2	2.29945	Ammonium assimilation	glnA | EC:6.3.1.2	glutamine synthetase	p. Pseudomonadota	c. Alphaproteobacteria	o. Hyphomicrobiales	f. Nitrobacteraceae	g. Bradyrhizobium	g. Bradyrhizobium
P7O	COVG	p__Pseudomonadota;c__Alphaproteobacteria;o__Rhodospirillales;f__Rhodospirillaceae;g__Inquilinus;s__Inquilinus limosus	EC:3.5.5.1	2.29712	Ammonia assimilation and release	nit | EC:3.5.5.1	nitrilase	p. Pseudomonadota	c. Alphaproteobacteria	o. Rhodospirillales	f. Rhodospirillaceae	g. Inquilinus	g. Inquilinus
P9O	COHort	p__Pseudomonadota;c__Gammaproteobacteria;o__Xanthomonadales;f__Xanthomonadaceae;g__Luteimonas;s__Luteimonas sp. JM171	EC:1.7.2.1	2.29675	Denitrification	nirKS | EC:1.7.2.1	nitrite reductase (NO-forming)	p. Pseudomonadota	c. Gammaproteobacteria	o. Xanthomonadales	f. Xanthomonadaceae	g. Luteimonas	g. Luteimonas
P13O	COHort	p__Pseudomonadota;c__Gammaproteobacteria;o__Oceanospirillales;f__Halomonadaceae;g__Halomonas;s__Halomonas lactosivorans	EC:1.4.1.2	2.29556	Ammonium release	gudB | EC:1.4.1.2	glutamate dehydrogenase	p. Pseudomonadota	c. Gammaproteobacteria	o. Oceanospirillales	f. Halomonadaceae	g. Halomonas	g. Halomonas
P16O	COVG+SS	p__Ascomycota;c__Sordariomycetes;o__Xylariales;f__Sporocadaceae;g__Pestalotiopsis;s__Pestalotiopsis fici	EC:4.2.1.104	2.29367	Carbamate synthesis	cynS | EC:4.2.1.104	cyanate lyase	p. Ascomycota	c. Sordariomycetes	o. Xylariales	f. Sporocadaceae	g. Pestalotiopsis	g. Pestalotiopsis
P9O	COHort	p__Deinococcota;c__Deinococci;o__Thermales;f__Thermaceae;g__NA;s__NA	EC:6.3.1.2	2.29297	Ammonium assimilation	glnA | EC:6.3.1.2	glutamine synthetase	p. Deinococcota	c. Deinococci	o. Thermales	f. Thermaceae	NA	f. Thermaceae
P15O	SS	p__Pseudomonadota;c__NA;o__NA;f__NA;g__NA;s__NA	EC:1.4.1.2	2.29201	Ammonium release	gudB | EC:1.4.1.2	glutamate dehydrogenase	p. Pseudomonadota	NA	NA	NA	NA	p. Pseudomonadota
[truncated: 8,489 more rows]

## Sheet: Table S1
Table S1. Results of PERMANOVA analysis (p < 0.05; 999 perm) by the factors treatment for the data of soil physical, chemical and biochemical properties.
[truncated: 61 more rows]

[truncated: 6 more sheets: Table S2, Table S3, Table S4, Table S5, Table S6, Table S7]
