# Supplementary material for: Linking microbial taxonomy and function in N and P metabolism: a study of organic amendments in semiarid restored soils
Source: Environ Microbiome. 2026 Jan 8;21:23. doi: 10.1186/s40793-025-00845-9 (PMC12874732; doi:10.1186/s40793-025-00845-9)
Supplement: Supplementary file 4 — Supplementary Material 4 [file 40793_2025_845_MOESM4_ESM.xlsx]

## Sheet: Sheet1
V1	V2	V3	V4	V5	V6	V7	V8	V9	V10	V11	V12	V13	V14	V15	V16	V17	V18	V19	V20	V21	V22	V23
NCBI taxonomy ID	NCBI species name	Sample	Sample group	Reads Kraken assigned	Reads Kraken assigned below species	Reference length (bp)	Reference GC (%)	QUAST contigs	QUAST unaligned contigs	GC (%)	Genome fraction (%)	Duplication ratio	Total length (number of reads x read length; bp)	Number of bases/reference genome length (expected genome fraction; %)	Actual/expected fraction	Expected/actual fraction	Bowtie2 mapped reads	Genome median identity	Genome proportion with mapped reads	Proportion of reads mapped in distinct genomic areas (round 500)	Proportion of reads mapped in distinct genomic areas (round 1000)	Proportion of reads mapped in distinct genomic areas (round 5000)
1680159	Bradyrhizobium sp. NAS80.1	N1-S18	Natural-soil	186	186	9235468	63.06	186	185	65.99	0.001	1	22499	0.243615158	0.004104835	243.6151584	9	93.89	5.41E-05	1	1	1
1777137	Caballeronia temeraria	N1-S18	Natural-soil	129	129						0		0				0
1981722	Pseudomonas sp. B35(2017)	N1-S18	Natural-soil	2	2						0		0				0
1917528	Chlorobium sp. KB01	N1-S18	Natural-soil	11	11						0		0				0
457575	Rivibacter subsaxonicus	N1-S18	Natural-soil	312	312	3942086	69.36	312	307	68.44	0.013	1	36333	0.92166939	0.014104841	70.89764541	16	96.67	0.000634182	1	1	1
2066022	Burkholderia sp. WAC0059	N1-S18	Natural-soil	266	266						0		0				2
1889770	Thioclava sp. SK-1	N1-S18	Natural-soil	37	37						0		0				1
1532905	Paenibacillus sp. CAA11	N1-S18	Natural-soil	17	17						0		0				0
712411	Olsenella sp. oral taxon 807	N1-S18	Natural-soil	81	81						0		0				2
1250026	Aquimarina sp. MAR_2010_214	N1-S18	Natural-soil	4	4						0		0				0
307486	Tepidimonas taiwanensis	N1-S18	Natural-soil	237	237	2915587	68.75	237	236	68.94	0.005	1	28637	0.982203584	0.005090594	196.4407167	3	91.24	0.000171492	1	1	1
2022803	Rhodoferax sp. TH121	N1-S18	Natural-soil	57	57	3989058	61.39	57	56	65.61	0.003	1	6770	0.169714253	0.017676771	56.57141778	1	96.26	0.000125343	1	1	1
1679466	Apibacter adventoris	N1-S18	Natural-soil	5	5						0		0				0
897	Desulfococcus multivorans	N1-S18	Natural-soil	131	131						0		0				3
76637	Mycetocola lacteus	N1-S18	Natural-soil	45	45						0		0				0
1851505	Cyanobium sp. NIES-981	N1-S18	Natural-soil	91	91						0		0				1
42256	Rubrobacter radiotolerans	N1-S18	Natural-soil	4126	4104	3398074	66.52	4104	3948	64.77	0.269	1.807	496205	14.60253661	0.018421457	54.28452273	456	96	0.022954179	0.480769231	0.455128205	0.378205128
285540	Streptomyces thermolilacinus	N1-S18	Natural-soil	270	0	6448617	73.38	270	269	70.94	0.002	1	33193	0.514730523	0.003885528	257.3652614	7	93.52	7.75E-05	1	1	1
1851544	Orrella dioscoreae	N1-S18	Natural-soil	205	205						0		0				2
1175306	Herbaspirillum sp. GW103	N1-S18	Natural-soil	6	6						0		0				0
293	Brevundimonas diminuta	N1-S18	Natural-soil	309	250	3438815	67.26	309	306	68.45	0.009	1.248	37392	1.087351311	0.008276994	120.8168124	5	94.29	0.000436197	0.666666667	0.666666667	0.666666667
505248	Novosphingobium acidiphilum	N1-S18	Natural-soil	97	0	3709060	64.26	97	96	68.48	0.003	1	11975	0.322858083	0.009292008	107.6193609	3	95.79	0.000134805	1	1	1
698769	Virgibacillus alimentarius	N1-S18	Natural-soil	9	9						0		0				0
649841	Sulfuricella denitrificans	N1-S18	Natural-soil	65	0						0		0				0
1834097	Mycobacterium sp. 852002-51163_SCH5372311	N1-S18	Natural-soil	176	176	5529380	65.6	176	174	68.67	0.005	1	22078	0.399285272	0.012522375	79.8570545	4	92.915	0.000180852	1	1	1
1982761	Streptomyces sp. CS113	N1-S18	Natural-soil	149	149	8728089	72.28	149	147	71.2	0.002	1	17515	0.200673939	0.009966416	100.3369695	2	96.13	0.000114573	1	1	1
203523	Longispora albida	N1-S18	Natural-soil	621	0	6821241	70.29	621	620	70.12	0.001	1	74660	1.094522243	0.000913641	1094.522243	14	100	7.33E-05	1	1	1
1834135	Mycobacterium sp. E2497	N1-S18	Natural-soil	29	29						0		0				0
2487417	Streptomyces sp. WAC02707	N1-S18	Natural-soil	14	14						0		0				0
439699	Pseudosporangium ferrugineum	N1-S18	Natural-soil	945	945	8653585	72.49	945	876	70.68	0.071	1.279	113200	1.308128365	0.054276019	18.42434317	125	95.83	0.003986787	0.782608696	0.753623188	0.753623188
1562888	Desulfovibrio sp. TomC	N1-S18	Natural-soil	120	120						0		0				0
1437817	Methylopila sp. Yamaguchi	N1-S18	Natural-soil	299	299	4421505	69.18	299	296	69.27	0.006	1	35586	0.804839076	0.007454906	134.139846	8	96.51	0.000339251	1	1	1
2054903	Deinococcus koreensis	N1-S18	Natural-soil	223	223						0		0				0
34	Myxococcus xanthus	N1-S18	Natural-soil	398	398						0		0				4
1748	Acidipropionibacterium acidipropionici	N1-S18	Natural-soil	252	239						0		0				1
540997	Mesorhizobium sp. ORS 3428	N1-S18	Natural-soil	128	128	6552800	63.24	128	125	67.38	0.005	1	15591	0.237928824	0.021014688	47.58576486	7	95.74	0.00022891	1	1	1
1280	Staphylococcus aureus	N1-S18	Natural-soil	259	249	2874560	32.6	249	247	55.31	0.008	1	31915	1.110256874	0.00720554	138.7821093	1	95.13	0.000347879	1	1	1
164400	Thauera phenylacetica	N1-S18	Natural-soil	258	0	5022393	68.63	258	255	68.81	0.005	1	30281	0.602919764	0.008292977	120.5839527	7	96.51	0.000298662	1	1	1
205332	Agromyces albus	N1-S18	Natural-soil	283	283	4291429	68.98	283	263	69.07	0.052	1.159	34227	0.797566498	0.065198325	15.33781727	29	96.47	0.002330226	0.85	0.85	0.85
304901	Actinospica robiniae	N1-S18	Natural-soil	688	0	9918887	70.26	688	686	69.5	0.003	1	82723	0.833994782	0.003597145	277.9982606	5	92.8	0.000100818	1	1	1
2126353	Pedobacter yulinensis	N1-S18	Natural-soil	46	46						0		0				0
2018025	Kitasatospora sp. MMS16-BH015	N1-S18	Natural-soil	606	606						0		0				3
1339244	Methylobacterium sp. ZNC0032	N1-S18	Natural-soil	69	69						0		0				0
455360	Thalassobaculum salexigens	N1-S18	Natural-soil	70	0	5084548	67.42	70	69	69.47	0.001	1	8042	0.158165485	0.006322492	158.1654849	2	98.63	9.83E-05	1	1	1
44933	Halomonas cupida	N1-S18	Natural-soil	80	80						0		0				0
1985877	Sphingomonas sp. ABOLD	N1-S18	Natural-soil	3	3						0		0				0
2029404	Mesorhizobium sp. WSM3864	N1-S18	Natural-soil	23	23	6275345	63.27	23	21	65.62	0.004	1.076	2618	0.041718822	0.095879985	10.42970546	3	97.88	0.000159354	0.5	0.5	0.5
34017	Rhodobium orientis	N1-S18	Natural-soil	347	347	5189386	65.39	347	345	67.65	0.002	2	42225	0.813680077	0.002457969	406.8400385	10	92.92	0.000192701	0.5	0.5	0.5
332524	Actinomyces ruminicola	N1-S18	Natural-soil	177	177						0		0				0
1938810	Paraburkholderia sp. RAU2J	N1-S18	Natural-soil	74	74						0		0				1
334801	Sphingomonas sp. Y57	N1-S18	Natural-soil	197	197	5600220	65.97	197	196	69.32	0.002	1.089	23745	0.4240012	0.004716968	212.0006	4	88.44	8.93E-05	1	1	1
1392998	Candidatus Methanoperedens nitroreducens	N1-S18	Natural-soil	24	24						0		0				0
938405	Belnapia rosea	N1-S18	Natural-soil	994	994	5994144	69.81	994	915	70.22	0.114	1.335	118930	1.984103151	0.05745669	17.40441361	165	95.58	0.006589765	0.670886076	0.64556962	0.582278481
135517	Geobacillus vulcani	N1-S18	Natural-soil	3	0						0		0				0
1120688	Rhizobium sp. LC145	N1-S18	Natural-soil	125	125						0		0				5
1503053	Burkholderia singularis	N1-S18	Natural-soil	35	35						0		0				0
1238	Piscirickettsia salmonis	N1-S18	Natural-soil	11	11						0		0				0
638953	Georgenia soli	N1-S18	Natural-soil	377	377	4273660	72.67	377	376	70.42	0.003	1	45011	1.053219021	0.00284841	351.0730069	7	92.42	0.000116996	1	1	1
1286148	Yoonia sediminilitoris	N1-S18	Natural-soil	44	44						0		0				0
1502758	Luteibacter sp. UNCMF366Tsu5.1	N1-S18	Natural-soil	51	51						0		0				0
82367	Paracoccus pantotrophus	N1-S18	Natural-soil	136	123						0		0				0
2219864	Sinomicrobium sp. N-1-3-6	N1-S18	Natural-soil	28	28						0		0				0
1196083	Snodgrassella alvi	N1-S18	Natural-soil	25	25						0		0				0
2057741	Bradyrhizobium sp. SK17	N1-S18	Natural-soil	67	67	8288568	64.52	67	63	66.92	0.004	1.753	8510	0.102671535	0.038959192	25.66788376	7	93.335	0.000241296	0.75	0.5	0.5
1550230	Modestobacter sp. DSM 44400	N1-S18	Natural-soil	792	792	5016009	72.63	792	732	71.11	0.127	1.069	93519	1.86441053	0.068118045	14.68039788	155	95.65	0.005980851	0.9	0.9	0.883333333
184065	Salinicola halophilus	N1-S18	Natural-soil	143	143						0		0				0
364199	Paracoccus homiensis	N1-S18	Natural-soil	78	78						0		0				2
1121276	Chitinilyticum litopenaei	N1-S18	Natural-soil	118	0						0		0				1
291968	Acaricomes phytoseiuli	N1-S18	Natural-soil	57	0						0		0				2
44576	Nitrosomonas halophila	N1-S18	Natural-soil	53	53						0		0				0
419597	Halomonas shengliensis	N1-S18	Natural-soil	93	93						0		0				0
1470575	Thalassospira sp. MCCC 1A01428	N1-S18	Natural-soil	18	18						0		0				0
1017	Capnocytophaga gingivalis	N1-S18	Natural-soil	8	7						0		0				0
1268622	Acidovorax sp. MR-S7	N1-S18	Natural-soil	187	187						0		0				2
81031	Hyphomonas johnsonii	N1-S18	Natural-soil	95	0						0		0				0
467093	Ilumatobacter nonamiensis	N1-S18	Natural-soil	607	0	4282232	66.99	607	598	67.31	0.021	1.104	72074	1.683094237	0.01247702	80.14734461	42	95.15	0.001050854	0.888888889	0.888888889	0.888888889
579483	Loktanella sp. S4079	N1-S18	Natural-soil	17	17						0		0				0
415212	Janibacter corallicola	N1-S18	Natural-soil	287	0						0		0				6
1502753	Paenibacillus sp. UNC496MF	N1-S18	Natural-soil	134	134						0		0				1
551987	Duganella sacchari	N1-S18	Natural-soil	76	76						0		0				0
2497561	Streptomyces sp. S10(2018)	N1-S18	Natural-soil	44	44						0		0				0
64969	Oceanospirillum multiglobuliferum	N1-S18	Natural-soil	6	6						0		0				0
2025884	Aggregatibacter kilianii	N1-S18	Natural-soil	12	12						0		0				0
1674942	Caenibacillus caldisaponilyticus	N1-S18	Natural-soil	65	65						0		0				0
1775876	Xanthomonas sp. NCPPB 1128	N1-S18	Natural-soil	45	45						0		0				0
1736351	Flavobacterium sp. Leaf359	N1-S18	Natural-soil	7	7						0		0				0
417292	Streptomyces indicus	N1-S18	Natural-soil	433	433	8228196	71.43	433	431	70.64	0.003	1	50755	0.61684238	0.004863479	205.6141265	6	94.325	0.000121533	1	1	1
554	Pectobacterium carotovorum	N1-S18	Natural-soil	58	27						0		0				0
344736	Salipiger bermudensis	N1-S18	Natural-soil	703	647						0		0				1
225196	Geopsychrobacter electrodiphilus	N1-S18	Natural-soil	63	0						0		0				0
400061	Paludibacterium yongneupense	N1-S18	Natural-soil	114	114						0		0				1
2126319	Variovorax sp. PMC12	N1-S18	Natural-soil	5	5						0		0				0
245187	Loktanella fryxellensis	N1-S18	Natural-soil	117	117						0		0				0
1561204	Labrenzia sp. OB1	N1-S18	Natural-soil	119	119						0		0				4
1739295	Corynebacterium sp. HMSC034A01	N1-S18	Natural-soil	15	15						0		0				0
133924	Leisingera methylohalidivorans	N1-S18	Natural-soil	61	0						0		0				0
1855347	Streptomyces sp. 2231.1	N1-S18	Natural-soil	60	60						0		0				0
1867410	Microbacterium sorbitolivorans	N1-S18	Natural-soil	201	201						0		0				1
1385663	Hymenobacter sp. DG25A	N1-S18	Natural-soil	37	37						0		0				0
91915	Asaia bogorensis	N1-S18	Natural-soil	45	30						0		0				0
1074	Rhodoblastus acidophilus	N1-S18	Natural-soil	423	423						0		0				3
208444	Amycolatopsis vancoresmycina	N1-S18	Natural-soil	532	526	9837652	71.98	526	519	70.33	0.006	1.356	62949	0.639878296	0.009376783	106.6463827	10	93.64	0.000355776	0.714285714	0.714285714	0.714285714
2175642	Curtobacterium sp. MCSS17_006	N1-S18	Natural-soil	16	16						0		0				0
1036779	Bosea lupini	N1-S18	Natural-soil	118	118	6128076	66.67	118	115	67.69	0.006	1	14166	0.23116554	0.025955426	38.52759006	11	95.41	0.000244775	1	1	1
1528744	Dyella sp. AD56	N1-S18	Natural-soil	38	38						0		0				0
1603353	Massilia psychrophila	N1-S18	Natural-soil	153	153	4730650	62.67	153	149	67.32	0.008	1.284	18853	0.398528743	0.020073834	49.81609293	7	94.39	0.000422775	0.75	0.75	0.75
502790	Aeromonas diversa	N1-S18	Natural-soil	62	0						0		0				0
401470	Undibacterium pigrum	N1-S18	Natural-soil	26	26						0		0				0
2038139	Glycomyces xiaoerkulensis	N1-S18	Natural-soil	349	349	4366437	69.92	349	345	69.43	0.009	1.093	41748	0.956111356	0.009413129	106.2345951	8	95.915	0.000458039	0.75	1	0.75
1008153	Halalkalicoccus paucihalophilus	N1-S18	Natural-soil	106	106						0		0				0
1679168	Bacillus sp. FJAT-27231	N1-S18	Natural-soil	8	8						0		0				0
391596	Pedobacter sp. BAL39	N1-S18	Natural-soil	21	21						0		0				0
169430	Paraburkholderia hospita	N1-S18	Natural-soil	307	307						0		0				0
1736474	Sphingopyxis sp. Root1497	N1-S18	Natural-soil	94	94	4801179	65.83	94	93	68.17	0.003	1	11745	0.244627413	0.012263548	81.54247113	2	90.48	0.000104141	1	1	1
1846278	Candidatus Nitrosotenuis aquarius	N1-S18	Natural-soil	21	21						0		0				0
1740090	Pedobacter sp. Hv1	N1-S18	Natural-soil	8	8						0		0				0
1868589	Phreatobacter cathodiphilus	N1-S18	Natural-soil	411	411	4494445	69.25	411	402	68.65	0.019	1.271	49239	1.095552399	0.017342849	57.66065256	17	98.11	0.001001236	0.777777778	0.777777778	0.777777778
991904	Polymorphum gilvum	N1-S18	Natural-soil	330	0						0		0				4
651086	Parahaliea mediterranea	N1-S18	Natural-soil	314	314						0		0				0
1150398	Arthrobacter sp. 9MFCol3.1	N1-S18	Natural-soil	41	41						0		0				1
1786	Mycolicibacterium sphagni	N1-S18	Natural-soil	464	464	6066978	65.92	464	457	68.54	0.009	1.157	56582	0.932622469	0.009650207	103.6247187	14	95.51	0.000576893	0.857142857	0.857142857	0.857142857
1076	Rhodopseudomonas palustris	N1-S18	Natural-soil	1794	1447	5457289	65.03	1794	1791	67.5	0.006	1	217892	3.992678416	0.001502751	665.4464027	17	95.65	0.000274862	1	1	1
1736331	Nocardioides sp. Leaf307	N1-S18	Natural-soil	34	34						0		0				1
65735	Paracoccus alkenifer	N1-S18	Natural-soil	80	80						0		0				0
67581	Streptomyces viridosporus	N1-S18	Natural-soil	200	149	7280536	72.56	200	197	69.64	0.004	1.333	24175	0.332049728	0.012046388	83.01243205	4	96	0.000206029	0.666666667	0.666666667	0.666666667
455	Legionella jamestowniensis	N1-S18	Natural-soil	6	6						0		0				0
2202420	Micromonospora sp. 4G51	N1-S18	Natural-soil	71	71						0		0				0
547163	Mycolicibacterium vulneris	N1-S18	Natural-soil	97	97						0		0				1
92938	Fischerella muscicola	N1-S18	Natural-soil	12	0						0		0				0
199136	Arthrobacter koreensis	N1-S18	Natural-soil	65	65						0		0				0
2290913	Candidatus Cryosericum septentrionale	N1-S18	Natural-soil	41	41						0		0				1
553386	Halomonas jeotgali	N1-S18	Natural-soil	78	0						0		0				0
457934	Elioraea tepidiphila	N1-S18	Natural-soil	524	0	4304237	71.31	524	517	68.86	0.015	1.146	62986	1.463348789	0.010250461	97.55658591	13	96.21	0.000813152	0.857142857	0.714285714	0.714285714
1714860	Aquimarina sp. BL5	N1-S18	Natural-soil	3	3						0		0				0
411945	Rhizobium miluonense	N1-S18	Natural-soil	79	79	6808054	59.7	79	78	67.77	0.001	1	9684	0.14224329	0.007030209	142.2432901	3	95.65	7.34E-05	1	1	1
51642	Nitrosomonas mobilis	N1-S18	Natural-soil	24	24						0		0				2
985	Cytophaga hutchinsonii	N1-S18	Natural-soil	8	0						0		0				0
482564	Oscillatoria nigro-viridis	N1-S18	Natural-soil	21	0						0		0				1
82996	Serratia plymuthica	N1-S18	Natural-soil	83	82						0		0				0
86666	Salimicrobium halophilum	N1-S18	Natural-soil	4	4						0		0				0
1249101	Mycolicibacterium celeriflavum	N1-S18	Natural-soil	504	504	5024249	66.88	504	471	67.41	0.06	1.232	60884	1.211802998	0.049512998	20.19671663	80	95.65	0.003284073	0.787878788	0.787878788	0.787878788
322509	Dietzia kunjamensis	N1-S18	Natural-soil	70	42						0		0				0
1908235	Hymenobacter coccineus	N1-S18	Natural-soil	95	95						0		0				0
1523427	Novosphingobium sp. AAP93	N1-S18	Natural-soil	74	74						0		0				0
1550566	Methanoculleus sediminis	N1-S18	Natural-soil	40	40						0		0				0
241145	Salegentibacter holothuriorum	N1-S18	Natural-soil	2	2						0		0				0
1431688	Thiohalocapsa sp. ML1	N1-S18	Natural-soil	458	458	6305354	68.31	458	457	68.35	0.002	1	55643	0.882472261	0.00226636	441.2361304	4	95.54	7.93E-05	1	1	1
40681	Sphingomonas asaccharolytica	N1-S18	Natural-soil	183	0						0		0				3
1508389	Cognatiyoonia sediminum	N1-S18	Natural-soil	28	28						0		0				0
322505	Sharpea azabuensis	N1-S18	Natural-soil	2	2						0		0				0
28210	Chelatococcus asaccharovorans	N1-S18	Natural-soil	391	391	7299678	63.99	391	388	67.65	0.004	1.523	47369	0.648919035	0.006164097	162.2297586	12	91.3	0.000205489	0.666666667	0.666666667	0.666666667
29571	Halomonas subglaciescola	N1-S18	Natural-soil	74	74						0		0				0
1709001	Mongoliimonas terrestris	N1-S18	Natural-soil	467	467	5098595	69.58	467	464	68.76	0.007	1	56358	1.10536334	0.006332759	157.9090486	11	94.57	0.000294199	1	1	1
2213079	Pseudomonas sp. LB-090624	N1-S18	Natural-soil	40	40						0		0				0
1898736	Curtobacterium sp. MCBA15_008	N1-S18	Natural-soil	163	163						0		0				1
1176649	Agrobacterium fabrum	N1-S18	Natural-soil	76	50						0		0				0
1926277	Sediminibacillus massiliensis	N1-S18	Natural-soil	11	11						0		0				0
1908690	Fimbriiglobus ruber	N1-S18	Natural-soil	1893	1893	12363577	64.18	1893	1844	67.31	0.036	1.253	227198	1.837639706	0.019590347	51.04554738	165	95.36	0.001981627	0.775510204	0.775510204	0.755102041
53428	Nocardia crassostreae	N1-S18	Natural-soil	335	335						0		0				2
634430	Sphingomonas rubra	N1-S18	Natural-soil	240	240	3200202	68.78	240	235	69.3	0.015	1.184	28871	0.902161801	0.016626729	60.14412007	13	95.96	0.000781201	0.8	0.8	0.8
1855286	Bosea sp. OK403	N1-S18	Natural-soil	215	215	6639129	65.33	215	212	67.12	0.003	1.429	26431	0.398109451	0.007535616	132.7031503	10	96.67	0.000225933	0.666666667	0.666666667	0.666666667
1871002	Acidaminococcus timonensis	N1-S18	Natural-soil	26	26						0		0				0
1922216	Candidatus Sodalis sp. SoCistrobi	N1-S18	Natural-soil	11	11						0		0				0
219649	Paraburkholderia unamae	N1-S18	Natural-soil	362	362						0		0				1
29549	Rhodothermus marinus	N1-S18	Natural-soil	561	430						0		0				2
915	Nitrosomonas europaea	N1-S18	Natural-soil	23	23						0		0				0
1944646	Phoenicibacter congonensis	N1-S18	Natural-soil	5	5						0		0				0
2487416	Streptomyces sp. WAC06614	N1-S18	Natural-soil	425	425	7939736	73.13	425	423	71.45	0.002	1	50894	0.641003681	0.003120107	320.5018404	5	97.54	0.000125949	1	1	1
121616	Micromonospora matsumotoense	N1-S18	Natural-soil	303	303	7755577	72.29	303	299	70.71	0.007	1	36383	0.469120479	0.01492154	67.01721134	15	93.115	0.000257879	1	1	1
1736482	Rhodanobacter sp. Root179	N1-S18	Natural-soil	18	18						0		0				0
1848690	Microbacterium sp. MYb62	N1-S18	Natural-soil	152	152						0		0				1
231440	Desulfopila aestuarii	N1-S18	Natural-soil	33	0						0		0				0
2547400	Pseudomonas sp. IC_126	N1-S18	Natural-soil	14	14						0		0				0
1844	Nocardioides luteus	N1-S18	Natural-soil	1080	1080	4956498	69.78	1080	1073	69.91	0.016	1.122	128749	2.597579985	0.006159579	162.3487491	23	94.85	0.000706144	0.857142857	0.857142857	0.857142857
1351585	Lucifera butyrica	N1-S18	Natural-soil	12	12						0		0				0
387093	Sulfurovum sp. NBC37-1	N1-S18	Natural-soil	11	11						0		0				2
1385594	Burkholderia sp. TSV86	N1-S18	Natural-soil	73	73						0		0				1
36856	Sinorhizobium saheli	N1-S18	Natural-soil	162	162						0		0				9
354197	Arenimonas malthae	N1-S18	Natural-soil	181	0						0		0				0
73780	Methylocaldum szegediense	N1-S18	Natural-soil	123	0						0		0				1
1761804	Microbacterium sp. cf332	N1-S18	Natural-soil	200	200						0		0				0
1881053	Nitrosomonas sp. Nm132	N1-S18	Natural-soil	30	30						0		0				2
317018	Nesterenkonia jeotgali	N1-S18	Natural-soil	38	38						0		0				0
294936	Photobacterium rosenbergii	N1-S18	Natural-soil	12	12						0		0				0
1079994	Leucobacter chromiiresistens	N1-S18	Natural-soil	380	379	3214995	70.3	380	379	70.01	0.005	1	45008	1.399939969	0.003571582	279.9879938	1	92	0.000155521	1	1	1
266128	Stenotrophomonas koreensis	N1-S18	Natural-soil	17	17						0		0				0
66369	Streptomyces carpinensis	N1-S18	Natural-soil	382	382	10405645	70.96	382	378	70.14	0.004	1	45054	0.432976524	0.009238376	108.244131	14	97.32	0.000192203	1	1	1
414771	Paenibacillus donghaensis	N1-S18	Natural-soil	46	46						0		0				0
1761016	Paraburkholderia caffeinilytica	N1-S18	Natural-soil	110	110						0		0				2
88190	Thermus antranikianii	N1-S18	Natural-soil	6	0						0		0				0
2292047	Mitsuokella sp. AF33-22	N1-S18	Natural-soil	15	15						0		0				0
564198	Mycolicibacterium bacteremicum	N1-S18	Natural-soil	267	267	5952041	68.1	267	265	69.57	0.003	1.394	31381	0.527230911	0.005690106	175.7436371	8	95.125	0.00016801	0.5	1	0.5
83615	Luteimonas mephitis	N1-S18	Natural-soil	151	0	3416011	68.46	151	149	68.85	0.007	1	18916	0.553745289	0.012641191	79.10646992	7	97	0.000292739	1	1	1
1985879	Sphingomonas sp. ABOLF	N1-S18	Natural-soil	92	92	4047358	67.61	92	91	68.15	0.002	1	11361	0.280701633	0.007125003	140.3508165	0	100	0.000123537	1	1	1
1965555	Lachnoclostridium sp. An131	N1-S18	Natural-soil	22	22						0		0				0
136100	Knoellia sinensis	N1-S18	Natural-soil	240	0	3987063	68.34	240	238	68.84	0.003	2	28944	0.725947897	0.004132528	241.9826323	7	96.26	0.000250811	0.5	0.5	0.5
271431	Arthrobacter castelli	N1-S18	Natural-soil	174	0						0		0				4
316068	Leadbetterella byssophila	N1-S18	Natural-soil	4	0						0		0				0
2053930	Xanthomonas prunicola	N1-S18	Natural-soil	91	91						0		0				1
91624	Clostridium acidisoli	N1-S18	Natural-soil	3	0						0		0				0
592050	Acidovorax soli	N1-S18	Natural-soil	270	270						0		0				0
106648	Acinetobacter bereziniae	N1-S18	Natural-soil	5	5						0		0				0
249351	Flavobacterium psychrolimnae	N1-S18	Natural-soil	5	5						0		0				0
937218	Fulvimarina manganoxydans	N1-S18	Natural-soil	154	154						0		0				3
610332	Thiocapsa sp. KS1	N1-S18	Natural-soil	174	174						0		0				2
2024405	Halomonas sp. JB37	N1-S18	Natural-soil	2	2						0		0				0
453851	Henriciella marina	N1-S18	Natural-soil	55	0						0		0				0
1312959	Arthrobacter sp. H14	N1-S18	Natural-soil	146	146						0		0				0
37329	Nocardia farcinica	N1-S18	Natural-soil	356	321	6292344	70.69	356	355	68.94	0.002	1	42054	0.668335997	0.002992507	334.1679984	4	90.79	7.95E-05	1	1	1
187493	Thalassolituus oleivorans	N1-S18	Natural-soil	5	4						0		0				0
2202164	Enterobacter sp. RIT 418	N1-S18	Natural-soil	45	45						0		0				0
2067395	Asaia sp. W19	N1-S18	Natural-soil	44	44						0		0				0
1736504	Mycobacterium sp. Root265	N1-S18	Natural-soil	255	255	6672097	67.2	255	253	68.26	0.001	2	30849	0.462358386	0.002162824	462.358386	9	97.59	0.000149878	0.5	0.5	0.5
1244108	Jannaschia faecimaris	N1-S18	Natural-soil	77	77						0		0				0
1348253	Microbacterium mangrovi	N1-S18	Natural-soil	315	315	4416601	70.05	315	314	69.83	0.003	1	38507	0.871869567	0.003440882	290.6231889	2	95.61	0.000113209	1	1	1
1027620	Nocardioides sp. LS1	N1-S18	Natural-soil	256	256	4536969	71.31	256	253	70.75	0.007	1.314	31217	0.688058481	0.010173554	98.29406876	15	94.67	0.000330617	0.666666667	0.666666667	0.666666667
366533	Loktanella atrilutea	N1-S18	Natural-soil	121	121						0		0				0
37326	Nocardia brasiliensis	N1-S18	Natural-soil	1072	1002	8935513	68.24	1072	1063	69.89	0.009	1.232	127992	1.432396775	0.006283175	159.1551972	15	96.74	0.000503608	0.777777778	0.777777778	0.777777778
530584	Prauserella marina	N1-S18	Natural-soil	405	405	6986413	67.6	405	402	69.13	0.004	1.277	48747	0.697740028	0.005732794	174.4350069	17	95	0.000214702	1	0.666666667	0.666666667
569	Hafnia alvei	N1-S18	Natural-soil	35	35						0		0				0
86193	Sphingobium abikonense	N1-S18	Natural-soil	40	0						0		0				1
1642570	Paenibacillus sp. DMB20	N1-S18	Natural-soil	38	38						0		0				0
2058318	Planomicrobium sp. MB-3u-38	N1-S18	Natural-soil	4	4						0		0				0
28212	Sphingomonas adhaesiva	N1-S18	Natural-soil	165	159						0		0				2
132132	Desulfomicrobium orale	N1-S18	Natural-soil	52	0						0		0				0
217204	Achromobacter insolitus	N1-S18	Natural-soil	329	329						0		0				0
1643429	Candidatus Kryptobacter tengchongensis	N1-S18	Natural-soil	9	9						0		0				0
406	Methylobacillus glycogenes	N1-S18	Natural-soil	13	0						0		0				0
418856	Nevskia soli	N1-S18	Natural-soil	624	296						0		0				6
446692	Acetobacter senegalensis	N1-S18	Natural-soil	28	28						0		0				0
1863	Dermatophilus congolensis	N1-S18	Natural-soil	56	56						0		0				3
111805	Actinomadura pelletieri	N1-S18	Natural-soil	321	0	7528180	70.44	321	319	70.18	0.003	1	38901	0.516738441	0.005805645	172.2461471	9	95.865	0.000132834	1	1	1
1661387	Micromonospora sp. RV43	N1-S18	Natural-soil	67	67						0		0				2
1287182	Mesorhizobium sp. L48C026A00	N1-S18	Natural-soil	370	370	7786913	62.08	370	135	62	0.302	1.246	45811	0.588307587	0.513336912	1.948038369	272	98.66	0.01508942	0.731914894	0.69787234	0.65106383
1416776	Chryseobacterium geocarposphaerae	N1-S18	Natural-soil	1	1						0		0				0
225453	Yaniella halotolerans	N1-S18	Natural-soil	28	0						0		0				0
1380386	Mycobacterium sp. URHB0044	N1-S18	Natural-soil	683	683	7485871	66.84	683	634	67	0.068	1.18	83397	1.114058738	0.061038074	16.38321674	128	95.31	0.003272832	0.795918367	0.816326531	0.795918367
187137	Oceanithermus profundus	N1-S18	Natural-soil	219	0						0		0				3
483545	Thermobifida halotolerans	N1-S18	Natural-soil	345	345	5506152	71.16	345	343	70.18	0.003	1.575	41853	0.760113415	0.003946779	253.3711383	11	93.87	0.000181615	1	0.5	0.5
364298	Janibacter hoylei	N1-S18	Natural-soil	270	205						0		0				8
208216	Parvularcula bermudensis	N1-S18	Natural-soil	57	0						0		0				1
920	Acidithiobacillus ferrooxidans	N1-S18	Natural-soil	61	55						0		0				0
205941	Salinibacterium amurskyense	N1-S18	Natural-soil	38	38						0		0				0
1144343	Phyllobacterium sp. YR531	N1-S18	Natural-soil	43	43						0		0				0
33	Myxococcus fulvus	N1-S18	Natural-soil	279	279	10824667	70	279	275	69.04	0.005	1	35223	0.325395691	0.015365907	65.07913823	12	96.595	0.000184763	1	1	1
626084	Nocardia niwae	N1-S18	Natural-soil	198	0						0		0				0
890420	Halovenus aranensis	N1-S18	Natural-soil	64	64						0		0				0
1144330	Pseudomonas sp. GM48	N1-S18	Natural-soil	18	18						0		0				0
239974	Nocardiopsis valliformis	N1-S18	Natural-soil	126	0						0		0				1
1730094	Methylobacterium sp. GXS13	N1-S18	Natural-soil	68	68	5805293	68.5	68	65	67.39	0.004	1.46	8145	0.140302996	0.028509726	35.07574898	4	96.52	0.000258385	0.666666667	0.666666667	0.666666667
1570346	Demequina sp. NBRC 110057	N1-S18	Natural-soil	190	190						0		0				2
712270	Dietzia sp. oral taxon 368	N1-S18	Natural-soil	12	12						0		0				0
573566	Streptomyces sp. F-7	N1-S18	Natural-soil	28	28						0		0				0
2321230	Halococcus sp. IIIV-5B	N1-S18	Natural-soil	46	46						0		0				0
58109	Actinocorallia herbida	N1-S18	Natural-soil	810	810	9800715	71.74	810	806	70.26	0.003	1.29	96910	0.988805409	0.003033964	329.6018029	11	96.22	0.000204067	0.75	0.75	0.75
588932	Brevundimonas naejangsanensis	N1-S18	Natural-soil	183	143	3164519	66.6	183	182	68.92	0.003	1	22530	0.711956541	0.00421374	237.3188469	2	95.05	0.000158002	1	1	1
2079460	Solitalea longa	N1-S18	Natural-soil	13	13						0		0				0
1997	Microtetraspora fusca	N1-S18	Natural-soil	428	428	9024887	70.93	428	424	70.08	0.005	1	51490	0.570533459	0.008763728	114.1066919	13	95.24	0.000221609	1	1	1
145857	Micromonospora nigra	N1-S18	Natural-soil	475	475	6363764	72.6	475	460	71.13	0.026	1.124	56804	0.892616382	0.029127854	34.33139932	36	93.66	0.001178548	0.866666667	0.866666667	0.866666667
1981892	Roseovarius salinarum	N1-S18	Natural-soil	186	186	3400809	68.09	186	185	69.23	0.002	1	21401	0.629291442	0.003178178	314.6457211	5	97.4	0.000147024	1	1	1
1905730	Pectobacterium parmentieri	N1-S18	Natural-soil	18	18						0		0				0
229921	Levilinea saccharolytica	N1-S18	Natural-soil	138	138						0		0				2
1612203	Cellulosimicrobium aquatile	N1-S18	Natural-soil	19	19						0		0				0
1225657	Loktanella sp. 3ANDIMAR09	N1-S18	Natural-soil	40	40						0		0				1
369829	Saccharomonospora saliphila	N1-S18	Natural-soil	319	0	4030889	71.05	319	317	69.71	0.005	1	38732	0.960879846	0.005203564	192.1759691	5	97.575	0.000248084	1	1	1
359303	Shewanella loihica	N1-S18	Natural-soil	9	0						0		0				0
56460	Xanthomonas vesicatoria	N1-S18	Natural-soil	102	102						0		0				0
1631743	Brevibacterium ihuae	N1-S18	Natural-soil	210	210						0		0				0
2171622	Blastococcus litoris	N1-S18	Natural-soil	1621	1621	4631862	73.66	1621	1279	71.82	0.767	1.189	191393	4.132096336	0.185620067	5.387348548	707	95.89	0.036918198	0.783625731	0.763157895	0.675438596
184067	Kushneria indalinina	N1-S18	Natural-soil	69	0						0		0				0
93222	Pandoraea sputorum	N1-S18	Natural-soil	160	160						0		0				0
491918	Leucobacter chironomi	N1-S18	Natural-soil	185	0						0		0				1
453304	Agromyces aureus	N1-S18	Natural-soil	282	282	4373124	70.39	282	281	70.15	0.003	1	33746	0.771668034	0.003887682	257.222678	3	92.31	0.000114335	1	1	1
1688671	Arthrobacter sp. AFG20	N1-S18	Natural-soil	77	77	4908550	65.88	77	75	68.84	0.006	1	9310	0.189669047	0.031634049	31.61150781	7	93.95	0.000203726	1	1	1
1346290	Methyloversatilis thermotolerans	N1-S18	Natural-soil	176	176						0		0				2
39692	Mycolicibacterium parafortuitum	N1-S18	Natural-soil	650	650	6044196	68.39	650	642	68.92	0.015	1	78096	1.29208252	0.011609166	86.13883468	23	95.35	0.000661792	1	1	1
1898733	Curtobacterium sp. MCBA15_004	N1-S18	Natural-soil	26	26						0		0				0
156979	Pseudoglutamicibacter cumminsii	N1-S18	Natural-soil	44	44						0		0				0
1736400	Arthrobacter sp. Soil761	N1-S18	Natural-soil	14	14						0		0				0
2029981	Hymenobacter rubripertinctus	N1-S18	Natural-soil	114	114						0		0				1
640635	Microbacterium humi	N1-S18	Natural-soil	220	220	3356220	67.29	220	219	69.2	0.004	1	26013	0.77506838	0.005160835	193.7670951	3	93.65	0.000148977	1	1	1
262806	Jonesia quinghaiensis	N1-S18	Natural-soil	30	0						0		0				0
1007099	Pseudomonas kuykendallii	N1-S18	Natural-soil	181	181	4690373	65.9	181	180	68.18	0.002	1	21418	0.456637457	0.004379842	228.3187286	1	96.33	0.000106601	1	1	1
2183990	Curtobacterium sp. AG1037	N1-S18	Natural-soil	34	34						0		0				0
1688	Bifidobacterium cuniculi	N1-S18	Natural-soil	86	85						0		0				0
314262	Roseobacter sp. MED193	N1-S18	Natural-soil	17	17						0		0				0
84531	Lysobacter antibioticus	N1-S18	Natural-soil	418	220						0		0				2
148454	Marinospirillum alkaliphilum	N1-S18	Natural-soil	14	0						0		0				2
171437	Tistrella mobilis	N1-S18	Natural-soil	572	391						0		0				2
1463916	Streptomyces sp. NRRL S-623	N1-S18	Natural-soil	5	5						0		0				0
1655543	Octadecabacter ascidiaceicola	N1-S18	Natural-soil	19	19						0		0				0
764842	Derxia lacustris	N1-S18	Natural-soil	382	382	5470456	69.13	382	381	68.54	0.002	1	45586	0.833312616	0.00240006	416.656308	3	96.12	9.14E-05	1	1	1
445220	Reyranella massiliensis	N1-S18	Natural-soil	716	0	5792259	64.87	716	628	66.3	0.149	1.137	86909	1.500433596	0.099304628	10.07002413	174	95.91	0.007596345	0.840909091	0.840909091	0.829545455
926	Thiomonas intermedia	N1-S18	Natural-soil	111	111						0		0				0
56730	Rhizobium gallicum	N1-S18	Natural-soil	77	72						0		0				0
395387	Curtobacterium ammoniigenes	N1-S18	Natural-soil	147	0						0		0				5
1229165	Acinetobacter apis	N1-S18	Natural-soil	1	1						0		0				0
119434	Halorubrum tebenquichense	N1-S18	Natural-soil	66	0						0		0				0
663704	Leucobacter sp. G161	N1-S18	Natural-soil	148	148						0		0				0
382454	Algiphilus aromaticivorans	N1-S18	Natural-soil	179	0	3805681	66.38	179	178	68.16	0.002	1	21682	0.569727205	0.003510452	284.8636026	6	97.67	0.000131383	1	1	1
2058326	Psychromonas sp. Urea-02u-13	N1-S18	Natural-soil	9	9						0		0				0
722731	Mycobacterium shigaense	N1-S18	Natural-soil	189	189	5232660	67.26	189	188	69.63	0.002	1	22743	0.434635539	0.004601557	217.3177695	4	94.9	9.56E-05	1	1	1
70584	Aquabacterium parvum	N1-S18	Natural-soil	145	145						0		0				1
718288	Streptomyces sp. S1	N1-S18	Natural-soil	44	44	7775858	72.87	44	43	70.36	0.001	1	5027	0.064648814	0.015468188	64.64881432	1	97	6.43E-05	1	1	1
1486262	Martelella endophytica	N1-S18	Natural-soil	172	172	4817335	62.14	172	170	67.41	0.004	1	20621	0.428058252	0.009344523	107.014563	1	97.745	0.000207584	1	1	1
2282170	Kordia sp. SMS9	N1-S18	Natural-soil	8	8						0		0				0
133552	Methylocapsa acidiphila	N1-S18	Natural-soil	199	0	4103433	61.85	199	198	66.75	0.003	1	24159	0.588750931	0.005095533	196.2503104	7	91.85	0.000121849	1	1	1
1531955	Sinomonas mesophila	N1-S18	Natural-soil	331	331	4008197	71.14	331	330	69.39	0.003	1	39561	0.987002385	0.003039506	329.0007951	9	99.02	0.000124744	1	1	1
1502850	Sphingopyxis sp. LC81	N1-S18	Natural-soil	85	85	4397290	64.93	85	84	68.27	0.003	1	10514	0.23910181	0.012546956	79.70060348	2	98.68	0.000113706	1	1	1
638849	Pyramidobacter piscolens	N1-S18	Natural-soil	58	54						0		0				2
68262	Streptomyces regalis	N1-S18	Natural-soil	302	302	10954269	70.15	302	287	70.15	0.013	1.328	36177	0.330254808	0.039363545	25.40421596	21	96.49	0.000684665	0.733333333	0.733333333	0.733333333
427754	Humibacter albus	N1-S18	Natural-soil	190	0						0		0				1
161536	Ornithinibacillus californiensis	N1-S18	Natural-soil	2	2						0		0				0
1402	Bacillus licheniformis	N1-S18	Natural-soil	4	4						0		0				0
194702	Cardiobacterium valvarum	N1-S18	Natural-soil	58	58						0		0				1
72000	Kocuria rhizophila	N1-S18	Natural-soil	328	303						0		0				0
1855519	Sphingobium sp. EP60837	N1-S18	Natural-soil	88	88						0		0				2
1736352	Methylobacterium sp. Leaf361	N1-S18	Natural-soil	55	55	6849062	70.91	55	54	67.16	0.002	1	6531	0.095356123	0.020974007	47.67806161	1	92.86	7.30E-05	1	1	1
1002691	Occallatibacter savannae	N1-S18	Natural-soil	293	293	6278575	59.1	293	292	63.49	0.001	1	35786	0.569970097	0.001754478	569.9700967	6	96.63	7.96E-05	1	1	1
1889777	Maribacter sp. 4G9	N1-S18	Natural-soil	4	4						0		0				0
1736575	Devosia sp. Root635	N1-S18	Natural-soil	137	137	3816678	64.1	137	135	66.81	0.005	1	16306	0.427230172	0.011703293	85.44603448	7	96.545	0.000262008	1	1	1
2027860	Mucilaginibacter rubeus	N1-S18	Natural-soil	15	15						0		0				0
1855334	Nitrosospira sp. Nsp18	N1-S18	Natural-soil	19	19						0		0				0
407035	Salinicoccus halodurans	N1-S18	Natural-soil	8	8						0		0				0
604089	Flavobacterium sinopsychrotolerans	N1-S18	Natural-soil	1	1						0		0				0
2051553	Methylobacterium currus	N1-S18	Natural-soil	443	443	7745135	70.19	443	439	69.63	0.007	1	53281	0.687928616	0.010175474	98.27551655	19	94.555	0.000258227	1	1	1
396013	Pseudooceanicola marinus	N1-S18	Natural-soil	252	252						0		0				0
53366	Catellatospora citrea	N1-S18	Natural-soil	367	367	9360966	71.57	367	362	70.69	0.005	1.187	44379	0.474085687	0.010546617	94.81713746	14	97.47	0.000267066	0.8	0.8	0.8
472113	Geofilum rubicundum	N1-S18	Natural-soil	12	0						0		0				0
112900	Sporomusa acidovorans	N1-S18	Natural-soil	21	20						0		0				0
252307	Robiginitalea biformata	N1-S18	Natural-soil	51	0						0		0				0
1854588	Pseudonocardia sp. MH-G8	N1-S18	Natural-soil	3085	3085	10179404	72.64	3085	2518	70.92	0.555	1.207	371417	3.648710671	0.152108525	6.574253461	1206	95.41	0.027850354	0.777777778	0.749559083	0.627865961
1156355	Paenibacillus taihuensis	N1-S18	Natural-soil	66	66						0		0				1
1806667	Marinomonas gallaica	N1-S18	Natural-soil	6	6						0		0				0
901	Desulfovibrio piger	N1-S18	Natural-soil	185	185						0		0				1
1521167	Shewanella sp. cp20	N1-S18	Natural-soil	14	14						0		0				0
1736542	Rhodanobacter sp. Root480	N1-S18	Natural-soil	23	23						0		0				0
228973	Xylanibacterium ulmi	N1-S18	Natural-soil	333	333	3965098	72.74	333	332	70.14	0.002	1	39961	1.007818722	0.001984484	503.9093611	1	96.63	0.0001261	1	1	1
1914525	Sphingopyxis sp. FD7	N1-S18	Natural-soil	93	93						0		0				2
441112	Tropicimonas isoalkanivorans	N1-S18	Natural-soil	179	179						0		0				3
1321365	Tistlia consotensis	N1-S18	Natural-soil	1002	1001	6929445	71.52	1002	990	68.82	0.015	1.276	120128	1.733587611	0.008652577	115.5725074	36	96.105	0.00086587	0.75	0.75	0.75
1577686	Silvibacterium bohemicum	N1-S18	Natural-soil	301	301						0		0				4
36819	Amycolatopsis azurea	N1-S18	Natural-soil	263	0	9217912	68.91	263	246	70.01	0.019	1.06	31282	0.339361018	0.055987574	17.86110621	24	95.79	0.000922118	0.941176471	0.941176471	0.941176471
35814	Bordetella holmesii	N1-S18	Natural-soil	82	82						0		0				0
1798193	Erythrobacter sp. HL-111	N1-S18	Natural-soil	185	185	3191968	68.12	185	182	67.66	0.007	1.618	21721	0.680489278	0.010286716	97.21275401	6	91.37	0.00046993	0.666666667	0.666666667	0.666666667
44574	Nitrosomonas communis	N1-S18	Natural-soil	77	77	4067838	44.73	77	76	53.77	0.003	1	9573	0.235333855	0.012747847	78.44461849	4	96.4	0.000122915	1	1	1
186189	Xylanimonas cellulosilytica	N1-S18	Natural-soil	309	0	3831380	72.45	309	305	70.47	0.006	1.769	37054	0.967118897	0.006203994	161.1864829	5	96.285	0.000522005	0.5	0.5	0.5
1825523	Novimethylophilus kurashikiensis	N1-S18	Natural-soil	107	107						0		0				1
1792835	Mycolicibacter icosiumassiliensis	N1-S18	Natural-soil	130	130	4849907	66.83	130	129	69.83	0.002	1	15358	0.316665866	0.006315805	158.332933	4	94.21	0.000103095	1	1	1
1923	Streptomyces phaeochromogenes	N1-S18	Natural-soil	198	198						0		0				4
68909	Deinococcus geothermalis	N1-S18	Natural-soil	17	0						0		0				0
1144307	Sphingobium sp. AP49	N1-S18	Natural-soil	94	94						0		0				2
35554	Geobacter sulfurreducens	N1-S18	Natural-soil	162	154						0		0				1
1116369	Hoeflea sp. 108	N1-S18	Natural-soil	188	188	6112094	63.37	188	187	67.68	0.002	1	22621	0.370102292	0.005403911	185.0511461	10	91.16	8.18E-05	1	1	1
66269	Pantoea stewartii	N1-S18	Natural-soil	22	14						0		0				0
428993	Pseudoxanthomonas indica	N1-S18	Natural-soil	131	131						0		0				0
1774968	Methyloceanibacter methanicus	N1-S18	Natural-soil	187	187	3139022	63.98	187	185	67.59	0.005	1	23329	0.743193262	0.006727725	148.6386524	8	96.975	0.000318571	1	1	1
1178516	Spirosoma montaniterrae	N1-S18	Natural-soil	80	80						0		0				1
2172650	Caulobacter radicis	N1-S18	Natural-soil	305	305	5570445	69.07	305	302	69.34	0.004	1.5	36559	0.656303042	0.006094745	164.0757606	4	95.87	0.000269278	0.666666667	0.666666667	0.666666667
53461	Nakamurella multipartita	N1-S18	Natural-soil	607	0	6060298	70.92	607	601	69.99	0.01	1	72287	1.19279613	0.008383662	119.279613	26	96.215	0.000495025	1	1	1
2013577	Pseudomonas sp. K2I15	N1-S18	Natural-soil	20	20						0		0				0
33996	Gluconacetobacter diazotrophicus	N1-S18	Natural-soil	158	147						0		0				1
1207039	Gallaecimonas xiamenensis	N1-S18	Natural-soil	74	0						0		0				0
418854	Filomicrobium insigne	N1-S18	Natural-soil	2	2						0		0				0
28092	Robbsia andropogonis	N1-S18	Natural-soil	99	94						0		0				0
100225	Austwickia chelonae	N1-S18	Natural-soil	221	221						0		0				4
2487420	Streptomyces sp. WAC05374	N1-S18	Natural-soil	381	381	7136158	72.73	381	380	71.13	0.001	1	45603	0.639041344	0.001564844	639.0413441	5	98.63	7.01E-05	1	1	1
1736426	Leifsonia sp. Root112D2	N1-S18	Natural-soil	126	126						0		0				2
372663	Isoptericola dokdonensis	N1-S18	Natural-soil	337	0	3826972	73.81	337	336	70.54	0.003	1	40771	1.065359245	0.002815952	355.1197483	1	93.46	0.000130652	1	1	1
46677	Pseudomonas agarici	N1-S18	Natural-soil	61	61						0		0				0
540747	Roseovarius indicus	N1-S18	Natural-soil	263	263						0		0				1
161355	Planomonospora sphaerica	N1-S18	Natural-soil	59	59	8132638	72.73	59	58	70.55	0.001	1	6811	0.083748963	0.011940446	83.74896313	3	93.1	6.15E-05	1	1	1
1208324	Celeribacter indicus	N1-S18	Natural-soil	227	227						0		0				2
1983803	Streptomyces sp. SM13	N1-S18	Natural-soil	37	37	8436826	71.21	37	36	71.69	0.002	1	4337	0.051405588	0.038906276	25.70279392	2	94	5.93E-05	1	1	1
1144310	Rhizobium sp. CF080	N1-S18	Natural-soil	131	131						0		0				1
340320	Leucobacter luti	N1-S18	Natural-soil	348	348						0		0				3
1416805	Bordetella genomosp. 7	N1-S18	Natural-soil	26	26						0		0				0
2173179	Microbacterium sp. Gd 4-13	N1-S18	Natural-soil	140	140						0		0				0
1545915	Sphingomonas sp. 35-24ZXX	N1-S18	Natural-soil	149	149						0		0				4
1050370	Thiomonas sp. X19	N1-S18	Natural-soil	161	161						0		0				4
373391	Hydrogenovibrio halophilus	N1-S18	Natural-soil	14	0						0		0				0
2248	Halorubrum saccharovorum	N1-S18	Natural-soil	136	23						0		0				0
380174	Cohnella laeviribosi	N1-S18	Natural-soil	88	0						0		0				1
1612308	Methylocapsa palsarum	N1-S18	Natural-soil	168	168						0		0				8
1965666	Flavonifractor sp. An92	N1-S18	Natural-soil	19	19						0		0				0
648780	Haloactinopolyspora alba	N1-S18	Natural-soil	575	575	5539514	70.59	575	570	69.79	0.008	1.242	68384	1.234476526	0.00648048	154.3095658	21	94.74	0.000451303	0.8	0.8	0.8
1926276	Actinomyces culturomici	N1-S18	Natural-soil	185	185						0		0				3
1088767	Thermoactinospora rubra	N1-S18	Natural-soil	792	792	8220793	71.71	792	786	70.47	0.005	1.412	93986	1.143271701	0.004373414	228.6543403	32	95.7	0.000364928	0.666666667	0.666666667	0.666666667
1971364	Halomonas sp. GT	N1-S18	Natural-soil	8	8						0		0				0
47885	Pseudomonas oryzihabitans	N1-S18	Natural-soil	247	247						0		0				0
2024403	Glutamicibacter sp. BW78	N1-S18	Natural-soil	11	11						0		0				0
864069	Microvirga lotononidis	N1-S18	Natural-soil	617	617	7082538	63.08	617	545	65.55	0.112	1.101	75961	1.072511012	0.104427832	9.575991181	160	95.005	0.005082924	0.888888889	0.847222222	0.819444444
69664	Caulobacter sp. FWC2	N1-S18	Natural-soil	173	173	5511152	67.38	173	172	69.19	0.003	1	20962	0.380356049	0.007887347	126.7853497	5	91.84	9.07E-05	1	1	1
1946	Streptomyces kasugaensis	N1-S18	Natural-soil	127	127						0		0				0
1834092	Mycobacterium sp. 852002-50816_SCH5313054-b	N1-S18	Natural-soil	113	113	5520891	68.47	113	111	69.54	0.004	1	13649	0.247224587	0.01617962	61.80614687	3	97.13	0.00018113	1	1	1
2496742	Mesorhizobium sp. M7A.F.Ca.US.008.03.1.1	N1-S18	Natural-soil	60	60	6517260	62.46	60	57	66.32	0.004	1.563	7364	0.11299227	0.035400652	28.24806744	6	93.24	0.000230158	1	0.666666667	0.666666667
440482	Promicromonospora kroppenstedtii	N1-S18	Natural-soil	305	0	5802150	71.8	305	297	70.03	0.018	1.097	37259	0.64215851	0.028030462	35.67547279	18	93.07	0.0006894	0.875	0.875	0.875
36861	Thiobacillus denitrificans	N1-S18	Natural-soil	559	180						0		0				5
111015	Actinomyces radicidentis	N1-S18	Natural-soil	201	201						0		0				0
61645	Enterobacter asburiae	N1-S18	Natural-soil	115	115						0		0				0
1525	Moorella thermoacetica	N1-S18	Natural-soil	82	82						0		0				0
1737983	Labrys sp. WJW	N1-S18	Natural-soil	228	228	7636828	63.76	228	226	67.01	0.003	1	28432	0.37230117	0.008057992	124.10039	13	91.555	0.000130944	1	1	1
168471	Laribacter hongkongensis	N1-S18	Natural-soil	224	220						0		0				2
1798227	Blastococcus sp. DSM 46786	N1-S18	Natural-soil	794	794	4588237	74.22	794	689	71.28	0.229	1.192	95294	2.076919741	0.110259436	9.069518518	211	94.95	0.011442303	0.771428571	0.771428571	0.742857143
444597	Mycolicibacterium insubricum	N1-S18	Natural-soil	256	256	4577045	68.82	256	254	70.66	0.005	1	30810	0.673141732	0.007427856	134.6283465	5	95.425	0.000218482	1	1	1
1196095	Gilliamella apicola	N1-S18	Natural-soil	30	30						0		0				0
310783	Deinococcus deserti	N1-S18	Natural-soil	70	0						0		0				1
314237	Phyllobacterium leguminum	N1-S18	Natural-soil	84	84	3737298	59.85	84	83	66.59	0.004	1	10404	0.278382939	0.014368697	69.59573467	2	93.88	0.000133786	1	1	1
28448	Komagataeibacter xylinus	N1-S18	Natural-soil	113	102						0		0				1
393662	Congregibacter litoralis	N1-S18	Natural-soil	63	0						0		0				0
1735670	Novosphingobium sp. Leaf2	N1-S18	Natural-soil	106	106						0		0				2
406341	Bosea sp. WAO	N1-S18	Natural-soil	432	432	6125776	66.84	432	421	68.18	0.021	1	51011	0.832727152	0.025218344	39.65367389	31	95.04	0.000897845	1	1	1
1365611	Falsirhodobacter deserti	N1-S18	Natural-soil	80	80						0		0				0
1737569	Deinococcus planocerae	N1-S18	Natural-soil	207	207						0		0				3
1841862	Agrococcus sp. Marseille-P2731	N1-S18	Natural-soil	233	233	3021022	71.82	233	232	70	0.002	1	28766	0.952194324	0.002100412	476.0971618	0	98.61	0.000165507	1	1	1
2495592	Variovorax sp. DXTD-1	N1-S18	Natural-soil	102	102	5254730	65.84	102	100	67.49	0.002	2	11968	0.227756707	0.0087813	113.8783534	2	98.06	0.000190305	0.5	0.5	0.5
1785091	Microbulbifer sp. Q7	N1-S18	Natural-soil	39	39						0		0				0
153491	Alysiella crassa	N1-S18	Natural-soil	7	7						0		0				0
150033	Enterococcus ratti	N1-S18	Natural-soil	7	7						0		0				0
1255613	Leucobacter sp. 7(1)	N1-S18	Natural-soil	97	97						0		0				0
191390	Pseudomonas palleroniana	N1-S18	Natural-soil	25	25						0		0				0
62322	Shewanella baltica	N1-S18	Natural-soil	20	20						0		0				0
57664	Desulfuromonas thiophila	N1-S18	Natural-soil	67	67						0		0				0
1761908	Thermus sediminis	N1-S18	Natural-soil	59	59						0		0				1
2004408	Virgibacillus ndiopensis	N1-S18	Natural-soil	5	5						0		0				0
1123773	Halomonas sp. QHL1	N1-S18	Natural-soil	15	15						0		0				0
1736418	Terrabacter sp. Soil810	N1-S18	Natural-soil	50	50	4888783	71.46	50	48	70.01	0.002	1.754	6024	0.123220851	0.016231019	61.61042533	1	97.525	0.00020455	0.5	0.5	0.5
589385	Amycolatopsis xylanica	N1-S18	Natural-soil	772	772	9406090	68.89	772	760	69.51	0.01	1.484	94604	1.005773919	0.009942592	100.5773919	30	95.79	0.000637885	0.666666667	0.666666667	0.666666667
110319	Nocardioides sp. CF8	N1-S18	Natural-soil	111	111	4219246	70.03	111	103	69.26	0.019	1.249	13348	0.316359842	0.060058191	16.65051803	18	95.845	0.000948037	0.875	0.75	0.75
212767	Mycobacterium sp. JS623	N1-S18	Natural-soil	768	768	7221766	65.14	768	670	66.47	0.139	1.172	94948	1.314747667	0.105723709	9.458616309	209	94.875	0.006785044	0.795918367	0.775510204	0.734693878
1938747	Burkholderia sp. JKS000303	N1-S18	Natural-soil	32	32						0		0				1
89153	[Clostridium] hylemonae	N1-S18	Natural-soil	36	36						0		0				0
2200760	Streptomyces sp. Act143	N1-S18	Natural-soil	300	300	9621493	71.3	300	297	70.81	0.002	1.956	35232	0.366180176	0.005461792	183.090088	11	98.77	0.000155901	0.333333333	0.333333333	0.333333333
1736460	Nocardioides sp. Root140	N1-S18	Natural-soil	30	30	5431823	69.37	30	27	71.63	0.005	1.52	3782	0.069626716	0.071811515	13.9253433	3	99.32	0.00027615	0.666666667	0.666666667	0.666666667
329	Ralstonia pickettii	N1-S18	Natural-soil	199	199						0		0				0
576610	Polynucleobacter necessarius	N1-S18	Natural-soil	20	20						0		0				0
1502760	Luteibacter sp. UNCMF331Sha3.1	N1-S18	Natural-soil	189	189						0		0				1
2020486	Arthrobacter sp. YN	N1-S18	Natural-soil	48	48						0		0				2
2058319	Psychromonas sp. MB-3u-54	N1-S18	Natural-soil	3	3						0		0				0
1522760	Streptomyces sp. ADI96-02	N1-S18	Natural-soil	309	309	6989279	72.15	309	307	71.22	0.002	1.709	37751	0.540127243	0.003702831	270.0636217	4	94.68	0.000143076	1	0.5	0.5
52131	Rhizobium hainanense	N1-S18	Natural-soil	89	89						0		0				1
373	Agrobacterium vitis	N1-S18	Natural-soil	493	492						0		0				0
435289	Lysobacter spongiicola	N1-S18	Natural-soil	148	0						0		0				1
1216932	Clostridium bornimense	N1-S18	Natural-soil	1	1						0		0				0
302481	Halobacillus kuroshimensis	N1-S18	Natural-soil	12	11						0		0				0
2496640	Roseococcus sp. SYP-B2431	N1-S18	Natural-soil	461	461	4709178	70.58	461	451	69.81	0.018	1.231	55092	1.1698857	0.015386118	64.99364999	20	95.35	0.001061756	0.8	0.8	0.8
351052	Alkalilimnicola ehrlichii	N1-S18	Natural-soil	279	111						0		0				3
1476194	Helicobacter sp. 11S02596-1	N1-S18	Natural-soil	4	4						0		0				0
182270	Aurantimonas coralicida	N1-S18	Natural-soil	279	279	4615647	66.72	279	278	69.22	0.003	1	32544	0.705079916	0.004254837	235.0266387	4	93.75	0.000108327	1	1	1
64002	Nevskia ramosa	N1-S18	Natural-soil	226	0						0		0				3
1908205	Mycobacterium syngnathidarum	N1-S18	Natural-soil	29	29						0		0				0
1938558	Kiloniella majae	N1-S18	Natural-soil	21	21						0		0				0
429727	Devosia chinhatensis	N1-S18	Natural-soil	104	104	3497719	62.35	104	103	65.69	0.004	1	12576	0.359548609	0.01112506	89.88715217	3	94.24	0.00014295	1	1	1
1776423	Mesorhizobium helmanticense	N1-S18	Natural-soil	101	101	6879637	62.43	101	95	66.42	0.011	1	12071	0.175459839	0.062692409	15.95089445	17	94.785	0.00043607	1	1	1
1822238	Sulfitobacter sp. HI0054	N1-S18	Natural-soil	3	3						0		0				0
68249	Streptomyces pactum	N1-S18	Natural-soil	676	676						0		0				8
378548	Novosphingobium nitrogenifigens	N1-S18	Natural-soil	123	0						0		0				3
57676	Rhizobium mongolense	N1-S18	Natural-soil	134	77						0		0				2
1442136	Ectothiorhodospira sp. BSL-9	N1-S18	Natural-soil	45	45						0		0				0
193	Azospirillum lipoferum	N1-S18	Natural-soil	348	204						0		0				3
51670	Hyphomicrobium facile	N1-S18	Natural-soil	156	156	4425354	59.97	156	155	66.61	0.003	1	18668	0.421841959	0.007111668	140.6139863	4	93.65	0.000112985	1	1	1
1855307	Tardiphaga sp. OK246	N1-S18	Natural-soil	61	61	6748631	61.35	61	59	65.44	0.003	1	7456	0.110481667	0.027153826	36.82722219	2	96.43	0.000148178	1	1	1
1519492	Nocardia sp. NRRL S-836	N1-S18	Natural-soil	637	637	9869396	70.55	637	604	69.89	0.03	1.276	73730	0.747056861	0.040157586	24.90189538	68	96	0.001671835	0.787878788	0.757575758	0.757575758
305900	Endozoicomonas elysicola	N1-S18	Natural-soil	11	11						0		0				0
111564	Kineosphaera limosa	N1-S18	Natural-soil	360	360	4847237	70.43	360	358	68.82	0.004	1	43610	0.899687802	0.004445987	224.9219504	1	95.705	0.000206303	1	1	1
368624	Halorubrum lipolyticum	N1-S18	Natural-soil	80	80						0		0				0
1555112	Limnochorda pilosa	N1-S18	Natural-soil	432	432	3817036	69.73	432	427	67.85	0.009	1.985	50878	1.33291905	0.006752098	148.1021167	17	93.39	0.000654958	0.4	0.4	0.4
2020	Thermomonospora curvata	N1-S18	Natural-soil	407	0	5639016	71.64	407	403	69.76	0.008	1	48454	0.859263389	0.0093103	107.4079237	7	95.525	0.000354672	1	0.75	0.75
459529	Sphingobacterium siyangense	N1-S18	Natural-soil	4	4						0		0				0
64974	Marinospirillum minutulum	N1-S18	Natural-soil	2	0						0		0				0
2020326	Streptomyces sp. CB01635	N1-S18	Natural-soil	288	288	10064235	70.36	288	283	70.2	0.005	1	34285	0.340661759	0.014677315	68.13235184	11	98.67	0.000248404	1	1	1
1566201	Pseudomonas sp. NFACC45	N1-S18	Natural-soil	4	4						0		0				0
1736370	Sphingomonas sp. Leaf412	N1-S18	Natural-soil	202	202						0		0				1
2183911	Salinisphaera sp. LB1	N1-S18	Natural-soil	157	157						0		0				2
1513896	Sphingobacterium nematocida	N1-S18	Natural-soil	5	5						0		0				0
1217052	Ralstonia sp. A12	N1-S18	Natural-soil	110	110						0		0				0
28129	Prevotella denticola	N1-S18	Natural-soil	31	31						0		0				0
1430331	Geobacillus icigianus	N1-S18	Natural-soil	2	2						0		0				0
1776741	Acinetobacter proteolyticus	N1-S18	Natural-soil	2	2						0		0				0
1121830	Fodinicurvata fenggangensis	N1-S18	Natural-soil	118	0						0		0				1
409291	Arthrobacter humicola	N1-S18	Natural-soil	22	22						0		0				0
2153366	Aquitalea sp. FJL05	N1-S18	Natural-soil	9	9						0		0				0
1523420	Rhizobium sp. AAP43	N1-S18	Natural-soil	73	73						0		0				2
29494	Vibrio furnissii	N1-S18	Natural-soil	18	17						0		0				0
1703935	Streptomyces sp. CB02366	N1-S18	Natural-soil	174	174						0		0				1
2293567	Methylovirgula sp. 4M-Z18	N1-S18	Natural-soil	197	197						0		0				8
1342299	Sulfitobacter geojensis	N1-S18	Natural-soil	65	65						0		0				0
2135637	Acidovorax sp. 106	N1-S18	Natural-soil	43	43						0		0				0
943830	Tardiphaga robiniae	N1-S18	Natural-soil	237	237	6571273	61.31	237	236	64.94	0.001	1	30462	0.463563148	0.002157203	463.5631483	3	97.4	7.61E-05	1	1	1
1736397	Phycicoccus sp. Soil748	N1-S18	Natural-soil	364	364	3974301	71.92	364	363	70.16	0.002	1	44013	1.107440025	0.001805967	553.7200127	6	97.73	0.000125808	1	1	1
1463938	Streptomyces sp. NRRL WC-3795	N1-S18	Natural-soil	16	16						0		0				0
411235	Streptacidiphilus melanogenes	N1-S18	Natural-soil	459	459						0		0				5
220697	Thalassospira xiamenensis	N1-S18	Natural-soil	23	22						0		0				1
2162713	Flavobacterium magnum	N1-S18	Natural-soil	20	20						0		0				0
935866	Nocardioides sp. J54	N1-S18	Natural-soil	86	86	4754646	72.3	86	85	70.77	0.002	1	10334	0.217345308	0.009201947	108.6726541	2	98.86	0.00010516	1	1	1
2012632	Sphingopyxis sp. GW247-27LB	N1-S18	Natural-soil	168	168	4791544	66	168	166	68.66	0.004	1	20429	0.426355263	0.009381847	106.5888156	3	95	0.000208701	1	1	1
134537	Paraburkholderia fungorum	N1-S18	Natural-soil	329	329						0		0				0
113395	Bradyrhizobium sp. Tv2a-2	N1-S18	Natural-soil	438	438	8496279	62.2	438	427	65.97	0.012	1.175	54251	0.638526583	0.018793266	53.2105486	36	95.04	0.000647342	0.818181818	0.818181818	0.818181818
200124	Nitrosomonas sp. Nm84	N1-S18	Natural-soil	24	24						0		0				0
274	Thermus thermophilus	N1-S18	Natural-soil	150	136						0		0				0
359131	Streptomyces rubellomurinus	N1-S18	Natural-soil	452	452	8610816	73.65	452	449	71.61	0.005	1	53651	0.623065224	0.008024842	124.6130448	4	92.14	0.0001742	1	1	1
650850	Halomonas daqiaonensis	N1-S18	Natural-soil	57	57						0		0				0
126673	Mycolicibacterium doricum	N1-S18	Natural-soil	191	191	4029398	67.51	191	183	68.19	0.019	1.178	22676	0.562763966	0.033761934	29.61915612	19	95.015	0.000992704	0.875	0.875	0.875
1882405	Streptomyces sp. CG 926	N1-S18	Natural-soil	197	197						0		0				2
1477437	Parapedobacter indicus	N1-S18	Natural-soil	25	25						0		0				0
1293891	Thalassospira mesophila	N1-S18	Natural-soil	24	24						0		0				0
475081	Jannaschia seohaensis	N1-S18	Natural-soil	219	219						0		0				1
89524	Rubrimonas cliftonensis	N1-S18	Natural-soil	418	418	4864068	71.56	418	415	69.65	0.003	1.458	50096	1.029919812	0.002912848	343.306604	5	100	0.000308384	0.666666667	0.666666667	0.666666667
108010	Thioalkalivibrio paradoxus	N1-S18	Natural-soil	171	0						0		0				4
103855	Bordetella hinzii	N1-S18	Natural-soil	212	209						0		0				0
2072509	Streptomyces sp. DH-12	N1-S18	Natural-soil	217	217	7604612	72.8	217	216	71.54	0.001	0.989	25574	0.336295921	0.002973572	336.2959215	0	97.89	6.57E-05	1	1	1
2015352	Burkholderia sp. AU28863	N1-S18	Natural-soil	11	11						0		0				0
213248	Mesonia algae	N1-S18	Natural-soil	1	1						0		0				0
1839783	Streptomyces sp. DI166	N1-S18	Natural-soil	52	52	8871383	71.27	52	51	69.92	0.001	1	6313	0.071161396	0.014052563	71.16139614	1	97.53	5.64E-05	1	1	1
115808	Bradyrhizobium sp. ORS 285	N1-S18	Natural-soil	273	273	7602254	65.23	273	271	67.03	0.002	1	33704	0.443342198	0.004511188	221.6710991	9	96.81	0.00013154	1	1	1
106634	Thioalkalivibrio versutus	N1-S18	Natural-soil	10	10						0		0				0
1380392	Nocardioides sp. URHA0020	N1-S18	Natural-soil	535	535	4684622	71.62	535	516	70.01	0.04	1.19	63573	1.357057197	0.029475545	33.92642992	42	94.85	0.002027912	0.842105263	0.842105263	0.842105263
33898	Streptomyces galbus	N1-S18	Natural-soil	315	315	7836436	73.06	315	314	71.18	0.001	1	37183	0.474488658	0.002107532	474.4886579	0	93.46	6.38E-05	1	1	1
1087	Rhodovibrio salinarum	N1-S18	Natural-soil	241	238						0		0				4
204799	Nitratireductor aquibiodomus	N1-S18	Natural-soil	124	93	4352929	61.36	124	122	66.57	0.003	1.779	16167	0.371405093	0.008077434	123.8016977	5	94.49	0.00022973	0.5	0.5	0.5
52694	Acetobacterium wieringae	N1-S18	Natural-soil	14	14						0		0				0
40989	Saccharomonospora cyanea	N1-S18	Natural-soil	310	0	5408301	69.74	310	307	69.32	0.004	1.566	37005	0.68422597	0.005846022	171.0564926	9	95.54	0.000277351	0.666666667	0.666666667	0.666666667
2501295	Dyella sp. M7H15-1	N1-S18	Natural-soil	57	57						0		0				0
147206	Collinsella stercoris	N1-S18	Natural-soil	94	94						0		0				2
343512	Agrococcus casei	N1-S18	Natural-soil	106	0	2787318	65.27	106	105	69.07	0.003	1	12622	0.452836741	0.006624904	150.9455804	1	95.6	0.000179384	1	1	1
1736415	Phycicoccus sp. Soil803	N1-S18	Natural-soil	106	106						0		0				0
683316	Frankia sp. EI5c	N1-S18	Natural-soil	494	494						0		0				7
671145	Halomarina oriensis	N1-S18	Natural-soil	155	155						0		0				0
158823	Cedecea lapagei	N1-S18	Natural-soil	49	49						0		0				0
66423	Streptomyces eurocidicus	N1-S18	Natural-soil	291	291	7931574	72.62	291	290	71.21	0.002	1	34109	0.430040746	0.004650722	215.020373	2	95.21	6.30E-05	1	1	1
170573	Staphylococcus pettenkoferi	N1-S18	Natural-soil	8	8						0		0				0
162426	Microbacterium hominis	N1-S18	Natural-soil	388	388						0		0				0
244596	Hoeflea phototrophica	N1-S18	Natural-soil	81	0						0		0				0
304766	Sedimentibacter sp. B4	N1-S18	Natural-soil	20	20						0		0				0
2072407	Stenotrophomonas sp. YAU14D1_LEIMI4_1	N1-S18	Natural-soil	17	17						0		0				0
684552	Agrococcus carbonis	N1-S18	Natural-soil	261	261						0		0				1
2485143	Micromonospora sp. Llam0	N1-S18	Natural-soil	847	847	8899775	70.63	847	819	69.89	0.029	1.212	102764	1.154680877	0.025115164	39.81658196	70	95.39	0.001573073	0.821428571	0.785714286	0.75
1761899	Ralstonia sp. 25mfcol4.1	N1-S18	Natural-soil	104	104						0		0				0
1834119	Mycobacterium sp. ACS4054	N1-S18	Natural-soil	123	123	5155110	68.93	123	119	69.02	0.008	1.308	14943	0.289867723	0.027598795	36.23346544	9	94.145	0.000387965	0.75	0.75	0.75
51	Chondromyces apiculatus	N1-S18	Natural-soil	1024	0	11577721	70.29	1024	1019	67.96	0.005	1	125921	1.087614739	0.004597216	217.5229477	20	95.05	0.000215932	1	1	1
858632	Streptomyces sp. JV178	N1-S18	Natural-soil	150	150						0		0				4
2498704	Agromyces sp. LHK192	N1-S18	Natural-soil	380	380						0		0				0
2033	Microbacterium testaceum	N1-S18	Natural-soil	1206	852						0		0				0
1162967	Diaminobutyricimonas aerilata	N1-S18	Natural-soil	314	314						0		0				3
1183413	Agrobacterium salinitolerans	N1-S18	Natural-soil	53	53						0		0				0
38288	Corynebacterium genitalium	N1-S18	Natural-soil	15	6						0		0				0
595434	Rhodopirellula islandica	N1-S18	Natural-soil	113	113						0		0				0
125	Pirellula staleyi	N1-S18	Natural-soil	342	0	6196199	57.46	342	333	61.64	0.008	2.1	41558	0.670701506	0.01192781	83.83768823	23	98	0.000726252	0.444444444	0.333333333	0.333333333
2341115	Bradyrhizobium sp. LVM 105	N1-S18	Natural-soil	45	45	8326213	63.88	45	40	66.79	0.007	1	5037	0.06049569	0.115710723	8.64224142	6	95.65	0.000300257	1	0.8	0.6
28095	Burkholderia gladioli	N1-S18	Natural-soil	1133	1131						0		0				2
1735692	Sphingomonas sp. Leaf25	N1-S18	Natural-soil	80	80						0		0				2
471499	Dasania marina	N1-S18	Natural-soil	8	0						0		0				0
1162282	Rhodanobacter sp. 115	N1-S18	Natural-soil	39	39						0		0				1
1882752	Singulisphaera sp. GP187	N1-S18	Natural-soil	1475	1475	10689158	63.07	1475	1370	67	0.084	1.421	180443	1.688093674	0.049760272	20.09635326	252	95.45	0.004911519	0.657142857	0.619047619	0.552380952
420994	Sphingobium ummariense	N1-S18	Natural-soil	145	0						0		0				3
223556	Deinococcus indicus	N1-S18	Natural-soil	121	121						0		0				1
2220096	Indioceanicola profundi	N1-S18	Natural-soil	293	293	5374982	66.25	293	287	67.77	0.01	1.429	35997	0.669713871	0.01493175	66.97138707	13	95.54	0.000558141	0.5	0.5	0.5
82380	Microbacterium oxydans	N1-S18	Natural-soil	350	350						0		0				0
2161818	Acidipropionibacterium timonense	N1-S18	Natural-soil	189	189						0		0				3
1774971	Methyloceanibacter marginalis	N1-S18	Natural-soil	208	208	2997425	63.52	208	203	66.37	0.019	1	24962	0.832781471	0.022815109	43.83060372	9	97.85	0.000834049	1	1	0.8
83401	Roseospirillum parvum	N1-S18	Natural-soil	292	292	3497210	69.92	292	287	68.53	0.01	1.325	34763	0.994020948	0.01006015	99.40209481	13	94.5	0.000714856	0.8	0.8	0.8
1603606	Desulfuromonas soudanensis	N1-S18	Natural-soil	193	193	3958620	61.19	193	192	65.86	0.002	1	22814	0.576311947	0.003470343	288.1559735	5	96.47	0.000126307	1	1	1
44575	Nitrosomonas cryotolerans	N1-S18	Natural-soil	12	12						0		0				0
696485	Vibrio owensii	N1-S18	Natural-soil	12	11						0		0				0
1076937	Fontimonas thermophila	N1-S18	Natural-soil	169	169						0		0				1
1502746	Methylobacterium sp. 275MFSha3.1	N1-S18	Natural-soil	39	39						0		0				1
2290922	Lysobacter sp. TY2-98	N1-S18	Natural-soil	132	132						0		0				0
2201272	Comamonas sp. lk	N1-S18	Natural-soil	54	54						0		0				1
453842	Paracoccus aestuarii	N1-S18	Natural-soil	132	132						0		0				0
346377	Echinicola pacifica	N1-S18	Natural-soil	18	18						0		0				0
1141647	Nocardia arizonensis	N1-S18	Natural-soil	281	281	7201976	67.94	281	280	69.31	0.002	1	33854	0.470065438	0.004254727	235.0327188	4	95.76	6.94E-05	1	1	1
1906738	Hyphomonas sp. Mor2	N1-S18	Natural-soil	66	66	3628091	58.14	66	65	64.7	0.002	1	7709	0.212480889	0.009412611	106.2404444	1	96.55	0.000137814	1	1	1
592361	Pseudomonas peli	N1-S18	Natural-soil	7	7						0		0				0
420952	Paraburkholderia bryophila	N1-S18	Natural-soil	231	231						0		0				0
248551	Nocardia testacea	N1-S18	Natural-soil	216	0						0		0				2
1283292	Pseudomonas sp. URMO17WK12:I4	N1-S18	Natural-soil	15	15						0		0				0
441119	Tranquillimonas alkanivorans	N1-S18	Natural-soil	243	243						0		0				1
135193	Paenibacillus daejeonensis	N1-S18	Natural-soil	50	0						0		0				0
540988	Thermus islandicus	N1-S18	Natural-soil	63	0						0		0				0
1977879	Acinetobacter sp. ANC 4169	N1-S18	Natural-soil	2	2						0		0				0
404770	Marinobacterium litorale	N1-S18	Natural-soil	21	0						0		0				0
1867719	Phyllobacterium zundukense	N1-S18	Natural-soil	88	88						0		0				2
1843236	Sphingomonas montana	N1-S18	Natural-soil	177	177	3722743	67.04	177	176	68.58	0.003	1	20756	0.557545874	0.005380723	185.8486247	3	93.58	0.00013431	1	1	1
154654	Mycobacterium montefiorense	N1-S18	Natural-soil	137	137						0		0				1
2049589	Pseudomonas sp. HLS-6	N1-S18	Natural-soil	13	13						0		0				0
273676	Nocardioides oleivorans	N1-S18	Natural-soil	370	370	4476421	71.78	370	366	70.82	0.01	1	42921	0.958824025	0.010429442	95.88240248	20	94.775	0.000446786	1	1	1
1848460	Planococcus salinus	N1-S18	Natural-soil	14	14						0		0				0
1333660	Endozoicomonas atrinae	N1-S18	Natural-soil	9	9						0		0				0
1848458	Halomonas saliphila	N1-S18	Natural-soil	115	115						0		0				1
1834115	Mycobacterium sp. 852014-52144_SCH5372336	N1-S18	Natural-soil	76	76	5293011	66.77	76	75	66.85	0.003	1	9157	0.173001719	0.017340868	57.66723956	6	95.27	9.45E-05	1	1	1
332411	Aquitalea magnusonii	N1-S18	Natural-soil	79	79						0		0				0
349221	Micavibrio aeruginosavorus	N1-S18	Natural-soil	61	5						0		0				0
1897621	Streptomyces sp. NBRC 110465	N1-S18	Natural-soil	60	60	7625844	72.08	60	59	69.82	0.002	1	7120	0.093366715	0.02142091	46.68335728	1	93.33	6.56E-05	1	1	1
2135737	Aminobacter sp. AP02	N1-S18	Natural-soil	148	148	5603683	62.06	148	147	66.91	0.002	1	17387	0.31027808	0.006445831	155.1390398	8	92	8.92E-05	1	1	1
555500	Galbibacter marinus	N1-S18	Natural-soil	12	12						0		0				0
1246981	Tolypothrix bouteillei	N1-S18	Natural-soil	16	0						0		0				0
31998	Methylobacterium radiotolerans	N1-S18	Natural-soil	119	119						0		0				1
1604334	Lysobacter tolerans	N1-S18	Natural-soil	52	52						0		0				0
985255	Gillisia sp. CAL575	N1-S18	Natural-soil	4	4						0		0				0
2171623	Miniimonas sp. S16	N1-S18	Natural-soil	84	84						0		0				0
1211806	Novosphingobium kunmingense	N1-S18	Natural-soil	153	153	3495912	65.73	153	152	67.49	0.002	1	17954	0.51357128	0.003894299	256.7856399	2	98.67	0.000143024	1	1	1
134959	Actinomadura mexicana	N1-S18	Natural-soil	296	296	8786361	72.27	296	291	70.73	0.006	1.221	35643	0.405662822	0.014790609	67.61047036	9	93.52	0.000284532	0.8	0.8	0.8
2315689	Sphingomonas edaphi	N1-S18	Natural-soil	154	154	2373152	62.16	154	149	65.28	0.016	1.643	18628	0.784947614	0.020383526	49.05922587	13	94.02	0.001053451	0.6	0.6	0.6
1776045	Clostridium sp. C105KSO13	N1-S18	Natural-soil	8	8						0		0				0
1444768	Kitasatospora sp. MBT63	N1-S18	Natural-soil	616	616	9851701	73.02	616	614	71.02	0.002	1	72965	0.740633521	0.002700391	370.3167605	8	95.925	0.000101505	1	1	1
690417	Paracoccus sphaerophysae	N1-S18	Natural-soil	146	146						0		0				2
2488993	Flavobacterium macacae	N1-S18	Natural-soil	5	5						0		0				0
1850347	Novosphingobium guangzhouense	N1-S18	Natural-soil	120	120						0		0				0
1134687	Klebsiella michiganensis	N1-S18	Natural-soil	103	103						0		0				0
1907403	Pseudacidovorax sp. RU35E	N1-S18	Natural-soil	202	202						0		0				1
1572701	Salinicoccus sp. YB14-2	N1-S18	Natural-soil	6	6						0		0				0
56464	Xanthomonas theicola	N1-S18	Natural-soil	150	150						0		0				0
1255570	Gulosibacter sp. 10	N1-S18	Natural-soil	350	350	3651988	70.72	350	349	69.57	0.004	1	42587	1.166131981	0.003430143	291.5329952	2	90.07	0.000136912	1	1	1
35752	Actinoplanes philippinensis	N1-S18	Natural-soil	851	851	10381230	71.45	851	830	70.55	0.02	1.215	101054	0.973429931	0.020545906	48.67149654	51	94.48	0.001011441	0.80952381	0.80952381	0.80952381
381445	Amycolatopsis nigrescens	N1-S18	Natural-soil	813	0	9111009	70.01	813	773	69.53	0.042	1.257	97475	1.069859551	0.039257489	25.47284646	77	96.58	0.002195147	0.725	0.7	0.625
33903	Streptomyces avermitilis	N1-S18	Natural-soil	64	64						0		0				0
1965545	Tyzzerella sp. An114	N1-S18	Natural-soil	2	2						0		0				0
1380388	Nocardioides sp. URHA0032	N1-S18	Natural-soil	598	598	4560838	71.71	598	563	70.13	0.067	1.276	72103	1.580915612	0.042380504	23.59575541	65	95.9	0.003837014	0.771428571	0.742857143	0.742857143
487732	Corynebacterium ulceribovis	N1-S18	Natural-soil	41	0						0		0				0
871959	Amycolatopsis circi	N1-S18	Natural-soil	331	331						0		0				9
1876515	Notoacmeibacter marinus	N1-S18	Natural-soil	120	120						0		0				0
372072	Cohaesibacter gelatinilyticus	N1-S18	Natural-soil	18	18						0		0				0
1852776	Perlucidibaca aquatica	N1-S18	Natural-soil	29	29						0		0				0
1898740	Curtobacterium sp. MCBA15_016	N1-S18	Natural-soil	14	14						0		0				0
1869245	Natrialba sp. SSL1	N1-S18	Natural-soil	55	55						0		0				0
92487	Thiothrix eikelboomii	N1-S18	Natural-soil	14	14						0		0				1
1235797	Oscillibacter sp. 1-3	N1-S18	Natural-soil	59	59						0		0				0
254787	Paeniglutamicibacter gangotriensis	N1-S18	Natural-soil	129	90						0		0				2
728	Avibacterium paragallinarum	N1-S18	Natural-soil	2	2						0		0				0
55404	Streptomyces netropsis	N1-S18	Natural-soil	331	331						0		0				4
1736353	Brevundimonas sp. Leaf363	N1-S18	Natural-soil	166	166	3127470	68.55	166	165	67.98	0.003	1	19248	0.615449549	0.004874486	205.1498496	6	100	0.000159874	1	1	1
927083	Sandaracinus amylolyticus	N1-S18	Natural-soil	2662	2662	10327335	72.04	2662	2632	68.45	0.028	1.217	322434	3.122141385	0.008968204	111.5050495	73	95.255	0.001452456	0.766666667	0.733333333	0.733333333
536979	Chitinophaga niabensis	N1-S18	Natural-soil	42	42	7130081	46.02	42	41	48.5	0.001	1	5072	0.071135237	0.014057731	71.13523675	0	97.67	7.01E-05	1	1	1
1736293	Frigoribacterium sp. Leaf186	N1-S18	Natural-soil	103	103						0		0				1
2498849	Labedella phragmitis	N1-S18	Natural-soil	188	188	3524121	69.14	188	187	69.35	0.004	1	21505	0.610223088	0.00655498	152.5557721	2	91.1	0.000141879	1	1	1
1892855	Sphingosinicella sp. BN140058	N1-S18	Natural-soil	640	640	6077080	66	640	619	67.56	0.036	1.134	76755	1.263024347	0.028503013	35.08400964	66	94.59	0.001727803	0.857142857	0.857142857	0.857142857
44577	Nitrosomonas ureae	N1-S18	Natural-soil	66	66						0		0				0
183763	Streptomonospora alba	N1-S18	Natural-soil	395	395	5914311	71.89	395	391	70.26	0.008	0.998	46403	0.784588433	0.010196429	98.07355413	8	95.54	0.000338163	1	1	0.75
1609758	Novosphingobium sp. P6W	N1-S18	Natural-soil	148	148						0		0				0
290309	Comamonas granuli	N1-S18	Natural-soil	114	0						0		0				3
453847	Haladaptatus cibarius	N1-S18	Natural-soil	33	0						0		0				0
1335746	Spiribacter salinus	N1-S18	Natural-soil	63	52						0		0				0
1526571	Lacimicrobium alkaliphilum	N1-S18	Natural-soil	38	38						0		0				0
535712	Candidatus Rhodoluna planktonica	N1-S18	Natural-soil	10	10						0		0				0
1744	Propionibacterium freudenreichii	N1-S18	Natural-soil	241	241						0		0				1
56463	Xanthomonas codiaei	N1-S18	Natural-soil	88	88						0		0				0
323450	Pontibacter actiniarum	N1-S18	Natural-soil	67	67						0		0				0
2419509	Microbacterium sp. HSID17254	N1-S18	Natural-soil	11	11						0		0				1
226505	Algoriphagus halophilus	N1-S18	Natural-soil	14	14						0		0				0
1515612	Sphingopyxis fribergensis	N1-S18	Natural-soil	114	114						0		0				2
244	Planomicrobium okeanokoites	N1-S18	Natural-soil	5	5						0		0				0
1040984	Mesorhizobium sp. WSM1293	N1-S18	Natural-soil	17	17						0		0				0
486698	Mycobacterium riyadhense	N1-S18	Natural-soil	218	218	6888178	65.52	218	214	67.82	0.005	1.208	26420	0.38355571	0.013035916	76.7111419	9	95.535	0.000290353	0.75	0.75	0.75
2174846	Streptomyces tirandamycinicus	N1-S18	Natural-soil	29	29						0		0				0
2509720	Arthrobacter sp. S39	N1-S18	Natural-soil	131	131	5118715	65.4	131	129	68.4	0.002	1.866	15302	0.298942215	0.006690256	149.4711075	7	93.73	0.000195362	0.5	0.5	0.5
1664	Arthrobacter glacialis	N1-S18	Natural-soil	59	59						0		0				0
588602	Celeribacter neptunius	N1-S18	Natural-soil	78	78						0		0				0
549819	Streptomyces sp. TP-A0874	N1-S18	Natural-soil	294	294	5097807	71.39	294	293	70.36	0.002	1	34546	0.677663945	0.002951315	338.8319723	4	96.33	9.81E-05	1	1	1
34103	Sphaerotilus natans	N1-S18	Natural-soil	268	268	4630083	69.94	268	267	68.51	0.003	1	31340	0.676877715	0.004432115	225.6259049	2	94.56	0.000107989	1	1	1
69360	Thiocapsa rosea	N1-S18	Natural-soil	199	199	6111855	63.86	199	198	66.32	0.002	1	23762	0.388785401	0.005144226	194.3927007	2	93.04	8.18E-05	1	1	1
229007	Halomonas ventosae	N1-S18	Natural-soil	278	278						0		0				0
40990	Saccharomonospora glauca	N1-S18	Natural-soil	248	0						0		0				3
1703933	Streptomyces sp. CB01580	N1-S18	Natural-soil	334	334	8492042	71.22	334	332	69.7	0.003	1	40461	0.476457841	0.006296465	158.8192805	7	93.9	0.000117757	1	1	1
1548207	Cephaloticoccus primus	N1-S18	Natural-soil	188	188	2356970	63.03	188	187	65.37	0.003	1	22643	0.960682571	0.00312278	320.2275238	7	98.73	0.000212137	1	1	1
1827284	Achromobacter sp. MYb9	N1-S18	Natural-soil	131	131						0		0				1
1768011	Sphingobacterium cellulitidis	N1-S18	Natural-soil	5	5						0		0				0
522492	Pseudomonas massiliensis	N1-S18	Natural-soil	85	85						0		0				0
293958	Rhizobium lusitanum	N1-S18	Natural-soil	352	352						0		0				0
1415551	Streptomyces sp. WM4235	N1-S18	Natural-soil	313	313	7812079	71.51	313	309	70.75	0.006	0.998	37344	0.47802896	0.012551541	79.67149334	4	96.46	0.000256014	1	1	1
993071	Arthrobacter sp. NIO-1057	N1-S18	Natural-soil	29	29						0		0				0
1232426	[Collinsella] massiliensis	N1-S18	Natural-soil	48	48						0		0				0
1038867	Bradyrhizobium sp. WSM3983	N1-S18	Natural-soil	141	141	8789602	62.97	141	140	66.33	0.002	1	16455	0.187209842	0.010683199	93.60492091	7	97.74	5.69E-05	1	1	1
1945643	Streptomyces sp. NBS 14/10	N1-S18	Natural-soil	422	422						0		0				0
347483	Rhodanobacter spathiphylli	N1-S18	Natural-soil	65	0						0		0				0
1264899	Zavarzinia compransoris	N1-S18	Natural-soil	554	554	4757539	68.14	554	553	68.84	0.002	1	67123	1.410876506	0.001417559	705.4382528	5	93.16	0.000105096	1	1	1
1684385	Novosphingobium sp. ST904	N1-S18	Natural-soil	163	163	6269463	64.48	163	162	68.87	0.002	1	19610	0.312785959	0.006394149	156.3929797	1	97.12	7.98E-05	1	1	1
2093828	Neorhizobium tomejilense	N1-S18	Natural-soil	96	96						0		0				1
330084	Amycolatopsis jejuensis	N1-S18	Natural-soil	615	615	10103604	69.12	615	607	69.44	0.007	1.309	73751	0.729947452	0.009589731	104.2782075	20	96.11	0.000395898	0.75	0.75	0.75
1828172	Streptomyces sp. t99	N1-S18	Natural-soil	11	11						0		0				0
1761748	Arthrobacter sp. ov407	N1-S18	Natural-soil	85	85	4264397	66.47	85	77	68.93	0.019	1.119	10356	0.242847934	0.078238261	12.7814702	9	96.165	0.000937999	0.625	0.75	0.625
228601	Nocardia pneumoniae	N1-S18	Natural-soil	238	0	7588197	68.1	238	236	69.65	0.003	1	27994	0.36891504	0.008131954	122.97168	9	96.2	0.000131784	1	1	1
475662	Halomonas beimenensis	N1-S18	Natural-soil	161	161	4053030	68.4	161	160	69.79	0.003	1	19110	0.471499101	0.006362684	157.1663669	2	95.24	0.000123364	1	1	1
1603038	Vibrio sp. qd031	N1-S18	Natural-soil	7	7						0		0				0
396014	Brachybacterium phenoliresistens	N1-S18	Natural-soil	385	385						0		0				1
2496795	Mesorhizobium sp. M1A.T.Ca.IN.004.03.1.1	N1-S18	Natural-soil	18	18	6585166	63.16	18	14	63.15	0.008	0.994	2228	0.033833619	0.236451203	4.229202423	7	96.025	0.000303713	1	0.75	0.75
2048901	Caulobacter sp. X	N1-S18	Natural-soil	159	159						0		0				5
1874061	Sphingopyxis sp. EG6	N1-S18	Natural-soil	40	40						0		0				0
33050	Sphingopyxis macrogoltabida	N1-S18	Natural-soil	284	284						0		0				6
67774	Neorhizobium huautlense	N1-S18	Natural-soil	36	36						0		0				0
1288494	Nitrosospira lacus	N1-S18	Natural-soil	43	43						0		0				0
45657	Desulfonema ishimotonii	N1-S18	Natural-soil	98	98						0		0				0
61647	Pluralibacter gergoviae	N1-S18	Natural-soil	195	195						0		0				0
556325	Neomicrococcus aestuarii	N1-S18	Natural-soil	50	50						0		0				0
1136941	Gordonia phthalatica	N1-S18	Natural-soil	206	206	4428727	68	206	205	68.95	0.003	1	25472	0.575153989	0.005215994	191.7179963	3	95.62	0.000112899	1	1	1
200379	Lentzea flaviverrucosa	N1-S18	Natural-soil	305	305	9468454	69.25	305	261	69.52	0.049	1.235	37641	0.39754114	0.123257683	8.113084496	67	96.44	0.002323505	0.818181818	0.795454545	0.795454545
598652	Motilibacter rhizosphaerae	N1-S18	Natural-soil	584	584	4315149	74.52	584	582	70.72	0.006	1	70472	1.633130165	0.003673926	272.1883609	12	93.435	0.000231742	1	1	1
185007	Pseudobutyrivibrio xylanivorans	N1-S18	Natural-soil	8	4						0		0				0
487165	Streptomyces swartbergensis	N1-S18	Natural-soil	146	146	9204779	70.98	146	144	69.79	0.002	1	17168	0.186511811	0.010723182	93.25590544	5	96.775	0.000108639	1	1	1
218208	Desulfatibacillum aliphaticivorans	N1-S18	Natural-soil	73	58	6517073	54.48	73	72	65.28	0.001	1	9314	0.14291692	0.006997072	142.9169199	0	96.39	7.67E-05	1	1	1
2072936	Sphingobium sp. SCG-1	N1-S18	Natural-soil	94	94						0		0				4
1178482	Halomonas huangheensis	N1-S18	Natural-soil	46	46						0		0				0
355243	Amphritea atlantica	N1-S18	Natural-soil	33	33						0		0				0
405671	Pedobacter terrae	N1-S18	Natural-soil	10	10						0		0				0
1124743	Kribbella soli	N1-S18	Natural-soil	800	800	8785001	68.38	800	779	68.67	0.027	1.079	95730	1.089698225	0.024777502	40.35919353	56	95.83	0.001195219	0.904761905	0.952380952	0.904761905
553468	Haladaptatus litoreus	N1-S18	Natural-soil	52	52						0		0				0
292913	Sphingopyxis sp. 113P3	N1-S18	Natural-soil	100	100						0		0				1
47866	Micromonospora inyonensis	N1-S18	Natural-soil	206	206	6923970	71.88	206	198	69.86	0.013	1.139	23701	0.342303621	0.03797798	26.33104774	19	92.86	0.000577703	0.875	0.875	0.875
408558	Comamonas composti	N1-S18	Natural-soil	95	0						0		0				0
369401	Flaviramulus basaltis	N1-S18	Natural-soil	4	4						0		0				0
1500894	Massilia sp. 9096	N1-S18	Natural-soil	228	228						0		0				1
1898651	Desulfocucumis palustris	N1-S18	Natural-soil	37	37						0		0				0
1462993	Paraburkholderia ginsengiterrae	N1-S18	Natural-soil	123	123	8483388	62.36	123	122	66.47	0.002	1	15274	0.180045991	0.011108273	90.02299553	5	93.96	5.89E-05	1	1	1
1659	Actinomyces israelii	N1-S18	Natural-soil	243	0	3980311	71.5	243	242	71.52	0.002	1	28730	0.721802894	0.00277084	360.9014471	6	98.65	0.000125618	1	1	1
170651	Vibrio neptunius	N1-S18	Natural-soil	8	8						0		0				0
209639	Marinobacter lipolyticus	N1-S18	Natural-soil	79	44						0		0				0
2032623	Paracoccus salipaludis	N1-S18	Natural-soil	125	125	3674522	68.55	125	124	69.28	0.003	1	15405	0.419238203	0.007155836	139.7460677	1	96.77	0.000136072	1	1	1
1619309	Paenibacillus herberti	N1-S18	Natural-soil	37	37						0		0				0
2067569	Pannonibacter carbonis	N1-S18	Natural-soil	119	119	4780028	63.61	119	116	66.42	0.005	1.546	14894	0.311588133	0.016046824	62.31762659	6	93.1	0.000313806	0.666666667	0.666666667	0.666666667
94254	Dyadobacter fermentans	N1-S18	Natural-soil	134	52						0		0				2
339	Xanthomonas campestris	N1-S18	Natural-soil	777	465						0		0				0
1281578	Acidiferrobacter sp. SPIII_3	N1-S18	Natural-soil	114	114						0		0				1
1774	Mycobacteroides chelonae	N1-S18	Natural-soil	206	206						0		0				0
1736540	Aeromicrobium sp. Root472D3	N1-S18	Natural-soil	33	33						0		0				0
1855300	Polaromonas sp. OV174	N1-S18	Natural-soil	90	90	4531508	61.26	90	88	66	0.002	2	10771	0.237691294	0.008414275	118.845647	4	95.19	0.000220677	0.5	0.5	0.5
73141	Thiocystis violascens	N1-S18	Natural-soil	157	0						0		0				2
1736555	Mesorhizobium sp. Root552	N1-S18	Natural-soil	139	139	4619371	60.89	139	136	65.03	0.006	1.304	16695	0.361412842	0.016601513	60.23547362	10	96.46	0.00032472	0.666666667	0.666666667	0.666666667
154347	Thiorhodospira sibirica	N1-S18	Natural-soil	43	0						0		0				2
274539	Chlorobaculum parvum	N1-S18	Natural-soil	58	0						0		0				1
1631356	Luteipulveratus halotolerans	N1-S18	Natural-soil	358	358	4464286	70.05	358	355	69.81	0.007	1	42572	0.953612739	0.007340506	136.2303913	4	93.75	0.000336	1	1	1
2175091	Flavobacterium album	N1-S18	Natural-soil	17	17						0		0				0
1857892	Streptomyces sp. MP131-18	N1-S18	Natural-soil	551	551	7956642	72.42	551	543	70.77	0.011	1.018	67413	0.847254407	0.012983113	77.02312792	20	95.76	0.000502725	0.875	0.75	0.75
1030533	Streptomyces sp. Wb2n-11	N1-S18	Natural-soil	316	316	8228099	71.03	316	304	70.84	0.015	1.099	38602	0.469148463	0.031972821	31.27656421	26	96.865	0.000729209	0.916666667	0.916666667	0.916666667
680125	Parasphingopyxis lamellibrachiae	N1-S18	Natural-soil	99	99						0		0				4
146537	Streptomyces azureus	N1-S18	Natural-soil	158	158	8790205	70.93	158	148	70.54	0.009	1.36	18296	0.208140766	0.043239968	23.12675175	16	97.78	0.000568815	0.7	0.7	0.7
1173025	Geitlerinema sp. PCC 7407	N1-S18	Natural-soil	112	112						0		0				0
312277	Flavobacterium indicum	N1-S18	Natural-soil	9	0						0		0				0
1921564	Aeromonas sp. YN13HZO-058	N1-S18	Natural-soil	1	1						0		0				0
1961706	Mycobacterium sp. AT1	N1-S18	Natural-soil	199	199	7072377	67.23	199	195	68.26	0.007	1	24570	0.347407951	0.020149222	49.62970724	5	94.925	0.00028279	1	1	1
153267	Aequorivita lipolytica	N1-S18	Natural-soil	6	6						0		0				0
570521	Aquimarina spongiae	N1-S18	Natural-soil	4	4						0		0				0
320799	Gordonia soli	N1-S18	Natural-soil	238	0						0		0				0
1566248	Pseudomonas sp. NFR16	N1-S18	Natural-soil	70	70						0		0				0
589240	Micromonospora pisi	N1-S18	Natural-soil	770	770	8739867	70.16	770	747	69.7	0.026	1.182	91556	1.047567429	0.024819405	40.29105495	74	96.3	0.001315809	0.826086957	0.826086957	0.826086957
255723	Slackia faecicanis	N1-S18	Natural-soil	87	87						0		0				2
591206	Roseivivax isoporae	N1-S18	Natural-soil	348	0	4898228	69.78	348	347	69.36	0.002	1	43046	0.878807601	0.002275811	439.4038007	1	94.5	0.000102078	1	1	1
1395607	Bordetella genomosp. 1	N1-S18	Natural-soil	342	342	5596467	68.66	342	341	69.53	0.002	1	41666	0.744505417	0.002686347	372.2527087	1	94.59	8.93E-05	1	1	1
687844	Flavobacterium ginsenosidimutans	N1-S18	Natural-soil	4	4						0		0				0
1798203	Thioclava sp. ES.031	N1-S18	Natural-soil	35	35						0		0				0
1616117	Streptomyces formicae	N1-S18	Natural-soil	721	721	8205064	70.83	721	719	70.13	0.003	1	85301	1.039614072	0.002885686	346.5380242	9	92.69	0.000121876	1	1	1
262325	Lysobacter concretionis	N1-S18	Natural-soil	1	0						0		0				0
2004996	Helicobacter sp. 16-1353	N1-S18	Natural-soil	4	4						0		0				0
278961	Terriglobus sp. TAA 43	N1-S18	Natural-soil	89	89						0		0				2
1904970	Serinicoccus sp. CNJ-927	N1-S18	Natural-soil	55	55						0		0				0
1141874	Streptomyces hoynatensis	N1-S18	Natural-soil	551	551	7260715	74.42	551	549	71.17	0.003	1	65629	0.903891697	0.003318982	301.2972322	6	96.12	0.000137727	1	1	1
1235790	Eubacterium sp. 14-2	N1-S18	Natural-soil	5	5						0		0				0
1232431	Paenibacillus ihuae	N1-S18	Natural-soil	12	12						0		0				0
1428	Bacillus thuringiensis	N1-S18	Natural-soil	38	34						0		0				0
1317111	Phaeobacter sp. 22II1-1F12B	N1-S18	Natural-soil	65	65						0		0				0
66378	Streptomyces yerevanensis	N1-S18	Natural-soil	312	312	10925884	69.57	312	227	69.65	0.079	1.252	37923	0.347093196	0.227604577	4.393584763	105	97.66	0.003889845	0.694117647	0.635294118	0.588235294
694055	Ornithinibacillus contaminans	N1-S18	Natural-soil	2	2						0		0				0
680127	Chryseobacterium culicis	N1-S18	Natural-soil	5	5						0		0				0
1906739	Streptomyces sp. CC77	N1-S18	Natural-soil	22	22						0		0				0
76021	Amycolatopsis coloradensis	N1-S18	Natural-soil	434	434	9049490	68.43	434	392	69.14	0.047	1.216	52493	0.580065838	0.081025285	12.34182634	72	96.35	0.002320573	0.761904762	0.738095238	0.714285714
559628	Kineococcus rhizosphaerae	N1-S18	Natural-soil	503	503	5610032	73.75	503	500	70.74	0.004	1.532	59979	1.069138287	0.003741331	267.2845716	11	93.97	0.000267378	0.666666667	0.666666667	0.666666667
1969833	Cobetia sp. QF-1	N1-S18	Natural-soil	1	1						0		0				0
433648	Nocardioides sediminis	N1-S18	Natural-soil	410	410	4284245	72.31	410	394	70.21	0.037	1.086	49895	1.164615936	0.03177013	31.47610637	34	95.68	0.001867307	0.9375	0.9375	0.9375
1881042	Pseudoxanthomonas sp. CF385	N1-S18	Natural-soil	138	138						0		0				2
1138189	Rhizobium bangladeshense	N1-S18	Natural-soil	149	149						0		0				1
1774273	Polaribacter vadi	N1-S18	Natural-soil	6	6						0		0				0
1834147	Mycobacterium sp. E342	N1-S18	Natural-soil	85	85						0		0				1
244365	Methylohalobius crimeensis	N1-S18	Natural-soil	127	0						0		0				1
391589	Roseobacter sp. GAI101	N1-S18	Natural-soil	52	52						0		0				0
65741	Pseudomonas knackmussii	N1-S18	Natural-soil	214	169						0		0				0
52768	Schaalia georgiae	N1-S18	Natural-soil	119	81						0		0				1
130796	Crossiella equi	N1-S18	Natural-soil	827	827	9440186	72.17	827	819	70.8	0.009	1.039	98532	1.043750621	0.008622749	115.9722912	26	96.205	0.00042372	0.875	0.875	0.875
1288362	Actinoplanes sp. ATCC 53533	N1-S18	Natural-soil	1766	1766	13273592	70.98	1766	1516	70.37	0.195	1.169	210909	1.588936891	0.122723565	8.148394311	515	95.96	0.009417195	0.812	0.788	0.732
1549748	Kiloniella litopenaei	N1-S18	Natural-soil	16	16						0		0				0
491948	Marinomonas rhizomae	N1-S18	Natural-soil	8	8						0		0				0
1822	Nocardia vaccinii	N1-S18	Natural-soil	285	0						0		0				2
406547	Rubripirellula obstinata	N1-S18	Natural-soil	79	79						0		0				0
86265	Pseudomonas thivervalensis	N1-S18	Natural-soil	45	45						0		0				0
88058	Treponema primitia	N1-S18	Natural-soil	42	1						0		0				0
2012679	Janthinobacterium sp. PC23-8	N1-S18	Natural-soil	140	140						0		0				0
269261	Nitratifractor salsuginis	N1-S18	Natural-soil	31	0						0		0				0
144026	Maricaulis salignorans	N1-S18	Natural-soil	94	94						0		0				0
1400979	Pontibacter diazotrophicus	N1-S18	Natural-soil	34	34	6396889	47.94	34	33	58.03	0.002	1	4129	0.064547001	0.030985173	32.27350045	4	96.26	7.82E-05	1	1	1
1365950	Consotaella salsifontis	N1-S18	Natural-soil	192	192	4652084	64.38	192	191	66.95	0.002	1	22744	0.488899169	0.004090823	244.4495843	8	98.75	0.000107479	1	1	1
1834126	Mycobacterium sp. E1386	N1-S18	Natural-soil	16	16						0		0				0
262005	Winogradskyella epiphytica	N1-S18	Natural-soil	1	1						0		0				0
204042	Dickeya zeae	N1-S18	Natural-soil	38	28						0		0				0
1396858	Marinobacter sp. ES-1	N1-S18	Natural-soil	7	7						0		0				0
943261	Komagataeibacter kakiaceti	N1-S18	Natural-soil	36	0						0		0				0
173675	Sphingopyxis witflariensis	N1-S18	Natural-soil	97	97						0		0				0
1583099	Xanthomonas sp. GPE 39	N1-S18	Natural-soil	23	23						0		0				0
415747	Thiohalomonas denitrificans	N1-S18	Natural-soil	114	114						0		0				0
1346710	Cellulomonas sp. FA1	N1-S18	Natural-soil	34	34						0		0				0
1282737	Flaviflexus salsibiostraticola	N1-S18	Natural-soil	130	130						0		0				0
2494234	Sutterella megalosphaeroides	N1-S18	Natural-soil	92	92						0		0				0
2741	Peptococcus niger	N1-S18	Natural-soil	13	13						0		0				0
573	Klebsiella pneumoniae	N1-S18	Natural-soil	874	832	5682322	57.12	862	860	64.29	0.005	0.958	105180	1.851003868	0.002701237	370.2007736	4	91.68	0.000175984	1	1	0.5
103621	Actinomyces urogenitalis	N1-S18	Natural-soil	112	102						0		0				1
1144342	Herbaspirillum sp. YR522	N1-S18	Natural-soil	188	188						0		0				0
2303330	Paraburkholderia sp. DHOC27	N1-S18	Natural-soil	156	156	7245958	62.28	156	155	67.18	0.001	1	19054	0.262960398	0.003802854	262.9603981	0	97.44	6.90E-05	1	1	1
68194	Streptomyces durhamensis	N1-S18	Natural-soil	125	125						0		0				1
1524097	Massilia glaciei	N1-S18	Natural-soil	389	389	6288546	65.45	389	387	68.21	0.003	1	47464	0.754769067	0.003974726	251.5896891	9	96.925	0.000159019	1	1	1
192	Azospirillum brasilense	N1-S18	Natural-soil	1112	1106	7030811	68.34	1112	1111	68.74	0.001	1	134286	1.909964583	0.00052357	1909.964583	6	95.74	7.11E-05	1	1	1
1718951	Nocardiopsis sp. TSRI0078	N1-S18	Natural-soil	209	209	6108783	71.87	209	208	70.56	0.002	1	24228	0.396609276	0.005042746	198.3046378	4	92.25	8.18E-05	1	1	1
1463867	Streptomyces sp. NRRL F-5639	N1-S18	Natural-soil	10	10						0		0				0
265719	Aquimonas voraii	N1-S18	Natural-soil	242	242						0		0				0
271096	Shewanella canadensis	N1-S18	Natural-soil	11	11						0		0				0
1449076	Sphingomonas sp. UNC305MFCol5.2	N1-S18	Natural-soil	341	341	4239980	65.9	341	275	67.63	0.167	1.171	41469	0.978047066	0.170748429	5.856569259	112	95.48	0.007783056	0.818181818	0.833333333	0.772727273
1591085	Dyadobacter jiangsuensis	N1-S18	Natural-soil	58	58						0		0				0
1465765	Oceanobacillus massiliensis	N1-S18	Natural-soil	5	5						0		0				0
2023067	Flavobacterium aurantiibacter	N1-S18	Natural-soil	4	4						0		0				0
1392877	Pseudomonas oryzae	N1-S18	Natural-soil	148	148						0		0				0
1675527	Candidatus Rhodobacter lobularis	N1-S18	Natural-soil	180	180	5037502	63.51	180	178	67.46	0.002	1.784	21457	0.42594524	0.004695439	212.9726202	2	95.57	0.000198511	0.5	0.5	0.5
270374	Marinobacter sp. ELB17	N1-S18	Natural-soil	16	16	4894744	54.34	16	14	66.04	0.002	2	2061	0.04210639	0.047498729	21.05319502	2	93.16	0.000204301	0.5	0.5	0.5
216465	Polaromonas naphthalenivorans	N1-S18	Natural-soil	124	0	5366143	61.68	124	122	66.93	0.002	1.83	15417	0.287301326	0.006961332	143.6506631	6	97.655	0.000186354	0.5	0.5	0.5
366586	Ruania albidiflava	N1-S18	Natural-soil	268	0						0		0				2
565556	Streptomyces sp. SM10	N1-S18	Natural-soil	230	230	7466978	70.8	230	225	70.22	0.005	1.816	27798	0.37227912	0.013430783	74.45582403	8	95.33	0.000334807	0.4	0.6	0.4
686624	Tessaracoccus oleiagri	N1-S18	Natural-soil	254	254	3156218	69.66	254	252	69.82	0.002	2	29470	0.933712437	0.002141987	466.8562184	5	98.63	0.000316835	0.5	0.5	0.5
380244	Glycomyces sambucus	N1-S18	Natural-soil	407	407	5604480	71.84	407	403	70.66	0.007	1	48932	0.873087244	0.008017526	124.7267492	7	96.61	0.000356857	1	1	1
1287232	Mesorhizobium sp. LNHC220B00	N1-S18	Natural-soil	11	11	6663461	62.53	11	10	68.34	0.002	0.967	1298	0.019479367	0.102672743	9.739683327	1	90	7.50E-05	1	1	1
2185142	Altererythrobacter sp. ZODW24	N1-S18	Natural-soil	27	27						0		0				0
145854	Micromonospora pallida	N1-S18	Natural-soil	485	485	7762826	71.88	485	476	70.22	0.01	1.261	57458	0.740168593	0.013510435	74.01685932	36	96.06	0.000579686	0.777777778	0.777777778	0.777777778
1688693	Arthrobacter sp. AFG7.2	N1-S18	Natural-soil	98	98	4049730	64.88	98	97	68.72	0.002	1	11357	0.280438449	0.00713169	140.2192245	2	98.84	0.000123465	1	1	1
1834085	Gordonia sp. 852002-10350_SCH5691597	N1-S18	Natural-soil	17	17						0		0				0
35622	Thermostaphylospora chromogena	N1-S18	Natural-soil	463	463						0		0				11
83449	Cystobacter ferrugineus	N1-S18	Natural-soil	390	390	12051756	68.5	390	378	67.97	0.011	1.161	47198	0.391627577	0.02808791	35.60250699	22	95.005	0.000497853	0.833333333	0.833333333	0.833333333
415849	Solimonas flava	N1-S18	Natural-soil	216	0						0		0				0
1855730	Pelomonas sp. KK5	N1-S18	Natural-soil	490	490	6875501	69.02	490	489	68.55	0.002	1	59362	0.863384356	0.002316465	431.6921778	5	94.83	7.27E-05	1	1	1
1783515	Streptomyces qaidamensis	N1-S18	Natural-soil	132	132	9083372	71.26	132	131	71.46	0.001	1	15322	0.168681851	0.00592832	168.6818507	2	95.28	5.50E-05	1	1	1
189753	Bradyrhizobium sp. Ec3.3	N1-S18	Natural-soil	74	74	10034502	62.64	74	70	65.16	0.004	1	9320	0.092879547	0.043066532	23.21988675	8	95.66	0.000199312	1	1	1
210512	Sandarakinorhabdus limnophila	N1-S18	Natural-soil	78	0						0		0				1
1522756	Streptomyces sp. ADI92-24	N1-S18	Natural-soil	33	33						0		0				0
192421	Planococcus maritimus	N1-S18	Natural-soil	15	15						0		0				0
436515	Variovorax boronicumulans	N1-S18	Natural-soil	598	561						0		0				4
305977	Pusillimonas noertemannii	N1-S18	Natural-soil	160	122						0		0				0
33895	Mycobacterium interjectum	N1-S18	Natural-soil	147	147						0		0				3
333142	Klenkia brasiliensis	N1-S18	Natural-soil	427	427	4451590	74.84	427	413	71.41	0.033	1.061	50997	1.145590677	0.0288061	34.71486899	30	95.975	0.001572472	0.928571429	0.928571429	0.928571429
67344	Streptomyces prasinopilosus	N1-S18	Natural-soil	185	185						0		0				2
153971	Mycobacterium palustre	N1-S18	Natural-soil	256	256						0		0				2
381665	Herbiconiux ginsengi	N1-S18	Natural-soil	256	256						0		0				3
1608465	Natrinema sp. CBA1119	N1-S18	Natural-soil	68	68						0		0				0
1529041	Roseivivax jejudonensis	N1-S18	Natural-soil	264	264						0		0				3
796379	Kangiella spongicola	N1-S18	Natural-soil	9	9						0		0				0
1380355	Bradyrhizobium sp. URHD0069	N1-S18	Natural-soil	493	493	6793945	60.68	493	432	64.21	0.084	1.273	62156	0.914873465	0.091815976	10.89135077	132	94.81	0.004489292	0.754098361	0.754098361	0.737704918
1736531	Devosia sp. Root413D1	N1-S18	Natural-soil	105	105	5851492	65.38	105	101	67.84	0.008	1	12905	0.220542043	0.036274263	27.56775537	6	95	0.000341793	1	1	1
1580539	Streptomyces sp. SBT349	N1-S18	Natural-soil	636	636	8064387	72.74	636	628	70.61	0.011	1.081	76948	0.954170478	0.011528338	86.74277074	17	98.34	0.000496008	1	0.875	0.875
513050	Dictyoglomus turgidum	N1-S18	Natural-soil	1	0						0		0				0
1411621	Hymenobacter sedentarius	N1-S18	Natural-soil	68	68						0		0				1
89584	Gluconacetobacter liquefaciens	N1-S18	Natural-soil	75	75						0		0				3
119484	Syntrophobacter fumaroxidans	N1-S18	Natural-soil	188	0						0		0				1
70993	Flexithrix dorotheae	N1-S18	Natural-soil	8	0						0		0				0
1287243	Mesorhizobium sp. LNHC232B00	N1-S18	Natural-soil	40	40	6988779	62.68	40	37	66.05	0.006	1	5072	0.072573478	0.08267483	12.09557969	7	96.18	0.00021463	1	1	1
1236220	Melghirimyces thermohalophilus	N1-S18	Natural-soil	31	31						0		0				0
1004	Chitinophaga sancti	N1-S18	Natural-soil	30	30						0		0				0
2184581	Arthrobacter sp. AQ5-05	N1-S18	Natural-soil	4	4						0		0				0
1923971	Salinibacter sp. 10B	N1-S18	Natural-soil	145	145						0		0				0
37926	Thermocrispum municipale	N1-S18	Natural-soil	341	0	4526423	68.89	341	338	68.59	0.006	1.493	40754	0.900357744	0.006664018	150.059624	17	94.85	0.000331387	0.666666667	0.666666667	0.666666667
476529	Leisingera aquimarina	N1-S18	Natural-soil	44	0						0		0				0
1761791	Lysobacter sp. yr284	N1-S18	Natural-soil	168	168						0		0				1
68209	Streptomyces globosus	N1-S18	Natural-soil	241	241	7535750	73.65	241	240	71.28	0.002	1	28166	0.373765053	0.005350955	186.8825266	3	92.91	6.64E-05	1	1	1
545501	Oceanobacillus oncorhynchi	N1-S18	Natural-soil	10	10						0		0				0
487514	Mycobacterium kyorinense	N1-S18	Natural-soil	374	374	5355645	66.9	374	369	68.08	0.009	1.261	45282	0.845500402	0.010644584	93.9444891	20	96.21	0.000466797	0.8	0.8	0.8
1519190	Massilia sp. JS1662	N1-S18	Natural-soil	202	202						0		0				2
199708	Plantibacter sp. VKM Ac-1784	N1-S18	Natural-soil	51	51						0		0				0
1736584	Altererythrobacter sp. Root672	N1-S18	Natural-soil	236	236	3692460	63.9	236	219	66.57	0.043	1.15	29347	0.794781799	0.0541029	18.48329764	31	95.45	0.002301988	0.823529412	0.823529412	0.764705882
1841863	Gordonibacter massiliensis	N1-S18	Natural-soil	145	145	3745581	65.35	145	144	68.98	0.004	1.042	17760	0.474158749	0.008435993	118.5396872	1	93.24	0.000133491	1	1	1
2508877	Idiomarina sp. 29L	N1-S18	Natural-soil	4	4						0		0				0
489722	Mesorhizobium metallidurans	N1-S18	Natural-soil	101	0	6232533	62.45	101	90	65.79	0.017	1.213	12342	0.198025426	0.085847562	11.64855445	19	96.06	0.000882466	0.818181818	0.818181818	0.818181818
309886	Deinococcus apachensis	N1-S18	Natural-soil	228	0	4452642	68.72	228	225	68.23	0.006	1.452	27172	0.610244435	0.009832126	101.7074058	8	93.38	0.000336879	0.666666667	0.666666667	0.666666667
2487710	Micromonospora sp. HM5-17	N1-S18	Natural-soil	680	680	6173543	72.38	680	663	70.65	0.032	1.039	81650	1.322579271	0.024195147	41.33060222	47	95.19	0.001376843	0.941176471	0.941176471	0.941176471
1780376	Alistipes sp. CHKCI003	N1-S18	Natural-soil	93	93						0		0				0
1736539	Angustibacter sp. Root456	N1-S18	Natural-soil	487	487	3839507	72.53	487	482	69.97	0.012	1.198	58081	1.512720253	0.007932729	126.0600211	15	95.33	0.000651125	0.8	0.8	0.8
1917811	Tibeticola sediminis	N1-S18	Natural-soil	135	135						0		0				1
95611	Curtobacterium sp. B8	N1-S18	Natural-soil	6	6						0		0				0
1121960	Halomonas zhanjiangensis	N1-S18	Natural-soil	13	0						0		0				0
286804	Segniliparus rugosus	N1-S18	Natural-soil	194	0	3587629	68.2	194	193	70.41	0.003	1	23483	0.654554861	0.004583267	218.1849535	3	97.06	0.000139368	1	1	1
1538463	Nocardia donostiensis	N1-S18	Natural-soil	223	223	5772712	66.59	223	222	68.52	0.002	0.992	27634	0.478700479	0.004177978	239.3502395	5	96.8	8.66E-05	1	1	1
29321	Corynebacterium otitidis	N1-S18	Natural-soil	267	229						0		0				5
1389005	Sulfitobacter sp. SK012	N1-S18	Natural-soil	38	38						0		0				0
1289478	Pseudochrobactrum sp. B5	N1-S18	Natural-soil	9	9						0		0				0
268141	Phormidesmis priestleyi	N1-S18	Natural-soil	74	1						0		0				1
2080419	Deinococcus sp. NW-56	N1-S18	Natural-soil	112	112						0		0				1
354	Azotobacter vinelandii	N1-S18	Natural-soil	173	152						0		0				0
639310	Olleya aquimaris	N1-S18	Natural-soil	2	2						0		0				0
367189	Haladaptatus paucihalophilus	N1-S18	Natural-soil	41	0						0		0				0
155892	Caulobacter vibrioides	N1-S18	Natural-soil	384	306	3966436	67.24	384	381	68.2	0.006	1.372	47087	1.18713626	0.00505418	197.8560434	6	93.5	0.000378173	0.666666667	0.666666667	0.666666667
1095776	Natronorubrum texcoconense	N1-S18	Natural-soil	132	132						0		0				0
1828016	Streptomyces sp. or20	N1-S18	Natural-soil	63	63						0		0				2
412690	Microterricola viridarii	N1-S18	Natural-soil	326	326	3837821	69.64	326	324	70.01	0.007	1	39082	1.018338271	0.006873944	145.4768958	3	97.78	0.000260565	1	1	1
2075555	Pseudomonas sp. FW300-N1A1	N1-S18	Natural-soil	20	20						0		0				0
2306583	Halomonas sp. JS92-SW72	N1-S18	Natural-soil	60	60						0		0				0
398843	Rhodococcus kyotonensis	N1-S18	Natural-soil	255	255						0		0				2
1714355	Domibacillus epiphyticus	N1-S18	Natural-soil	5	5						0		0				0
1131814	Xanthobacter sp. 126	N1-S18	Natural-soil	108	108	5472264	67.8	108	107	67.93	0.002	1	13403	0.244926049	0.00816573	122.4630244	2	96.7	9.14E-05	1	1	1
1736490	Hydrogenophaga sp. Root209	N1-S18	Natural-soil	146	146	5307743	65.11	146	145	67.29	0.002	1	17391	0.327653392	0.006104011	163.8266962	5	95.83	9.42E-05	1	1	1
1354889	Streptomyces sp. MUSC 14	N1-S18	Natural-soil	265	265	10274825	71.3	265	264	70.77	0.001	1	30782	0.299586611	0.003337933	299.586611	3	91.49	4.87E-05	1	1	1
1914471	Sulfuritortus calidifontis	N1-S18	Natural-soil	182	182	2720636	65.46	182	181	67.99	0.003	1	20212	0.742914524	0.00403815	247.6381748	9	97.67	0.000183781	1	1	1
2080575	Pseudoclavibacter sp. RFBG4	N1-S18	Natural-soil	77	77						0		0				1
1772288	Marinobacter sp. C18	N1-S18	Natural-soil	3	3						0		0				0
200450	Pseudomonas trivialis	N1-S18	Natural-soil	49	49						0		0				0
1312852	Thermoanaerobaculum aquaticum	N1-S18	Natural-soil	149	149	2660928	63.06	149	139	64.07	0.022	1.998	18013	0.676944284	0.032498982	30.77019473	15	96.39	0.001879044	0.4	0.4	0.3
392734	Terriglobus roseus	N1-S18	Natural-soil	382	255						0		0				3
1849967	Streptomyces sp. SAT1	N1-S18	Natural-soil	197	197						0		0				2
442	Gluconobacter oxydans	N1-S18	Natural-soil	59	54						0		0				0
1749045	Gracilimonas amylolytica	N1-S18	Natural-soil	10	10						0		0				0
1548548	Bradymonas sediminis	N1-S18	Natural-soil	242	242						0		0				2
40518	Ruminococcus bromii	N1-S18	Natural-soil	6	6						0		0				0
743836	Methylocystis sp. SB2	N1-S18	Natural-soil	31	31						0		0				1
1985172	Sphingomonas sp. IBVSS2	N1-S18	Natural-soil	172	172	4293819	67.81	172	171	68.56	0.002	1	21202	0.493779547	0.004050391	246.8897734	4	97.67	0.000116446	1	1	1
54010	Pseudonocardia asaccharolytica	N1-S18	Natural-soil	1045	0	5056835	71.78	1045	943	69.65	0.183	1.272	125993	2.49153868	0.073448589	13.61496546	225	95.76	0.01008536	0.715686275	0.68627451	0.588235294
656178	Pandoraea vervacti	N1-S18	Natural-soil	70	70						0		0				0
619304	Neptunomonas antarctica	N1-S18	Natural-soil	13	13						0		0				0
1502297	Zunongwangia atlantica	N1-S18	Natural-soil	4	0						0		0				0
1282361	Asticcacaulis sp. AC402	N1-S18	Natural-soil	87	87	4323971	60.44	87	86	66.98	0.003	1	10388	0.240242129	0.012487402	80.08070976	2	93.43	0.000115634	1	1	1
1603299	Erwinia sp. ErVv1	N1-S18	Natural-soil	25	25						0		0				0
1926278	Bacillus dakarensis	N1-S18	Natural-soil	9	9						0		0				0
1547897	Halostella salina	N1-S18	Natural-soil	159	159						0		0				0
1736470	Caulobacter sp. Root1472	N1-S18	Natural-soil	52	52						0		0				0
1540163	Flavobacterium endophyticum	N1-S18	Natural-soil	3	3						0		0				0
1484056	Tamilnaduibacter salinus	N1-S18	Natural-soil	64	64						0		0				1
2035205	Acidovorax sp. 56	N1-S18	Natural-soil	23	23						0		0				0
144786	Thermobifida cellulosilytica	N1-S18	Natural-soil	250	0	4430365	72.09	250	248	70.58	0.004	1	29690	0.670147945	0.005968831	167.5369862	8	97.205	0.000225715	1	1	1
2069310	Brachybacterium sp. UMB0905	N1-S18	Natural-soil	41	41						0		0				0
2066524	Paenibacillus sp. PCH8	N1-S18	Natural-soil	13	13						0		0				0
556288	Brachybacterium saurashtrense	N1-S18	Natural-soil	266	266	3720646	72.75	266	265	70.92	0.003	1	31201	0.838590933	0.00357743	279.530311	4	93.6	0.000134385	1	1	1
1586081	Pseudomonas sp. C5pp	N1-S18	Natural-soil	3	3						0		0				0
1484479	Exiguobacterium sp. AB2	N1-S18	Natural-soil	8	8						0		0				0
1882786	Streptomyces sp. OK228	N1-S18	Natural-soil	46	46	12153002	70.2	46	45	69.66	0.001	1	5195	0.04274664	0.023393652	42.74663988	2	94.96	4.11E-05	1	1	1
480814	Halomonas ilicicola	N1-S18	Natural-soil	102	0						0		0				1
83767	Propionivibrio dicarboxylicus	N1-S18	Natural-soil	207	207						0		0				4
1638161	Aureimonas sp. AU12	N1-S18	Natural-soil	301	301						0		0				2
349751	Corynebacterium marinum	N1-S18	Natural-soil	130	130	2729219	67.75	130	129	69.24	0.004	1	15806	0.57914004	0.006906792	144.7850099	2	94.74	0.000183203	1	1	1
53245	Desulfonatronovibrio hydrogenovorans	N1-S18	Natural-soil	13	0						0		0				0
67386	Streptomyces yokosukanensis	N1-S18	Natural-soil	308	308						0		0				1
1100700	Limnohabitans sp. 2KL-3	N1-S18	Natural-soil	16	16						0		0				1
1834161	Mycobacterium sp. NS-7484	N1-S18	Natural-soil	63	63						0		0				3
394096	Hyalangium minutum	N1-S18	Natural-soil	1521	1521	11186183	67.97	1521	1250	67.98	0.248	1.187	188637	1.686339299	0.147064117	6.799755238	487	95.21	0.012113158	0.782287823	0.778597786	0.726937269
1938851	Streptomyces sp. Ag109_O5-1	N1-S18	Natural-soil	399	399						0		0				4
1371	Marinococcus halophilus	N1-S18	Natural-soil	29	29						0		0				0
1069220	Mycobacterium koreense	N1-S18	Natural-soil	317	317	4155701	69.31	317	316	69.28	0.002	1	38801	0.933681225	0.002142059	466.8406125	11	96.74	0.000120317	1	1	1
551994	Methylobacillus rhizosphaerae	N1-S18	Natural-soil	19	19						0		0				0
2058892	Arthrobacter sp. B1805	N1-S18	Natural-soil	68	68						0		0				0
944435	Burkholderia sp. WSM2230	N1-S18	Natural-soil	96	96						0		0				1
2511130	Paraburkholderia sp. UYCP14C	N1-S18	Natural-soil	122	122						0		0				0
1389713	Mycobacterium paragordonae	N1-S18	Natural-soil	121	121						0		0				0
1827299	Pseudomonas sp. MYb187	N1-S18	Natural-soil	1	1						0		0				0
76020	Amycolatopsis alba	N1-S18	Natural-soil	308	0	9811274	68.69	308	287	69.44	0.024	1.134	36738	0.374446784	0.064094555	15.60194935	35	95.1	0.001070197	0.857142857	0.857142857	0.857142857
316997	Rubrivivax benzoatilyticus	N1-S18	Natural-soil	30	30						0		0				0
1571470	Rhizobium sp. ACO-34A	N1-S18	Natural-soil	106	106						0		0				1
1736327	Rathayibacter sp. Leaf296	N1-S18	Natural-soil	123	123						0		0				2
509200	Sphaerisporangium album	N1-S18	Natural-soil	707	707	9305065	71.04	707	695	70.69	0.011	1.416	83786	0.900434333	0.012216327	81.85766667	28	97.475	0.00064481	0.666666667	0.666666667	0.666666667
1736421	Phycicoccus sp. Root101	N1-S18	Natural-soil	65	65						0		0				3
1484693	Rhodoferax saidenbachensis	N1-S18	Natural-soil	76	76						0		0				3
164348	Streptomyces puniciscabiei	N1-S18	Natural-soil	196	196						0		0				1
1117987	Paenibacillus sp. 598K	N1-S18	Natural-soil	233	233						0		0				3
1295382	Methylogaea oryzae	N1-S18	Natural-soil	161	159						0		0				3
1031541	Tropicimonas sediminicola	N1-S18	Natural-soil	268	268						0		0				2
2203199	Amycolatopsis sp. WAC 04197	N1-S18	Natural-soil	115	115	9228587	68.88	115	113	68.82	0.003	1	13860	0.150185505	0.019975297	50.06183503	4	95.405	0.000108359	1	1	1
1048396	Halopenitus persicus	N1-S18	Natural-soil	245	245						0		0				0
1920889	Arthrobacter sp. SW1	N1-S18	Natural-soil	156	156	4118123	66.58	156	155	68.88	0.003	1	18609	0.451880626	0.006638921	150.6268754	2	96.3	0.000121415	1	1	1
394935	Chromobacterium haemolyticum	N1-S18	Natural-soil	147	140						0		0				0
53437	Nocardiopsis alba	N1-S18	Natural-soil	353	305						0		0				4
85698	Achromobacter xylosoxidans	N1-S18	Natural-soil	865	775						0		0				0
456490	Cohnella phaseoli	N1-S18	Natural-soil	28	28						0		0				0
1965579	Olsenella sp. An188	N1-S18	Natural-soil	99	99						0		0				0
1358440	Lutibaculum baratangense	N1-S18	Natural-soil	481	0	4300776	68.58	481	479	67.93	0.006	1	56757	1.319692074	0.004546515	219.948679	22	94.365	0.000232516	1	1	1
1561022	Streptomyces sp. CCM_MD2014	N1-S18	Natural-soil	24	24						0		0				1
1495	Clostridium cylindrosporum	N1-S18	Natural-soil	6	0						0		0				0
1548208	Cephaloticoccus capnophilus	N1-S18	Natural-soil	79	79						0		0				3
1407499	Halobacterium hubeiense	N1-S18	Natural-soil	112	112						0		0				0
1834154	Mycobacterium sp. GA-1841	N1-S18	Natural-soil	215	215	5857883	66.31	215	211	68.71	0.008	1	26535	0.452979344	0.017660849	56.62241803	10	95.865	0.00034142	1	1	1
62319	Halococcus saccharolyticus	N1-S18	Natural-soil	94	0						0		0				0
414778	Planococcus donghaensis	N1-S18	Natural-soil	6	4						0		0				0
198467	Anoxybacillus gonensis	N1-S18	Natural-soil	3	3						0		0				0
1768781	Sphingobium sp. CCH11-B1	N1-S18	Natural-soil	95	95						0		0				2
472158	Nocardia altamirensis	N1-S18	Natural-soil	471	0	9829580	66.76	471	448	68.65	0.021	1.392	56862	0.578478429	0.036302131	27.54659188	37	96.62	0.001169938	0.652173913	0.695652174	0.608695652
1250278	Salegentibacter sp. Hel_I_6	N1-S18	Natural-soil	3	3						0		0				0
908809	Caloramator mitchellensis	N1-S18	Natural-soil	2	2						0		0				0
1463934	Streptomyces sp. NRRL WC-3742	N1-S18	Natural-soil	580	580						0		0				6
648716	Cohnella sp. AR92	N1-S18	Natural-soil	126	126						0		0				0
435897	Lysobacter capsici	N1-S18	Natural-soil	469	442						0		0				2
194963	Sinorhizobium americanum	N1-S18	Natural-soil	232	198						0		0				3
2250581	Blastococcus sp. TBT05-19	N1-S18	Natural-soil	729	729	3927066	73.82	729	645	71.7	0.221	1.167	85243	2.170653613	0.101812652	9.821962048	186	95.04	0.010695007	0.821428571	0.80952381	0.773809524
2035450	Rhizobium sp. J15	N1-S18	Natural-soil	72	72	6670803	61.72	72	71	66.67	0.001	1	8841	0.13253277	0.007545304	132.53277	5	98.75	7.50E-05	1	1	1
1503054	Burkholderia stagnalis	N1-S18	Natural-soil	316	316						0		0				1
1739113	Novosphingobium sp. FSW06-99	N1-S18	Natural-soil	159	159						0		0				0
158899	Collimonas fungivorans	N1-S18	Natural-soil	154	100						0		0				0
1463841	Streptomyces sp. NRRL F-2580	N1-S18	Natural-soil	295	295						0		0				3
1165852	Melaminivora alkalimesophila	N1-S18	Natural-soil	147	147	2948345	69.73	147	145	69.72	0.005	1.912	17378	0.589415418	0.008482981	117.8830836	3	96.575	0.000339173	0.5	0.5	0.5
1073414	Porticoccus hydrocarbonoclasticus	N1-S18	Natural-soil	15	0						0		0				0
2014887	Herbaspirillum robiniae	N1-S18	Natural-soil	252	252						0		0				2
1226968	Azospirillum humicireducens	N1-S18	Natural-soil	155	155						0		0				0
249188	Haemophilus pittmaniae	N1-S18	Natural-soil	2	2						0		0				0
84292	Microbacterium chocolatum	N1-S18	Natural-soil	62	62	3056510	69.99	62	61	70.3	0.004	1	7361	0.240830228	0.016609211	60.20755698	1	93.33	0.000163585	1	1	1
679318	Rhodococcus sp. WMMA185	N1-S18	Natural-soil	120	120						0		0				0
683125	Sphingobacterium wenxiniae	N1-S18	Natural-soil	14	14						0		0				0
2058898	Arthrobacter sp. ZGTC131	N1-S18	Natural-soil	132	132	4699414	65.74	132	123	67.2	0.021	1.073	16363	0.348192349	0.060311492	16.58058805	20	97.25	0.000957566	0.888888889	0.888888889	0.888888889
219305	Micromonospora sp. ATCC 39149	N1-S18	Natural-soil	201	201	6819904	72.33	201	186	70.73	0.025	1.216	23639	0.346617782	0.072125555	13.86471129	27	95.04	0.001099722	0.733333333	0.733333333	0.733333333
1084	Pararhodospirillum photometricum	N1-S18	Natural-soil	129	0						0		0				3
1461694	Pseudooceanicola atlanticus	N1-S18	Natural-soil	133	133						0		0				0
1233	Nitrosovibrio tenuis	N1-S18	Natural-soil	49	49						0		0				5
360411	Bellilinea caldifistulae	N1-S18	Natural-soil	47	47	3698317	52.82	47	46	64.87	0.003	1	5311	0.143605862	0.020890512	47.8686206	1	98.96	0.000135197	1	1	1
2020329	Kitasatospora sp. CB02891	N1-S18	Natural-soil	133	133						0		0				0
1927	Streptomyces rimosus	N1-S18	Natural-soil	573	13	9643891	71.89	573	572	70.56	0.001	1	69895	0.724759332	0.001379768	724.7593321	3	100	5.18E-05	1	1	1
1150157	Bacillus bingmayongensis	N1-S18	Natural-soil	7	7						0		0				0
394566	Ferrimonas senticii	N1-S18	Natural-soil	25	0						0		0				0
2496655	Mesorhizobium sp. M7A.F.Ca.ET.027.02.1.1	N1-S18	Natural-soil	12	12	6986144	62.46	12	11	64.54	0.002	1	1334	0.01909494	0.10473979	9.547469963	2	93.66	7.16E-05	1	1	1
1389006	Shimia sp. SK013	N1-S18	Natural-soil	32	32						0		0				0
1930532	Pseudomonas sp. CC6-YY-74	N1-S18	Natural-soil	62	62	5040792	61.73	62	60	66.44	0.002	2	7547	0.149718536	0.013358399	74.85926815	3	97.62	0.000198382	0.5	0.5	0.5
426757	Bhargavaea ginsengi	N1-S18	Natural-soil	50	50						0		0				0
710111	Frankia sp. QA3	N1-S18	Natural-soil	411	411	7590853	72.59	411	410	71.29	0.002	1	48857	0.643629906	0.003107376	321.8149528	6	92.25	6.59E-05	1	1	1
1736286	Pedobacter sp. Leaf176	N1-S18	Natural-soil	8	8						0		0				0
2055	Gordonia terrae	N1-S18	Natural-soil	140	115						0		0				1
199591	Brevibacterium luteolum	N1-S18	Natural-soil	316	316						0		0				1
1192124	Burkholderia sp. lig30	N1-S18	Natural-soil	172	172						0		0				1
1463871	Streptomyces sp. NRRL F-5727	N1-S18	Natural-soil	303	303	7945813	73.19	303	302	71.05	0.001	1	37207	0.468259195	0.002135569	468.2591951	1	98.65	6.29E-05	1	1	1
454602	Spongiibacter tropicus	N1-S18	Natural-soil	47	0						0		0				0
385957	Amycolatopsis sp. ATCC 39116	N1-S18	Natural-soil	135	135	8394307	71.86	135	134	70.13	0.001	1	15452	0.184077137	0.005432505	184.077137	3	96.3	5.96E-05	1	1	1
1550736	Corticibacter populi	N1-S18	Natural-soil	165	165	4201169	65.39	165	164	66.94	0.003	1	20144	0.479485591	0.006256705	159.8285303	4	93.43	0.000119014	1	1	1
1122	Aphanothece sacrum	N1-S18	Natural-soil	12	12						0		0				0
1470176	Actinoalloteichus hoggarensis	N1-S18	Natural-soil	415	415	6606717	71.15	415	414	70.53	0.001	1	48740	0.737734036	0.001355502	737.7340364	9	98.65	7.57E-05	1	1	1
2005569	Lacimicrobium sp. SS2-24	N1-S18	Natural-soil	14	14						0		0				0
353	Azotobacter chroococcum	N1-S18	Natural-soil	382	342						0		0				0
470074	Mycobacterium angelicum	N1-S18	Natural-soil	170	170	6673995	66.36	170	169	68.53	0.002	1	20867	0.312661307	0.006396698	156.3306535	7	95.19	7.49E-05	1	1	1
60547	Caballeronia glathei	N1-S18	Natural-soil	307	307	8049485	64.72	307	306	68.15	0.001	1	37829	0.469955531	0.002127861	469.9555313	4	93.22	6.21E-05	1	1	1
53458	Janibacter limosus	N1-S18	Natural-soil	460	292						0		0				1
2171751	Pueribacillus theae	N1-S18	Natural-soil	8	8						0		0				0
587753	Pseudomonas chlororaphis	N1-S18	Natural-soil	755	649						0		0				1
459858	Mycobacterium noviomagense	N1-S18	Natural-soil	197	197	4779798	65.76	197	191	67.59	0.013	1.2	23571	0.493137995	0.026361789	37.93369189	18	93.415	0.000627642	0.833333333	0.833333333	0.833333333
2048900	Caulobacter sp. BP25	N1-S18	Natural-soil	148	148	4285115	66.73	148	147	68.76	0.002	1	17133	0.399825909	0.005002177	199.9129545	2	95.74	0.000116683	1	1	1
1736338	Deinococcus sp. Leaf326	N1-S18	Natural-soil	162	162						0		0				0
1381557	Sulfurisoma sediminicola	N1-S18	Natural-soil	256	256	2995111	66.27	256	254	66.95	0.007	1	30688	1.024603095	0.006831914	146.3718707	9	97.205	0.000333877	1	1	1
1019	Capnocytophaga sputigena	N1-S18	Natural-soil	3	3						0		0				0
2447891	Enterobacter sp. R1(2018)	N1-S18	Natural-soil	36	36						0		0				0
33998	Acidocella aminolytica	N1-S18	Natural-soil	60	0						0		0				0
746033	Piscicoccus intestinalis	N1-S18	Natural-soil	404	0	4713213	71.75	404	399	70.28	0.009	1.252	48287	1.024502818	0.008784749	113.8336464	8	95.1	0.000530424	0.8	0.8	0.8
85404	Mannheimia varigena	N1-S18	Natural-soil	7	7						0		0				0
2290923	Crenobacter cavernae	N1-S18	Natural-soil	319	319	3271767	65.27	319	291	65.84	0.03	3.622	38527	1.177559404	0.025476422	39.25198015	32	96.67	0.004279033	0.142857143	0.142857143	0.071428571
598650	Motilibacter peucedani	N1-S18	Natural-soil	568	568	4187555	73.63	568	565	70.56	0.005	1.406	67696	1.616599663	0.003092912	323.3199325	12	96.7	0.000358204	0.666666667	0.666666667	0.666666667
1523425	Novosphingobium sp. AAP83	N1-S18	Natural-soil	40	40						0		0				2
163869	Algicola sagamiensis	N1-S18	Natural-soil	11	0						0		0				0
2014877	Moraxella sp. VT-16-12	N1-S18	Natural-soil	5	5						0		0				0
2059672	Chromobacterium sp. ATCC 53434	N1-S18	Natural-soil	171	171						0		0				1
1122261	Phreatobacter oligotrophus	N1-S18	Natural-soil	396	396	4880542	68.16	396	388	68.22	0.019	1.13	48276	0.989152434	0.019208364	52.06065444	27	94.98	0.000819581	0.875	0.875	0.75
543527	Saccharothrix variisporea	N1-S18	Natural-soil	846	846	9408895	71.67	846	832	70.07	0.015	1.178	101488	1.078638884	0.013906415	71.90925892	46	95.845	0.000743977	0.785714286	0.857142857	0.785714286
47312	Tsukamurella pulmonis	N1-S18	Natural-soil	374	374						0		0				1
2171975	Microbacterium sp. TPD7012	N1-S18	Natural-soil	216	216	4082313	69.19	216	211	69.83	0.014	1.256	25304	0.619844681	0.022586303	44.27462008	8	96.5	0.000612398	0.6	0.6	0.6
538381	Stappia indica	N1-S18	Natural-soil	700	700	5116759	67.3	700	698	68.39	0.004	1	84036	1.642367757	0.002435508	410.5919392	7	94.715	0.000195436	1	1	1
399	Neorhizobium galegae	N1-S18	Natural-soil	706	576	6455027	61.23	706	703	66.65	0.006	1	85913	1.330947183	0.004508068	221.8245305	5	93.65	0.000232377	1	1	1
585224	Actinokineospora cianjurensis	N1-S18	Natural-soil	271	271						0		0				4
1884383	Variovorax sp. YR752	N1-S18	Natural-soil	54	54						0		0				0
1100725	Limnohabitans sp. T6-20	N1-S18	Natural-soil	39	39						0		0				1
651	Aeromonas media	N1-S18	Natural-soil	128	127						0		0				0
378211	Methyloversatilis universalis	N1-S18	Natural-soil	353	223						0		0				0
290732	Aminiphilus circumscriptus	N1-S18	Natural-soil	59	0						0		0				2
375061	Arenimonas donghaensis	N1-S18	Natural-soil	118	0						0		0				1
140	Borrelia hermsii	N1-S18	Natural-soil	3	0						0		0				0
688067	Herbidospora mongoliensis	N1-S18	Natural-soil	564	564	9071752	69.39	564	559	69.84	0.003	1.656	68077	0.750428363	0.003997717	250.1427876	13	96.85	0.000275581	0.6	0.6	0.6
463044	Bordetella genomosp. 4	N1-S18	Natural-soil	108	108						0		0				0
1736256	Methylobacterium sp. Leaf108	N1-S18	Natural-soil	41	41	4465775	69.62	41	40	66.93	0.003	1	5204	0.116530725	0.025744283	38.84357512	3	96.3	0.000111963	1	1	1
34018	Rhodospirillum centenum	N1-S18	Natural-soil	314	0	4355543	70.46	314	313	69.37	0.002	1	37273	0.85576012	0.002337104	427.88006	5	94.9	0.000114796	1	1	1
36814	Mycolicibacterium rhodesiae	N1-S18	Natural-soil	793	191	6009003	66.59	793	789	67.68	0.005	1.323	97049	1.615059936	0.00309586	323.0119872	19	94.475	0.000332834	0.75	0.75	0.75
69525	Natrinema pellirubrum	N1-S18	Natural-soil	70	0						0		0				0
1436998	Nitrospira lenta	N1-S18	Natural-soil	146	146	3756190	57.88	146	144	61.74	0.003	1.76	17328	0.461318517	0.006503099	153.772839	7	98.275	0.000266227	0.5	0.5	0.5
1495314	Methanoculleus sp. MH98A	N1-S18	Natural-soil	26	26						0		0				0
651183	Aurantimonas manganoxydans	N1-S18	Natural-soil	135	0	4326814	66.74	135	133	68.38	0.005	1	15990	0.369555983	0.01352975	73.91119655	2	95.295	0.000231117	1	1	1
369798	Methylocystis hirsuta	N1-S18	Natural-soil	58	58	4213043	62.43	58	57	67.31	0.002	1	6715	0.159385983	0.012548155	79.6929915	3	97.62	0.000118679	1	1	1
529704	Frateuria terrea	N1-S18	Natural-soil	160	160						0		0				1
505	Kingella oralis	N1-S18	Natural-soil	9	9						0		0				0
630514	Microbacterium agarici	N1-S18	Natural-soil	56	56						0		0				0
1547516	Luteimonas sp. FCS-9	N1-S18	Natural-soil	247	247						0		0				2
1940	Streptomyces albireticuli	N1-S18	Natural-soil	346	346	6916726	72.45	346	344	71.01	0.004	1	40152	0.580505864	0.006890542	145.1264659	6	92.74	0.000144577	1	1	1
1906334	Corynebacterium sp. NML140438	N1-S18	Natural-soil	17	17						0		0				0
187982	Amycolatopsis palatopharyngis	N1-S18	Natural-soil	373	373	7012383	67.77	373	370	68.67	0.005	1	45221	0.644873504	0.007753459	128.9747009	18	94.74	0.000213907	1	1	1
408	Methylorubrum extorquens	N1-S18	Natural-soil	593	432	6123851	68	593	592	68.5	0.001	1	70360	1.148950228	0.00087036	1148.950228	8	96.39	8.16E-05	1	1	1
1264579	Halococcus sediminicola	N1-S18	Natural-soil	95	95						0		0				0
1416803	Bordetella genomosp. 9	N1-S18	Natural-soil	429	429	4587366	66.01	429	426	68.14	0.005	1.271	52151	1.136839746	0.004398157	227.3679493	5	96.39	0.000326985	0.666666667	0.666666667	0.666666667
198092	Roseomonas rosea	N1-S18	Natural-soil	390	390	5342582	70.76	390	384	69.78	0.012	1.158	47409	0.887379922	0.013522956	73.94832686	9	93.17	0.000561526	0.833333333	0.833333333	0.666666667
68895	Cupriavidus basilensis	N1-S18	Natural-soil	730	530						0		0				1
344882	Pseudoxanthomonas dokdonensis	N1-S18	Natural-soil	89	89						0		0				0
44676	Geothrix fermentans	N1-S18	Natural-soil	174	0						0		0				3
390641	Wenxinia marina	N1-S18	Natural-soil	363	363	4174507	70.55	363	361	69.32	0.002	2	43127	1.033104029	0.001935913	516.5520144	5	96.97	0.000239549	0.5	0.5	0.5
1158292	Thiomonas sp. FB-Cd	N1-S18	Natural-soil	94	94						0		0				0
2283196	Motiliproteus coralliicola	N1-S18	Natural-soil	49	49						0		0				0
388413	Algoriphagus machipongonensis	N1-S18	Natural-soil	19	19						0		0				0
1263869	Rhodopirellula sallentina	N1-S18	Natural-soil	130	0						0		0				1
317577	Deinococcus ficus	N1-S18	Natural-soil	358	358	4157290	69.94	358	357	68.74	0.003	1	43397	1.043877141	0.002873901	347.959047	1	96.3	0.000120271	1	1	1
1855339	Nitrosovibrio sp. Nv17	N1-S18	Natural-soil	169	169						0		0				6
616992	Polycyclovorans algicola	N1-S18	Natural-soil	136	0						0		0				1
592872	Micromonospora sp. M71_S20	N1-S18	Natural-soil	302	302	7811463	73.19	302	297	70.77	0.008	1	36178	0.463139875	0.017273399	57.89248442	13	96.83	0.000320042	1	1	1
1190417	Geodermatophilus telluris	N1-S18	Natural-soil	641	641	4806788	75.71	641	584	71.61	0.128	1.084	76761	1.596929176	0.080153836	12.47600919	122	95.56	0.005929115	0.894736842	0.877192982	0.877192982
306546	Marinimicrobium agarilyticum	N1-S18	Natural-soil	64	0						0		0				2
626932	Alistipes indistinctus	N1-S18	Natural-soil	40	40						0		0				2
447471	Simiduia agarivorans	N1-S18	Natural-soil	40	0						0		0				0
120959	Mycobacterium kubicae	N1-S18	Natural-soil	322	322	5463479	66.28	322	320	68.9	0.005	1	39546	0.723824508	0.006907752	144.7649016	4	92.22	0.000183034	1	1	1
2364797	Varibaculum vaginae	N1-S18	Natural-soil	11	11						0		0				0
980427	Deinococcus wulumuqiensis	N1-S18	Natural-soil	208	208						0		0				0
2219696	Sphingomonas sp. FARSPH	N1-S18	Natural-soil	170	170	3761538	67.56	170	168	68.76	0.007	1	20753	0.551715814	0.012687691	78.81654487	2	93.47	0.000265849	1	1	1
122202	Gordonia jacobaea	N1-S18	Natural-soil	44	44						0		0				0
1383851	Halorubrum halodurans	N1-S18	Natural-soil	106	106						0		0				0
140626	Lachnobacterium bovis	N1-S18	Natural-soil	3	2						0		0				0
2485151	Streptomyces sp. TLI_185	N1-S18	Natural-soil	215	215	10816981	70.22	215	211	70.48	0.005	1	25478	0.235537069	0.021228081	47.1074138	6	94.87	0.000184894	1	1	1
1871021	Lachnoclostridium phocaeense	N1-S18	Natural-soil	1	1						0		0				0
1945634	Butyricicoccus porcorum	N1-S18	Natural-soil	30	30						0		0				0
2153357	Taibaiella sp. KBW10	N1-S18	Natural-soil	15	15						0		0				0
156976	Corynebacterium riegelii	N1-S18	Natural-soil	38	38						0		0				0
576118	Salinicoccus qingdaonensis	N1-S18	Natural-soil	8	8						0		0				0
422441	Stenoxybacter acetivorans	N1-S18	Natural-soil	5	0						0		0				0
2448478	Mesorhizobium sp. Z1-4	N1-S18	Natural-soil	133	133	4058417	62.08	133	131	66.39	0.006	1	16228	0.39986034	0.015005239	66.64338994	4	94.245	0.000246401	1	1	1
1658518	Nitrospira sp. ND1	N1-S18	Natural-soil	169	169						0		0				2
998	Flexibacter flexilis	N1-S18	Natural-soil	9	0						0		0				0
82805	Hymenobacter actinosclerus	N1-S18	Natural-soil	111	111						0		0				0
431596	Paenibacillus ginsengihumi	N1-S18	Natural-soil	132	0						0		0				1
46161	Actinomadura kijaniata	N1-S18	Natural-soil	334	0	10258935	73.18	334	328	71.13	0.005	1.178	38841	0.378606551	0.013206322	75.72131025	10	97.825	0.000292428	0.833333333	0.833333333	0.833333333
1420591	Novosphingobium barchaimii	N1-S18	Natural-soil	155	40						0		0				3
980561	Methylomonas lenta	N1-S18	Natural-soil	25	25						0		0				0
90730	Desulfosarcina cetonica	N1-S18	Natural-soil	129	127						0		0				0
2371	Xylella fastidiosa	N1-S18	Natural-soil	45	38						0		0				0
1977911	Limnohabitans sp. 2KL-51	N1-S18	Natural-soil	44	44						0		0				1
396056	Halobacillus alkaliphilus	N1-S18	Natural-soil	3	3						0		0				0
1736544	Bosea sp. Root483D1	N1-S18	Natural-soil	344	344	6609529	66.41	344	335	67.46	0.014	1.16	41956	0.634780481	0.022054868	45.34146295	24	96.62	0.000680835	0.777777778	0.777777778	0.777777778
2036	Curtobacterium citreum	N1-S18	Natural-soil	28	28						0		0				0
2054	Gordonia bronchialis	N1-S18	Natural-soil	226	226						0		0				1
1965654	Lachnoclostridium sp. An76	N1-S18	Natural-soil	29	29						0		0				0
431554	Spirosoma spitsbergense	N1-S18	Natural-soil	43	0						0		0				2
2364273	Geomonas oryzae	N1-S18	Natural-soil	116	116						0		0				1
528244	Azospirillum thiophilum	N1-S18	Natural-soil	320	320	7609458	68.16	320	317	68.47	0.003	1	39148	0.514465025	0.0058313	171.4883417	4	97.5	0.000197123	1	1	0.666666667
1415549	Streptomyces sp. NRRL B-1140	N1-S18	Natural-soil	184	184	8206934	71.35	184	183	70.75	0.001	1	21566	0.262777793	0.003805497	262.7777925	4	95.65	6.09E-05	1	1	1
2508307	Leisingera sp. NJS204	N1-S18	Natural-soil	14	14						0		0				0
1761882	Pedobacter sp. ok626	N1-S18	Natural-soil	16	16						0		0				0
1774969	Methyloceanibacter superfactus	N1-S18	Natural-soil	223	223	3100099	64.53	223	221	67.21	0.008	1	26887	0.867294883	0.009224083	108.4118604	9	94.205	0.00032257	1	1	1
1735683	Sphingomonas sp. Leaf17	N1-S18	Natural-soil	123	123	3204003	66.84	123	122	69.38	0.003	1	14839	0.463139392	0.006477532	154.3797972	5	96.43	0.000156055	1	1	1
314722	Pseudoxanthomonas suwonensis	N1-S18	Natural-soil	661	434						0		0				2
1940758	Streptomyces sp. MH60	N1-S18	Natural-soil	124	124						0		0				0
151081	Pseudoalteromonas ruthenica	N1-S18	Natural-soil	3	2						0		0				0
1855380	Pseudomonas sp. Z003-0.4C(8344-21)	N1-S18	Natural-soil	18	18						0		0				0
314263	Roseovarius nubinhibens	N1-S18	Natural-soil	168	114						0		0				0
63656	Thiomicrorhabdus chilensis	N1-S18	Natural-soil	12	0						0		0				0
160396	Chryseobacterium defluvii	N1-S18	Natural-soil	12	12						0		0				0
195913	Loktanella salsilacus	N1-S18	Natural-soil	95	95						0		0				1
936756	Streptomyces kanasensis	N1-S18	Natural-soil	5	5						0		0				0
1938607	Sphingomonas sp. LM7	N1-S18	Natural-soil	257	257	4155514	66.2	257	236	67.93	0.047	1.181	30860	0.742627747	0.063288774	15.80059036	39	95.19	0.002526763	0.857142857	0.80952381	0.80952381
515897	Pontibaca methylaminivorans	N1-S18	Natural-soil	94	94	2650984	66.48	94	93	69.01	0.004	1	10923	0.412035682	0.009707897	103.0089205	1	96.04	0.000188609	1	1	1
1581193	Nonomuraea indica	N1-S18	Natural-soil	544	544	8289263	72.41	544	540	70.83	0.003	2	64777	0.781456687	0.003838984	260.4855623	7	94.26	0.000241276	0.5	0.5	0.5
160808	Acidithiobacillus ferrivorans	N1-S18	Natural-soil	19	17						0		0				0
392409	Sphingomonas jaspsi	N1-S18	Natural-soil	242	0	2548011	64.7	242	233	67.21	0.031	1.227	28676	1.125426853	0.027545104	36.30409202	23	95.88	0.001766083	0.777777778	0.777777778	0.777777778
1736675	Devosia sp. A16	N1-S18	Natural-soil	322	322	5032994	65.78	322	315	66.61	0.017	1	40347	0.801650072	0.02120626	47.15588656	32	93.28	0.000695411	1	1	1
1113895	Alcanivorax sp. NBRC 102024	N1-S18	Natural-soil	5	5						0		0				0
1450	Alicyclobacillus acidoterrestris	N1-S18	Natural-soil	23	23						0		0				1
471	Acinetobacter calcoaceticus	N1-S18	Natural-soil	22	18						0		0				0
440168	Pelagibacterium luteolum	N1-S18	Natural-soil	116	116	4296818	60.41	116	115	66.14	0.002	1	13840	0.322098818	0.006209275	161.0494091	2	96.63	0.000116365	1	1	1
1897634	Tersicoccus sp. Bi-70	N1-S18	Natural-soil	260	260	3479503	71.79	260	259	69.46	0.004	1	31653	0.909698885	0.004397059	227.4247213	4	94.35	0.000143699	1	1	1
1678448	Haloparvum sedimenti	N1-S18	Natural-soil	185	185						0		0				0
1718	Corynebacterium glutamicum	N1-S18	Natural-soil	31	27						0		0				0
933949	Brockia lithotrophica	N1-S18	Natural-soil	88	88						0		0				0
1300272	Mesorhizobium kowhaii	N1-S18	Natural-soil	113	113	8062617	62.3	113	112	65.38	0.002	1	13566	0.168258023	0.011886506	84.12901171	8	92.19	6.20E-05	1	1	1
648999	Micromonospora sp. L5	N1-S18	Natural-soil	15	15	6962533	72.84	15	14	69.15	0.002	1	1721	0.024718016	0.080912644	12.35900785	2	94.17	7.18E-05	1	1	1
2189	Methanotorris igneus	N1-S18	Natural-soil	1	0						0		0				0
2014	Nocardiopsis dassonvillei	N1-S18	Natural-soil	233	219	6541269	72.73	233	232	70.33	0.002	1	28019	0.428341962	0.004669167	214.1709812	3	97.14	7.64E-05	1	1	1
1702250	Pseudomonas sp. IB20	N1-S18	Natural-soil	5	5						0		0				0
85336	Rothia nasimurium	N1-S18	Natural-soil	209	209						0		0				0
1123067	Rubellimicrobium mesophilum	N1-S18	Natural-soil	389	0	4921837	69.7	389	370	68.92	0.039	1.224	46356	0.941843462	0.041408155	24.14983236	35	93.96	0.001930174	0.789473684	0.736842105	0.736842105
267374	Marinobacterium halophilum	N1-S18	Natural-soil	34	34						0		0				0
1834117	Mycobacterium sp. ACS1612	N1-S18	Natural-soil	541	541	6799733	66.16	541	498	66.75	0.069	1.111	66887	0.983670976	0.070145406	14.25610111	101	94.17	0.003161889	0.88372093	0.860465116	0.860465116
104087	Pseudomonas frederiksbergensis	N1-S18	Natural-soil	200	200						0		0				1
426128	Natronincola peptidivorans	N1-S18	Natural-soil	5	5						0		0				0
295585	Herbidospora daliensis	N1-S18	Natural-soil	360	360	8523669	70.8	360	359	70.39	0.001	1	41767	0.490011989	0.002040766	490.011989	3	95.65	5.87E-05	1	1	1
496053	Hymenobacter daecheongensis	N1-S18	Natural-soil	74	0						0		0				0
1437059	Magnetospirillum moscoviense	N1-S18	Natural-soil	127	127						0		0				3
1708	Cellulomonas fimi	N1-S18	Natural-soil	812	812	4266344	74.72	812	811	70.73	0.003	1	97730	2.290720111	0.001309632	763.5733702	5	92.14	0.000117196	1	1	1
265726	Photobacterium halotolerans	N1-S18	Natural-soil	25	23						0		0				0
1965615	Olsenella sp. An270	N1-S18	Natural-soil	91	91						0		0				0
2126991	Dyella sp. C11	N1-S18	Natural-soil	104	104						0		0				1
486	Neisseria lactamica	N1-S18	Natural-soil	9	9						0		0				0
1961794	Rubrivirga sp. SAORIC476	N1-S18	Natural-soil	539	539						0		0				14
40215	Acinetobacter junii	N1-S18	Natural-soil	1	1						0		0				0
617002	Desulfonatronum thiosulfatophilum	N1-S18	Natural-soil	81	81						0		0				1
223967	Methylorubrum populi	N1-S18	Natural-soil	373	323	5848997	69.36	373	371	69.33	0.004	1	44279	0.757035779	0.005283766	189.2589447	3	95.04	0.000170969	1	1	1
410332	Gordonia malaquae	N1-S18	Natural-soil	124	124						0		0				2
60552	Burkholderia vietnamiensis	N1-S18	Natural-soil	465	463	6693522	67.36	463	462	68.91	0.002	1	55350	0.826918923	0.002418617	413.4594613	1	94.92	7.47E-05	1	1	1
861266	Pseudarthrobacter siccitolerans	N1-S18	Natural-soil	98	98						0		0				4
2023338	Pleomorphomonas carboxyditropha	N1-S18	Natural-soil	322	322	5888031	66.36	322	320	68.72	0.004	1	38442	0.652883791	0.006126665	163.2209477	3	96.69	0.000169836	1	1	1
81858	Mycolicibacterium elephantis	N1-S18	Natural-soil	626	459	5223216	67.75	626	618	67.98	0.019	1	76018	1.455386873	0.013054948	76.59930909	44	94.01	0.000765812	1	1	1
58117	Microbispora rosea	N1-S18	Natural-soil	675	266	6884475	71.46	675	674	70.36	0.002	1	80730	1.172638436	0.001705556	586.3192182	9	94.5	7.26E-05	1	1	1
1982763	Streptomyces sp. CS227	N1-S18	Natural-soil	72	72						0		0				2
1896196	Porphyrobacter sp. LM 6	N1-S18	Natural-soil	89	89	2979257	64.72	89	87	69.2	0.003	2	11010	0.369555228	0.008117866	123.185076	2	97.53	0.000335654	0.5	0.5	0.5
1424661	Cryobacterium luteum	N1-S18	Natural-soil	11	11						0		0				0
1178777	Halomonas zincidurans	N1-S18	Natural-soil	10	0						0		0				2
132249	Nocardia veterana	N1-S18	Natural-soil	269	267						0		0				5
1121252	Cucumibacter marinus	N1-S18	Natural-soil	130	0						0		0				2
99480	Tetrasphaera australiensis	N1-S18	Natural-soil	309	0	4264973	69.01	309	307	69.99	0.006	1	36643	0.859161359	0.006983554	143.1935599	10	95.115	0.000234468	1	1	1
1392489	Leeuwenhoekiella sp. MAR_2009_132	N1-S18	Natural-soil	4	4						0		0				0
1749259	Marinobacter sp. LQ44	N1-S18	Natural-soil	11	11						0		0				0
654	Aeromonas veronii	N1-S18	Natural-soil	279	277						0		0				0
1287738	Achromobacter dolens	N1-S18	Natural-soil	64	64						0		0				0
1404244	Corynebacterium glyciniphilum	N1-S18	Natural-soil	133	0						0		0				0
138336	Blastococcus saxobsidens	N1-S18	Natural-soil	2420	1516	4533155	73.49	2420	2214	71.34	0.48	1.148	283891	6.262547828	0.076646121	13.04697464	434	95.02	0.022721482	0.825242718	0.776699029	0.684466019
225422	Sulfitobacter indolifex	N1-S18	Natural-soil	36	36						0		0				0
2033802	Halomonas endophytica	N1-S18	Natural-soil	86	86						0		0				0
1330255	Paracoccus sp. SY	N1-S18	Natural-soil	35	35						0		0				0
1377993	Streptomyces hyaluromycini	N1-S18	Natural-soil	246	246	11525033	71.07	246	244	70.14	0.003	0.99	30216	0.262177123	0.011442646	87.39237449	3	95.705	8.68E-05	1	1	1
552063	Salinarimonas rosea	N1-S18	Natural-soil	726	0	5245321	71.78	726	713	69.06	0.023	1.177	87457	1.66733361	0.01379448	72.49276566	48	95.56	0.0012392	0.846153846	0.846153846	0.846153846
1761764	Bacillus sp. es.036	N1-S18	Natural-soil	4	4						0		0				0
1300267	Streptomyces zhaozhouensis	N1-S18	Natural-soil	359	359	6532426	73.39	359	358	71.76	0.001	1	43705	0.669046997	0.001494663	669.0469972	3	100	7.65E-05	1	1	1
409998	Leptospira wolffii	N1-S18	Natural-soil	21	17						0		0				0
590061	Halomonas sp. KM-1	N1-S18	Natural-soil	13	13						0		0				0
1045775	Paenibacillus catalpae	N1-S18	Natural-soil	34	34						0		0				0
69279	Aquamicrobium defluvii	N1-S18	Natural-soil	184	184	4522399	63.15	184	182	67.83	0.002	2	22516	0.497877343	0.004017054	248.9386717	4	98.81	0.000221122	0.5	0.5	0.5
1076592	Acetobacter papayae	N1-S18	Natural-soil	12	0						0		0				0
284042	Streptomyces violaceorubidus	N1-S18	Natural-soil	155	155	7651467	72.23	155	154	71.02	0.002	1	18066	0.236111585	0.008470571	118.0557924	1	92	6.53E-05	1	1	1
1101189	Paracoccus sp. N5	N1-S18	Natural-soil	95	95	4354541	67.7	95	94	69.88	0.002	1	10973	0.251989819	0.007936829	125.9949097	2	94.74	0.000114823	1	1	1
2077100	Pseudoalteromonas sp. T1lg48	N1-S18	Natural-soil	3	3						0		0				0
2201898	Marinobacter bohaiensis	N1-S18	Natural-soil	32	32						0		0				0
179878	Sphingomonas elodea	N1-S18	Natural-soil	187	0	4124388	67.36	187	185	68.79	0.002	2	22480	0.545050563	0.003669384	272.5252813	0	100	0.00024246	0.5	0.5	0.5
91464	Synechococcus sp. PCC 7335	N1-S18	Natural-soil	19	19						0		0				0
2093833	Neorhizobium sp. T6_25	N1-S18	Natural-soil	27	27	6756482	61.34	27	23	66.2	0.008	1	3547	0.052497735	0.152387527	6.562216846	4	99.63	0.000296012	1	1	1
392014	Alicyclobacillus shizuokensis	N1-S18	Natural-soil	71	0						0		0				0
1750698	Arsenicibacter rosenii	N1-S18	Natural-soil	48	48						0		0				0
580166	Oceanibaculum pacificum	N1-S18	Natural-soil	223	223	3891434	65.69	223	221	68.28	0.003	2	26277	0.675252362	0.004442783	225.0841207	8	94.23	0.000256975	0.5	0.5	0.5
519440	Deinococcus aquatilis	N1-S18	Natural-soil	79	0						0		0				0
44060	Streptomyces megasporus	N1-S18	Natural-soil	335	335	5850061	72.26	335	333	71.17	0.004	1	40751	0.696591027	0.00574225	174.1477567	5	93.825	0.000170938	1	1	1
566679	Bradyrhizobium sp. ORS 375	N1-S18	Natural-soil	317	317	7859468	65.49	317	313	67.49	0.005	1.335	38639	0.491623606	0.010170382	98.32472122	18	92.935	0.00025447	0.75	0.75	0.75
1545728	Mycobacterium sp. EPa45	N1-S18	Natural-soil	229	229	6177406	66.35	229	225	68.27	0.005	1.292	27606	0.446886606	0.011188521	89.37732116	11	97	0.00032376	0.75	0.75	0.75
1736403	Arthrobacter sp. Soil764	N1-S18	Natural-soil	63	63						0		0				1
1125965	Brevundimonas abyssalis	N1-S18	Natural-soil	9	0						0		0				0
364032	Sulfurivirga caldicuralii	N1-S18	Natural-soil	38	38						0		0				0
1571195	Bradyrhizobium sp. Leo121	N1-S18	Natural-soil	121	121	9749579	62.43	121	111	65.83	0.01	1.253	14704	0.150816769	0.066305624	15.08167686	14	93.885	0.000512843	0.8	0.8	0.8
401562	Aureimonas ureilytica	N1-S18	Natural-soil	397	132	5097296	67.27	397	396	68.45	0.001	1	48189	0.945383592	0.001057772	945.3835916	3	98.63	9.81E-05	1	1	1
1761803	Microbacterium sp. cf046	N1-S18	Natural-soil	295	295						0		0				4
232346	Halomonas alkaliantarctica	N1-S18	Natural-soil	19	19						0		0				0
2175633	Curtobacterium sp. MCLR17_055	N1-S18	Natural-soil	13	13						0		0				0
1736477	Mesorhizobium sp. Root157	N1-S18	Natural-soil	140	140	4193379	61.5	140	139	66.47	0.002	1	17517	0.41772995	0.004787782	208.864975	3	97.53	0.000119236	1	1	1
195064	Ectothiorhodospira mobilis	N1-S18	Natural-soil	235	235						0		0				2
103441	Pseudonocardia spinosispora	N1-S18	Natural-soil	905	0	9537556	69.44	905	890	68.86	0.015	1.138	107540	1.127542528	0.013303268	75.16950184	61	94.78	0.000786365	0.866666667	0.866666667	0.866666667
356852	Micromonospora coxensis	N1-S18	Natural-soil	399	399	6769793	73.58	399	388	71.15	0.018	1.078	49390	0.729564405	0.024672256	40.53135582	27	94.74	0.000812433	0.909090909	0.909090909	0.909090909
115553	Halomonas sulfidaeris	N1-S18	Natural-soil	20	20						0		0				1
340097	Tuberibacillus calidus	N1-S18	Natural-soil	13	0						0		0				0
1125979	Rhizobium sp. PDO1-076	N1-S18	Natural-soil	64	64						0		0				0
540746	Rudaea cellulosilytica	N1-S18	Natural-soil	223	0	4343639	63.66	223	220	66.12	0.005	1.391	26978	0.62109213	0.008050335	124.2184261	6	96.51	0.000345333	0.666666667	0.666666667	0.666666667
1759073	Sphingopyxis sp. H115	N1-S18	Natural-soil	111	111	4493891	64.33	111	110	68.56	0.003	1	13249	0.29482246	0.010175616	98.27415336	2	92.8	0.000111262	1	1	1
1827753	Streptomyces sp. gb14	N1-S18	Natural-soil	27	27						0		0				0
47763	Streptomyces lydicus	N1-S18	Natural-soil	771	771	8243179	72.01	771	769	70.88	0.003	1	91429	1.109147333	0.00270478	369.7157775	5	93.335	0.000121312	1	1	1
28213	Sphingomonas parapaucimobilis	N1-S18	Natural-soil	33	0	3994522	66.38	33	31	67.25	0.002	2	4327	0.108323349	0.01846324	54.16167441	1	100	0.000250343	0.5	0.5	0.5
1572645	Neptunomonas phycophila	N1-S18	Natural-soil	9	9						0		0				0
99656	[Clostridium] fimetarium	N1-S18	Natural-soil	6	6						0		0				0
1736592	Rhizobium sp. Root708	N1-S18	Natural-soil	115	115						0		0				4
261934	Pleomorphomonas oryzae	N1-S18	Natural-soil	172	0						0		0				2
1280948	Hyphomonas atlantica	N1-S18	Natural-soil	59	59						0		0				0
1537566	Balneicella halophila	N1-S18	Natural-soil	3	3						0		0				0
1891920	Curtobacterium sp. ER1/6	N1-S18	Natural-soil	77	77						0		0				0
2013869	Agaribacterium haliotis	N1-S18	Natural-soil	20	20						0		0				0
168276	Rhodococcus tukisamuensis	N1-S18	Natural-soil	335	335	5489009	69.84	335	334	70.18	0.002	1	40854	0.744287357	0.002687134	372.1436784	9	95.6	9.11E-05	1	1	1
161493	Anaeromyxobacter dehalogenans	N1-S18	Natural-soil	526	15	5029329	74.72	526	524	69.79	0.002	2	63719	1.266948334	0.001578596	633.4741672	8	93.39	0.000198834	0.5	0.5	0.5
359359	Smaragdicoccus niigatensis	N1-S18	Natural-soil	230	0	5320466	64.34	230	228	68.56	0.004	1	27601	0.518770348	0.007710541	129.6925871	4	94.975	0.000187953	1	1	1
475299	Algoriphagus aquaeductus	N1-S18	Natural-soil	26	26						0		0				0
63959	Demetria terragena	N1-S18	Natural-soil	110	0	3574772	64.74	110	109	67.9	0.002	1	13522	0.378261886	0.005287342	189.1309432	0	97.7	0.000139869	1	1	1
1463889	Streptomyces sp. NRRL S-1824	N1-S18	Natural-soil	239	239	8826443	69.55	239	235	69.03	0.004	1.235	28090	0.318248246	0.012568805	79.56206141	11	96.43	0.000226592	0.75	0.75	0.75
1776032	Hymenobacter gummosus	N1-S18	Natural-soil	158	158						0		0				1
1522317	Nigerium massiliense	N1-S18	Natural-soil	264	264						0		0				4
241425	Crinalium epipsammum	N1-S18	Natural-soil	18	0						0		0				0
51201	Streptomyces griseocarneus	N1-S18	Natural-soil	329	329	7375626	72.2	329	328	71.28	0.001	1	39973	0.541960777	0.001845152	541.9607773	3	94.9	6.78E-05	1	1	1
1736583	Bosea sp. Root670	N1-S18	Natural-soil	74	74						0		0				1
1868325	Prosthecochloris sp. CIB 2401	N1-S18	Natural-soil	4	4						0		0				0
1522368	Modestobacter caceresii	N1-S18	Natural-soil	164	164	4953652	73.65	164	148	71.05	0.033	1.122	19457	0.392780922	0.084016301	11.90245218	35	96.38	0.00161497	0.875	0.875	0.8125
1155714	Streptomyces sp. LaPpAH-108	N1-S18	Natural-soil	171	171						0		0				0
56804	Glaciecola punicea	N1-S18	Natural-soil	3	3						0		0				0
208439	Amycolatopsis japonica	N1-S18	Natural-soil	79	79	9053857	68.89	79	65	68.94	0.018	1.138	8899	0.098289602	0.183132291	5.460533438	20	95.055	0.000773151	0.714285714	0.785714286	0.571428571
52771	Actinomyces howellii	N1-S18	Natural-soil	205	205						0		0				3
1736464	Pelomonas sp. Root1444	N1-S18	Natural-soil	291	291	5887280	69	291	286	69.31	0.01	1	33779	0.573762417	0.017428817	57.37624166	12	93.64	0.000424644	1	1	1
674703	Rhodoplanes sp. Z2-YC6860	N1-S18	Natural-soil	2310	2310	8193889	63.53	2310	2095	64.84	0.261	1.2	285276	3.481570229	0.074966174	13.33934954	534	95.04	0.013119533	0.8	0.76744186	0.711627907
1641875	Roseovarius atlanticus	N1-S18	Natural-soil	161	161						0		0				0
1211322	Deinococcus metallilatus	N1-S18	Natural-soil	221	221						0		0				0
2496788	Mesorhizobium sp. M2C.T.Ca.TU.002.02.1.1	N1-S18	Natural-soil	100	100						0		0				3
42443	Roseobacter litoralis	N1-S18	Natural-soil	52	42						0		0				0
188144	Enterovibrio norvegicus	N1-S18	Natural-soil	44	41						0		0				0
386913	Mycolicibacter senuensis	N1-S18	Natural-soil	145	145	4611963	68.67	145	143	69.86	0.004	1	17156	0.371989107	0.010753003	92.99727686	1	94.93	0.000216827	1	1	1
1380356	Blastococcus sp. URHD0036	N1-S18	Natural-soil	950	950	5177578	74	950	836	71.42	0.237	1.128	112479	2.172425022	0.109094674	9.166350303	232	95.455	0.011009008	0.850877193	0.850877193	0.824561404
43772	Rhodococcus zopfii	N1-S18	Natural-soil	360	354						0		0				0
58116	Glycomyces tenuis	N1-S18	Natural-soil	455	451	5735294	70.39	455	454	70.02	0.002	1	53740	0.937005147	0.00213446	468.5025737	7	93.46	8.72E-05	1	1	1
1523423	Porphyrobacter sp. AAP60	N1-S18	Natural-soil	80	80						0		0				3
1961848	Kineosporia sp. R_H_3	N1-S18	Natural-soil	701	701	7260683	74.18	701	682	71.01	0.015	1.835	83458	1.149451092	0.013049707	76.63007277	31	96.77	0.001308417	0.473684211	0.473684211	0.473684211
1120938	Actinomadura flavalba	N1-S18	Natural-soil	571	0	6167782	73.31	571	567	70.95	0.004	1.345	67973	1.10206554	0.003629548	275.516385	10	97.75	0.000324266	0.75	0.75	0.75
1463824	Nocardia sp. NRRL WC-3656	N1-S18	Natural-soil	37	37	7281803	67.92	37	36	70.93	0.001	1	4173	0.057307236	0.017449803	57.30723558	1	98.99	6.87E-05	1	1	1
2303334	Hymenobacter sp. CCM 8763	N1-S18	Natural-soil	63	63						0		0				0
1736209	Sanguibacter sp. Leaf3	N1-S18	Natural-soil	97	97						0		0				1
1982755	Advenella sp. S44	N1-S18	Natural-soil	28	28						0		0				0
367477	Microbacterium sp. XT11	N1-S18	Natural-soil	178	178	3475315	69.39	178	176	68.74	0.007	1	21398	0.615713971	0.011368915	87.95913875	3	94.07	0.000287744	1	1	1
1933868	Sphingobacterium sp. CZ-UAM	N1-S18	Natural-soil	7	7						0		0				0
1112214	Sphingomonas sp. PAMC 26605	N1-S18	Natural-soil	193	193	4798322	65.93	193	191	67.99	0.002	2	23844	0.496923716	0.004024763	248.4618581	5	93.97	0.000208406	0.5	0.5	0.5
1791	Mycolicibacterium aurum	N1-S18	Natural-soil	337	337	6035584	67.54	337	332	68.38	0.008	1.205	39829	0.659903002	0.012122994	82.48787524	26	93.57	0.00041421	0.8	0.8	0.8
2185280	Pelagibacterium montanilacus	N1-S18	Natural-soil	194	194						0		0				3
488535	Marinobacter zhejiangensis	N1-S18	Natural-soil	39	39						0		0				0
1736301	Sphingomonas sp. Leaf231	N1-S18	Natural-soil	161	161						0		0				0
2483362	Marichromatium sp. AB31	N1-S18	Natural-soil	8	8						0		0				0
1933880	Glutamicibacter halophytocola	N1-S18	Natural-soil	33	33						0		0				0
1166948	Halomonas xinjiangensis	N1-S18	Natural-soil	59	59						0		0				0
171693	Oceanobacillus picturae	N1-S18	Natural-soil	5	5						0		0				0
1944642	Marasmitruncus massiliensis	N1-S18	Natural-soil	23	23						0		0				0
1052260	Klenkia soli	N1-S18	Natural-soil	505	505	4758105	74.18	505	485	71.38	0.04	1.22	59504	1.250581902	0.03198511	31.26454755	39	95.985	0.002101677	0.8	0.8	0.8
470	Acinetobacter baumannii	N1-S18	Natural-soil	264	251	3980230	38.99	251	250	58.74	0.003	1	31054	0.780206169	0.003845138	260.068723	0	93.46	0.000125621	1	1	1
565557	Streptomyces sp. SM11	N1-S18	Natural-soil	155	155						0		0				0
1656	Actinomyces viscosus	N1-S18	Natural-soil	80	74						0		0				0
2035212	Variovorax sp. 54	N1-S18	Natural-soil	106	106	6642361	67.68	106	105	69.34	0.001	1	12763	0.192145534	0.005204388	192.1455338	1	98.68	7.53E-05	1	1	1
1484	Hydrogenibacillus schlegelii	N1-S18	Natural-soil	58	58						0		0				2
1837282	Enteractinococcus helveticum	N1-S18	Natural-soil	30	30						0		0				0
1736345	Sphingomonas sp. Leaf343	N1-S18	Natural-soil	177	177	3600029	67.11	177	175	67.9	0.007	1	21501	0.597245189	0.01172048	85.32074127	3	98.015	0.000277776	1	1	1
1764	Mycobacterium avium	N1-S18	Natural-soil	414	186	5118245	69.04	406	405	68.82	0.003	1	48461	0.946828454	0.003168473	315.6094846	5	92.72	9.77E-05	1	1	1
1736336	Aureimonas sp. Leaf324	N1-S18	Natural-soil	230	230	4415253	68.1	230	225	68.46	0.01	1.23	28307	0.641118414	0.015597743	64.11184138	10	95.56	0.000566219	0.8	0.8	0.8
1986221	Pseudomonas sp. SID14000	N1-S18	Natural-soil	14	14						0		0				0
633813	Rhodothermus profundi	N1-S18	Natural-soil	58	58						0		0				2
2064	Kitasatospora griseola	N1-S18	Natural-soil	280	280						0		0				0
147645	Paracoccus yeei	N1-S18	Natural-soil	256	253						0		0				0
857417	Janibacter indicus	N1-S18	Natural-soil	155	155						0		0				0
1697	Corynebacterium ammoniagenes	N1-S18	Natural-soil	32	32						0		0				0
240237	Woodsholea maritima	N1-S18	Natural-soil	33	0						0		0				0
446682	Rhodobacter maris	N1-S18	Natural-soil	116	116						0		0				0
159346	Roseibacterium elongatum	N1-S18	Natural-soil	107	0						0		0				0
108328	Anaerobranca gottschalkii	N1-S18	Natural-soil	4	0						0		0				0
124285	Nocardiopsis xinjiangensis	N1-S18	Natural-soil	219	0						0		0				2
141692	Nocardiopsis halophila	N1-S18	Natural-soil	129	0	6320069	73.65	129	128	70.85	0.002	1	15047	0.238082844	0.008400437	119.0414219	1	91.78	7.91E-05	1	1	1
114615	Bradyrhizobium sp. ORS 278	N1-S18	Natural-soil	340	340	7456587	65.51	340	336	67.26	0.006	1	42223	0.566251021	0.010596007	94.37517012	11	95.635	0.000268219	1	1	1
1336207	Pseudomonas sp. P818	N1-S18	Natural-soil	27	27						0		0				0
329858	Cohnella thermotolerans	N1-S18	Natural-soil	153	0						0		0				1
1736574	Pseudoxanthomonas sp. Root630	N1-S18	Natural-soil	130	130						0		0				0
574651	Nocardioides terrae	N1-S18	Natural-soil	478	478	3921832	71.53	478	471	69.84	0.021	1.134	57474	1.465488578	0.014329692	69.78517037	13	98.57	0.00089244	0.857142857	0.714285714	0.714285714
1523430	Rhodopseudomonas sp. AAP120	N1-S18	Natural-soil	154	154	6161026	65.66	154	149	66.6	0.005	1.695	18806	0.305241367	0.01638048	61.04827345	6	96.15	0.000405777	0.6	0.6	0.6
1513892	Rhodopseudomonas pseudopalustris	N1-S18	Natural-soil	234	234	5272456	64.61	234	226	67.31	0.014	1.265	28839	0.546974693	0.025595334	39.0696209	13	94.425	0.00075866	0.75	0.75	0.75
1395608	Bordetella genomosp. 5	N1-S18	Natural-soil	272	272	5304833	67.28	272	271	68.62	0.002	1	32699	0.616400177	0.003244645	308.2000885	2	96.55	9.43E-05	1	1	1
388739	Roseobacter sp. SK209-2-6	N1-S18	Natural-soil	50	50						0		0				0
446683	Niabella soli	N1-S18	Natural-soil	67	0						0		0				4
192387	Alicyclobacillus sendaiensis	N1-S18	Natural-soil	107	0						0		0				0
1736466	Pseudolabrys sp. Root1462	N1-S18	Natural-soil	545	545	4741043	64.01	545	530	66.13	0.033	1.106	67891	1.431984481	0.023044942	43.39346912	44	95.05	0.00158193	0.866666667	0.8	0.8
287098	Yoonia rosea	N1-S18	Natural-soil	32	32						0		0				0
2008913	Pseudomonas sp. Irchel 3A7	N1-S18	Natural-soil	18	18						0		0				0
184607	Crocinitomix catalasitica	N1-S18	Natural-soil	6	0						0		0				0
1792290	Marinomonas spartinae	N1-S18	Natural-soil	8	8						0		0				0
301	Pseudomonas oleovorans	N1-S18	Natural-soil	81	79						0		0				0
1454010	Cellulomonas sp. HZM	N1-S18	Natural-soil	302	302						0		0				3
47877	Pseudomonas amygdali	N1-S18	Natural-soil	37	11						0		0				0
139021	Dietzia psychralcaliphila	N1-S18	Natural-soil	203	203						0		0				1
1464554	Aeromicrobium massiliense	N1-S18	Natural-soil	320	320	3322119	72.65	320	319	70.58	0.003	1	38026	1.144630882	0.002620932	381.5436272	6	92.98	0.000150506	1	1	1
397260	Sphingomonas sanxanigenens	N1-S18	Natural-soil	372	0	6580298	66.66	372	370	68.7	0.003	1	44622	0.678115186	0.004424027	226.0383952	14	93.865	0.000151969	1	1	1
1908	Streptomyces globisporus	N1-S18	Natural-soil	309	77						0		0				0
161889	Corynebacterium lipophiloflavum	N1-S18	Natural-soil	31	0	2385784	64.84	31	30	69.64	0.006	1	4049	0.169713604	0.035353677	28.2856006	1	95	0.000209575	1	1	1
1267973	Arthrobacter sp. H5	N1-S18	Natural-soil	115	115	4325474	62.45	115	113	66.19	0.006	1	13670	0.316034728	0.018985255	52.6724547	4	96.715	0.000231189	1	0.5	0.5
1529006	Mesorhizobium sp. 1M-11	N1-S18	Natural-soil	213	213	6694283	61.94	213	211	66.04	0.003	1	26270	0.392424402	0.007644785	130.8081338	7	95.84	0.000149381	1	0.5	0.5
29311	Mycobacterium haemophilum	N1-S18	Natural-soil	119	103	4235765	63.95	119	118	68.93	0.003	1	13849	0.326953927	0.009175605	108.9846423	2	97.48	0.000118042	1	1	1
1132028	Chromatocurvus halotolerans	N1-S18	Natural-soil	86	86						0		0				0
1144478	Halomonas lionensis	N1-S18	Natural-soil	1	1						0		0				0
52441	Nitrosomonas aestuarii	N1-S18	Natural-soil	24	24						0		0				1
182455	Alicyclobacillus acidiphilus	N1-S18	Natural-soil	66	0						0		0				0
39950	Dialister pneumosintes	N1-S18	Natural-soil	4	4						0		0				0
1661	Trueperella pyogenes	N1-S18	Natural-soil	105	101	2338390	59.5	101	100	66.98	0.006	1	12374	0.529167504	0.011338565	88.19458402	1	95.24	0.000213822	1	1	1
40683	Sphingomonas pruni	N1-S18	Natural-soil	181	0	4482342	64.81	181	178	68.49	0.007	1	22100	0.493045823	0.014197463	70.43511756	12	95.45	0.000334646	1	1	1
1247514	Luteimonas abyssi	N1-S18	Natural-soil	199	199						0		0				2
2002838	Actinomyces minihominis	N1-S18	Natural-soil	23	23						0		0				1
460086	Kribbella catacumbae	N1-S18	Natural-soil	915	0	9627810	67.5	915	764	68.39	0.164	1.181	111968	1.162964371	0.141018938	7.091246164	262	95.74	0.007841866	0.814569536	0.794701987	0.774834437
1670831	Egibacter rhizosphaerae	N1-S18	Natural-soil	750	750	4637169	71.67	750	739	68.45	0.02	1.272	89167	1.922875789	0.010401088	96.14378945	37	95.8	0.001186068	0.727272727	0.727272727	0.636363636
2518599	Pandoraea sp. XY-2	N1-S18	Natural-soil	14	14						0		0				1
134849	Cryptosporangium aurantiacum	N1-S18	Natural-soil	1106	1106	9579923	71.2	1106	1035	69.93	0.076	1.221	132759	1.385804458	0.054841792	18.23426918	132	95.21	0.003705667	0.788732394	0.788732394	0.76056338
1439726	Methylobrevis pamukkalensis	N1-S18	Natural-soil	389	389	4380693	68.93	389	387	68.33	0.005	1	45448	1.037461424	0.004819456	207.4922849	13	95.29	0.000228274	1	1	1
386891	Moraxella bovoculi	N1-S18	Natural-soil	6	6						0		0				0
1382306	Thermogemmatispora carboxidivorans	N1-S18	Natural-soil	119	119	5607959	60.88	119	116	67.59	0.002	2.126	13948	0.248717938	0.008041237	124.3589691	4	96.19	0.000267477	0.333333333	0.333333333	0.333333333
477641	Modestobacter marinus	N1-S18	Natural-soil	2803	2803	5109904	74.14	2803	2703	71.05	0.216	1.107	331242	6.482352702	0.033321235	30.01089214	190	95.525	0.00978492	0.86	0.84	0.83
1280637	Saccharothrix carnea	N1-S18	Natural-soil	510	510	8918169	71.49	510	440	70.73	0.076	1.246	61277	0.687102924	0.110609339	9.040827952	100	96.6	0.003924572	0.771428571	0.757142857	0.742857143
2048287	Cryobacterium sp. Y57	N1-S18	Natural-soil	48	48	4011924	63.17	48	47	67.69	0.003	1	5775	0.143945897	0.020841164	47.98196576	1	97.81	0.000124628	1	1	1
544581	Actinomyces johnsonii	N1-S18	Natural-soil	70	48						0		0				0
2489596	Bradyrhizobium sp. RP6	N1-S18	Natural-soil	104	104	7710352	63.76	104	103	66.11	0.001	1	12538	0.16261255	0.006149587	162.61255	5	96.15	6.48E-05	1	1	1
1805478	Olsenella timonensis	N1-S18	Natural-soil	120	120						0		0				1
76935	Salipaludibacillus agaradhaerens	N1-S18	Natural-soil	9	9						0		0				0
290399	Arthrobacter sp. FB24	N1-S18	Natural-soil	29	29						0		0				1
1685	Bifidobacterium breve	N1-S18	Natural-soil	67	58						0		0				0
136548	Nitrosospira sp. Nsp2	N1-S18	Natural-soil	66	66						0		0				4
1645665	Lysobacter silvestris	N1-S18	Natural-soil	107	107						0		0				0
424797	Nocardioides terrigena	N1-S18	Natural-soil	298	298	4778735	71.41	298	292	70.5	0.013	1.161	35847	0.750135758	0.017330196	57.70275059	20	95.415	0.000627781	0.833333333	0.833333333	0.833333333
40216	Acinetobacter radioresistens	N1-S18	Natural-soil	4	4						0		0				0
416586	Selenomonas bovis	N1-S18	Natural-soil	191	125						0		0				0
82654	Pseudanabaena sp. PCC 7367	N1-S18	Natural-soil	19	19	4885680	46.22	19	18	58.89	0.002	1	2165	0.044313176	0.045133303	22.15658823	0	95.65	0.00010234	1	1	1
33906	Actinopolyspora mortivallis	N1-S18	Natural-soil	309	210	4233350	68.79	309	306	69.16	0.003	2.55	36857	0.870634368	0.003445763	290.2114559	12	94.4	0.000354329	0.333333333	0.333333333	0.333333333
2202249	Streptosporangium sp. 'caverna'	N1-S18	Natural-soil	377	377	11342172	68.92	377	370	69.29	0.008	1.103	45928	0.40493126	0.01975644	50.61640751	0	94.29	0.000308583	0.857142857	0.857142857	0.857142857
655353	Cohaesibacter marisflavi	N1-S18	Natural-soil	37	37						0		0				0
1851909	Streptomyces sp. E2N166	N1-S18	Natural-soil	151	151						0		0				2
1147159	Ornithinibacillus scapharcae	N1-S18	Natural-soil	4	0						0		0				0
1714373	Microbacterium sp. No. 7	N1-S18	Natural-soil	438	438						0		0				1
2135430	Streptomyces sp. P3	N1-S18	Natural-soil	288	288	9851971	71.37	288	285	70.94	0.003	1.326	34245	0.34759542	0.008630724	115.8651401	4	92.5	0.000152254	0.666666667	0.666666667	0.666666667
44012	Ferrimonas balearica	N1-S18	Natural-soil	331	318						0		0				0
1965616	Collinsella sp. An271	N1-S18	Natural-soil	13	13						0		0				0
1936063	Oceanobacillus senegalensis	N1-S18	Natural-soil	10	10	4300368	36.92	10	8	41.6	0.003	1.991	1291	0.030020687	0.099931092	10.00689553	2	93.78	0.000232538	0.5	0.5	0.5
1736422	Mesorhizobium sp. Root102	N1-S18	Natural-soil	21	21						0		0				1
1144313	Flavobacterium sp. CF136	N1-S18	Natural-soil	7	7						0		0				0
2169526	Lactococcus termiticola	N1-S18	Natural-soil	4	4						0		0				0
124	Blastopirellula marina	N1-S18	Natural-soil	766	519						0		0				5
1842539	Bosea sp. RAC05	N1-S18	Natural-soil	346	346	5620120	67.64	346	340	68.52	0.011	1	42325	0.753097799	0.014606337	68.46343624	24	96.585	0.000533796	1	1	1
1287275	Mesorhizobium sp. LNJC395A00	N1-S18	Natural-soil	19	19	6335242	62.6	19	16	65.3	0.006	1	2406	0.037978028	0.157986085	6.329671384	4	94.66	0.000236771	1	1	0.666666667
2495580	Sphingomonas sp. TF3	N1-S18	Natural-soil	55	55						0		0				0
1703927	Streptomyces sp. CB00455	N1-S18	Natural-soil	326	326	7561943	72.28	326	319	70.24	0.007	1.443	39231	0.518795236	0.013492799	74.11360508	13	97.2	0.000462844	0.714285714	0.714285714	0.714285714
28034	Sulfobacillus thermosulfidooxidans	N1-S18	Natural-soil	22	18						0		0				0
83451	Archangium violaceum	N1-S18	Natural-soil	1777	1379	12537762	68.95	1777	1693	68.33	0.072	1.198	217379	1.733794277	0.041527418	24.08047607	148	95.32	0.00334988	0.785714286	0.773809524	0.75
1736473	Rhizobium sp. Root149	N1-S18	Natural-soil	16	16						0		0				0
390241	Pedobacter rhizosphaerae	N1-S18	Natural-soil	22	22						0		0				0
1775636	Thiomicrospira sp. XS5	N1-S18	Natural-soil	7	7						0		0				0
660064	Methermicoccus shengliensis	N1-S18	Natural-soil	18	0						0		0				0
1496	Clostridioides difficile	N1-S18	Natural-soil	101	98	4095894	28.52	101	99	53.49	0.006	1	11846	0.289216469	0.020745707	48.20274483	6	94.4	0.000244147	0.5	0.5	0.5
395933	Chryseobacterium lathyri	N1-S18	Natural-soil	10	10						0		0				0
1736457	Mycobacterium sp. Root135	N1-S18	Natural-soil	260	260	6501425	67.43	260	258	68.7	0.003	1	31307	0.481540585	0.006230004	160.5135284	7	94.995	0.000153812	1	1	1
1247714	Microbacterium sp. UCD-TDU	N1-S18	Natural-soil	15	15						0		0				0
361277	Terribacillus saccharophilus	N1-S18	Natural-soil	5	5						0		0				0
2045441	Bifidobacterium simiarum	N1-S18	Natural-soil	103	103						0		0				0
943815	Streptomyces shenzhenensis	N1-S18	Natural-soil	948	749	10659425	71.35	948	946	70.65	0.002	1	113125	1.061267376	0.001884539	530.633688	9	95.785	9.38E-05	1	1	1
1930763	Thermus caldifontis	N1-S18	Natural-soil	24	24						0		0				0
1296565	Geodermatophilus amargosae	N1-S18	Natural-soil	603	603	5869713	74.24	603	526	71.78	0.137	1.14	71382	1.216107159	0.112654546	8.876694591	156	95.86	0.006559094	0.831168831	0.805194805	0.727272727
340345	Actinoalloteichus hymeniacidonis	N1-S18	Natural-soil	337	337	6306386	68.08	337	333	69.86	0.006	1.25	40035	0.634832692	0.009451309	105.8054486	12	94.195	0.000317139	0.75	0.75	0.75
337191	Gordonia sp. KTR9	N1-S18	Natural-soil	66	66						0		0				0
679259	Gilvimarinus agarilyticus	N1-S18	Natural-soil	38	38						0		0				0
645465	Streptomyces sp. e14	N1-S18	Natural-soil	24	24						0		0				0
1293442	Falsochrobactrum ovis	N1-S18	Natural-soil	11	11						0		0				0
573024	Roseovarius nanhaiticus	N1-S18	Natural-soil	77	77						0		0				0
1881061	Stappia sp. ES.058	N1-S18	Natural-soil	135	135	4626254	63.61	135	134	67.66	0.003	1	15670	0.338718972	0.0088569	112.9063241	7	92.14	0.000108079	1	1	1
2545247	Streptomyces sp. KM273126	N1-S18	Natural-soil	166	166	10050388	70.36	166	164	70.04	0.002	0.996	20183	0.200818118	0.009959261	100.4090588	5	95.5	9.95E-05	1	1	1
58114	Glycomyces harbinensis	N1-S18	Natural-soil	438	438	6171523	70.57	438	435	70.1	0.004	1.436	53138	0.861019233	0.004645657	215.2548083	6	98.95	0.000243052	0.666666667	0.666666667	0.666666667
90728	Desulfatiglans anilini	N1-S18	Natural-soil	153	0						0		0				3
1904807	Bradyrhizobium mercantei	N1-S18	Natural-soil	190	190	8842857	63.99	190	188	66.98	0.003	1	23777	0.268883688	0.011157241	89.6278959	16	93.465	0.000113086	1	1	1
262898	Micromonospora mirobrigensis	N1-S18	Natural-soil	362	362	6168719	73.34	362	350	71.36	0.017	1.413	43704	0.708477724	0.023995109	41.67516026	24	95.275	0.000972649	0.666666667	0.666666667	0.666666667
1777143	Caballeronia glebae	N1-S18	Natural-soil	149	149						0		0				0
2053187	Rhodohalobacter barkolensis	N1-S18	Natural-soil	9	9						0		0				0
1463920	Streptomyces sp. NRRL S-87	N1-S18	Natural-soil	454	454	8150698	73.51	454	453	71.11	0.001	1	54121	0.664004482	0.001506014	664.0044816	2	93.22	6.13E-05	1	1	1
88688	Caulobacter segnis	N1-S18	Natural-soil	634	634	4655467	67.67	634	633	69.34	0.002	1	75225	1.615842192	0.001237745	807.9210958	4	97.96	0.000107401	1	1	1
526067	Haloglycomyces albus	N1-S18	Natural-soil	86	0						0		0				0
107709	Opitutus terrae	N1-S18	Natural-soil	603	0	5957605	65.34	603	597	64.35	0.009	1.556	73326	1.230796604	0.007312337	136.7551782	35	93.54	0.000503558	0.5	0.5	0.5
215690	Thermomonas fusca	N1-S18	Natural-soil	160	99						0		0				0
281091	Azorhizobium doebereinerae	N1-S18	Natural-soil	421	0	5817514	68.91	421	418	69.07	0.004	1.555	50434	0.866933883	0.004613962	216.7334707	10	91.55	0.000257842	0.666666667	0.666666667	0.666666667
1897478	Haladaptatus sp. W1	N1-S18	Natural-soil	38	38						0		0				0
1325107	Bradyrhizobium zhanjiangense	N1-S18	Natural-soil	160	160	9342022	62.94	160	159	66.63	0.002	1	19622	0.210040182	0.009521988	105.0200909	4	92.91	5.35E-05	1	1	1
716796	Azospirillum sp. TSO35-2	N1-S18	Natural-soil	384	384	7352042	69.34	384	383	69.45	0.002	1	45811	0.623105798	0.003209728	311.5528992	4	94.66	6.80E-05	1	1	1
88431	Dorea longicatena	N1-S18	Natural-soil	8	8						0		0				0
528314	Methanoculleus horonobensis	N1-S18	Natural-soil	34	34						0		0				0
1982762	Streptomyces sp. CS159	N1-S18	Natural-soil	21	21						0		0				0
634155	Pseudofulvimonas gallinarii	N1-S18	Natural-soil	233	233	3452107	67.55	233	232	67.31	0.004	1	28220	0.817471764	0.004893135	204.3679411	6	91.85	0.000144839	1	1	1
1981730	Pseudomonas sp. B28(2017)	N1-S18	Natural-soil	8	8						0		0				0
1790	Mycobacterium asiaticum	N1-S18	Natural-soil	1077	1052	5969538	66.42	1077	1071	68.42	0.009	1.161	131769	2.20735675	0.004077275	245.2618611	16	94.975	0.000502551	0.833333333	0.833333333	0.833333333
1265	Ruminococcus flavefaciens	N1-S18	Natural-soil	72	44						0		0				0
1736287	Burkholderia sp. Leaf177	N1-S18	Natural-soil	85	85						0		0				0
1128178	Bradyrhizobium sp. CCBAU 43298	N1-S18	Natural-soil	44	44						0		0				0
308111	Algoriphagus boritolerans	N1-S18	Natural-soil	20	0						0		0				0
1767	Mycobacterium intracellulare	N1-S18	Natural-soil	487	386						0		0				4
1593482	Massilia sp. YMA4	N1-S18	Natural-soil	214	214						0		0				3
48256	Ruminiclostridium hungatei	N1-S18	Natural-soil	12	12						0		0				0
1714300	Marinobacterium profundum	N1-S18	Natural-soil	50	50						0		0				0
2055946	Kocuria tytonicola	N1-S18	Natural-soil	130	130						0		0				0
2052828	Agrobacterium bohemicum	N1-S18	Natural-soil	34	34						0		0				0
1684	Bifidobacterium asteroides	N1-S18	Natural-soil	87	87						0		0				0
588	Providencia stuartii	N1-S18	Natural-soil	15	15						0		0				0
1463895	Streptomyces sp. NRRL S-237	N1-S18	Natural-soil	157	157						0		0				2
1384459	Methyloceanibacter caenitepidi	N1-S18	Natural-soil	105	105	3424964	62.84	105	104	67.55	0.003	1	13236	0.386456617	0.007762838	128.8188723	3	94.17	0.000145987	1	1	1
1783274	Arsenicitalea aurantiaca	N1-S18	Natural-soil	232	232	3686775	65.44	232	228	67.74	0.008	1.276	28065	0.761234412	0.010509246	95.15430152	11	98.795	0.00054248	0.75	0.75	0.75
1636152	Planctomyces sp. SH-PL62	N1-S18	Natural-soil	1114	1114	6784659	69.28	1114	1084	67.62	0.046	1.116	133145	1.962442033	0.023440183	42.66178332	115	94.66	0.00221087	0.866666667	0.833333333	0.833333333
1437453	Streptomyces leeuwenhoekii	N1-S18	Natural-soil	176	176	8122491	72.68	176	175	71.27	0.001	1	20785	0.255894405	0.003907862	255.8944048	2	97.83	6.16E-05	1	1	1
676	Vibrio fluvialis	N1-S18	Natural-soil	58	57						0		0				0
1173585	Ruegeria arenilitoris	N1-S18	Natural-soil	458	458						0		0				0
747	Pasteurella multocida	N1-S18	Natural-soil	12	8						0		0				0
546160	Dietzia lutea	N1-S18	Natural-soil	130	130						0		0				0
41	Stigmatella aurantiaca	N1-S18	Natural-soil	829	174	9365767	69.15	829	797	68.22	0.037	1.177	100590	1.07401775	0.034450082	29.02750676	65	95.325	0.001708349	0.8125	0.8125	0.8125
1930254	Arthrobacter sp. SRS-W-1-2016	N1-S18	Natural-soil	47	47						0		0				1
360086	Lentzea kentuckyensis	N1-S18	Natural-soil	662	662	10210611	68.76	662	561	69.04	0.101	1.212	78621	0.769993098	0.131170007	7.623694043	170	96.32	0.004945835	0.772277228	0.772277228	0.742574257
68280	Streptomyces violaceusniger	N1-S18	Natural-soil	213	18	10460168	70.97	213	211	70.47	0.002	1	26203	0.250502669	0.007983947	125.2513344	1	94.2	9.56E-05	1	1	1
1736402	Arthrobacter sp. Soil763	N1-S18	Natural-soil	166	166	3540433	68.94	166	164	68.71	0.006	1	20144	0.568969954	0.010545372	94.82832561	1	95.005	0.000282451	1	1	1
416001	Nodosilinea nodulosa	N1-S18	Natural-soil	88	0						0		0				2
1230998	Corynebacterium frankenforstense	N1-S18	Natural-soil	235	0						0		0				1
1400001	Necropsobacter massiliensis	N1-S18	Natural-soil	9	9						0		0				0
54915	Brevibacillus reuszeri	N1-S18	Natural-soil	58	58						0		0				0
320324	Formosa agariphila	N1-S18	Natural-soil	5	0						0		0				0
1500506	Halopolyspora algeriensis	N1-S18	Natural-soil	279	279	4526911	68.18	279	276	68.87	0.008	1	34711	0.7667701	0.010433375	95.8462625	7	94.7	0.000331352	1	1	1
2086576	Microbacterium timonense	N1-S18	Natural-soil	227	227	3961226	70.1	227	225	69.36	0.006	1	27310	0.689433019	0.008702803	114.9055032	4	95.97	0.000252447	1	1	1
1476877	Streptomyces sp. NRRL B-1347	N1-S18	Natural-soil	352	352						0		0				3
245188	Yoonia vestfoldensis	N1-S18	Natural-soil	151	52						0		0				0
1896164	Luteimonas sp. JM171	N1-S18	Natural-soil	181	181						0		0				3
1806669	Neptuniibacter pectenicola	N1-S18	Natural-soil	4	4						0		0				0
2200759	Glycomyces dulcitolivorans	N1-S18	Natural-soil	350	350	5685225	70.65	350	347	69.89	0.006	1	42145	0.741307512	0.008093807	123.551252	6	96.92	0.000263842	1	1	1
2070508	Blastococcus atacamensis	N1-S18	Natural-soil	587	587	3893821	73.09	587	516	71.31	0.183	1.191	69646	1.788628702	0.102313018	9.773927332	155	95.76	0.009117009	0.802816901	0.802816901	0.718309859
370622	Aureimonas altamirensis	N1-S18	Natural-soil	432	432	4190965	64.84	432	431	67.6	0.003	1	52975	1.26402869	0.002373364	421.3428968	5	94.5	0.000119304	1	1	1
13689	Sphingomonas paucimobilis	N1-S18	Natural-soil	33	33						0		0				0
285562	Streptomyces coelicoflavus	N1-S18	Natural-soil	215	215						0		0				0
1101190	Methylopila sp. M107	N1-S18	Natural-soil	389	389	4453493	67.98	389	384	68.55	0.011	1	46111	1.035389525	0.010624021	94.12632042	11	97.59	0.000561357	1	1	1
1118379	Mycolicibacter minnesotensis	N1-S18	Natural-soil	150	150						0		0				3
1579979	Wenzhouxiangella marina	N1-S18	Natural-soil	215	215						0		0				2
1519374	Amphiplicatus metriothermophilus	N1-S18	Natural-soil	207	207						0		0				2
929813	Gibbsiella quercinecans	N1-S18	Natural-soil	79	79						0		0				0
2070366	Micromonospora deserti	N1-S18	Natural-soil	514	514	6720287	72.39	514	480	70.4	0.046	1.281	61405	0.913725857	0.050343327	19.86360559	65	96.76	0.002529654	0.735294118	0.735294118	0.735294118
1332069	Pantoea sp. AS-PWVM4	N1-S18	Natural-soil	5	5						0		0				0
1409788	Sunxiuqinia dokdonensis	N1-S18	Natural-soil	26	26						0		0				0
525640	Paracoccus chinensis	N1-S18	Natural-soil	142	142						0		0				1
34010	Azospirillum halopraeferens	N1-S18	Natural-soil	520	0	6512377	70.71	520	518	69.43	0.004	1	63254	0.971288978	0.004118239	242.8222445	11	92.76	0.000153554	1	1	1
561176	Jiangella alba	N1-S18	Natural-soil	479	479	7681885	72.82	479	469	70.53	0.017	1	57067	0.742877562	0.022883986	43.69868011	25	96.315	0.000650882	1	1	1
1879049	Acinetobacter sp. WCHAc010034	N1-S18	Natural-soil	25	25						0		0				0
1848692	Microbacterium sp. MYb66	N1-S18	Natural-soil	160	160						0		0				0
153496	Kozakia baliensis	N1-S18	Natural-soil	77	77						0		0				0
1358	Lactococcus lactis	N1-S18	Natural-soil	35	29						0		0				0
280093	Flavobacterium granuli	N1-S18	Natural-soil	6	6						0		0				0
1796922	Piscinibacter defluvii	N1-S18	Natural-soil	634	634	7085614	70.69	634	619	69.25	0.023	1.057	78523	1.108203185	0.020754317	48.18274716	19	94.44	0.001058483	0.933333333	0.933333333	0.933333333
1144553	Nonomuraea solani	N1-S18	Natural-soil	965	965	13236837	70.38	965	862	69.99	0.076	1.217	116248	0.878215846	0.08653909	11.55547165	158	97.47	0.003890658	0.708737864	0.67961165	0.640776699
2292242	Parabacteroides sp. AF18-52	N1-S18	Natural-soil	3	3						0		0				0
1649877	Pseudomonas sp. CCOS 191	N1-S18	Natural-soil	28	28						0		0				0
1046117	Oceaniovalibus guishaninsula	N1-S18	Natural-soil	130	0						0		0				1
1736362	Cellulomonas sp. Leaf395	N1-S18	Natural-soil	281	281	4166651	71.77	281	264	70.34	0.042	1.134	32373	0.776954921	0.05405719	18.4989267	31	96.53	0.002040008	0.882352941	0.882352941	0.882352941
121608	Paenibacillus koleovorans	N1-S18	Natural-soil	128	0						0		0				0
1821036	Reichenbachiella versicolor	N1-S18	Natural-soil	10	10						0		0				0
444608	Gryllotalpicola ginsengisoli	N1-S18	Natural-soil	267	0	2944984	70.93	267	266	70.1	0.004	1	31901	1.083231692	0.003692654	270.8079229	4	96.15	0.00016978	1	1	1
1773	Mycobacterium tuberculosis	N1-S18	Natural-soil	495	409	4272932	65.49	418	416	66.37	0.006	1	52429	1.22700291	0.004889964	204.5004851	4	93.06	0.000234031	1	1	1
366584	Pseudonocardia oroxyli	N1-S18	Natural-soil	316	316	6111570	73	316	314	71.28	0.004	1	38504	0.630018146	0.006349023	157.5045365	7	93.055	0.000163624	1	1	1
1427356	Hyphomicrobium nitrativorans	N1-S18	Natural-soil	185	0						0		0				2
1736602	Achromobacter sp. Root83	N1-S18	Natural-soil	136	136						0		0				0
1559896	Sulfuriferula multivorans	N1-S18	Natural-soil	79	79						0		0				4
1539142	Cupriavidus sp. IDO	N1-S18	Natural-soil	193	193						0		0				5
1353528	Thioclava indica	N1-S18	Natural-soil	51	51						0		0				0
1720302	Xanthomonas massiliensis	N1-S18	Natural-soil	181	181						0		0				2
1771	Mycolicibacterium phlei	N1-S18	Natural-soil	483	480	5313907	69.46	480	468	69.19	0.025	1.077	58520	1.101261275	0.022701243	44.05045101	35	94.205	0.001129113	0.916666667	0.916666667	0.916666667
1761790	Lysobacter sp. cf310	N1-S18	Natural-soil	122	122						0		0				0
1172188	Terracoccus sp. 273MFTsu3.1	N1-S18	Natural-soil	246	246						0		0				4
660537	Paraburkholderia acidipaludis	N1-S18	Natural-soil	198	0						0		0				3
180281	Cyanobium sp. PCC 7001	N1-S18	Natural-soil	96	96						0		0				0
392827	Halalkalibacillus halophilus	N1-S18	Natural-soil	3	0						0		0				0
1857645	Actinomyces vulturis	N1-S18	Natural-soil	9	9						0		0				0
1771309	Salinicola tamaricis	N1-S18	Natural-soil	84	84						0		0				2
2490848	Streptomyces sp. RP5T	N1-S18	Natural-soil	262	262	9590268	70.91	262	261	71.14	0.001	1	31700	0.330543422	0.003025321	330.5434217	6	97.03	5.21E-05	1	1	1
1179743	Pontibacter ramchanderi	N1-S18	Natural-soil	45	45						0		0				0
1736379	Marmoricola sp. Leaf446	N1-S18	Natural-soil	334	334	3814797	73.38	334	332	71.1	0.007	1	39959	1.047473824	0.006682745	149.6391177	5	95.72	0.000262137	1	1	1
1355477	Bradyrhizobium diazoefficiens	N1-S18	Natural-soil	1600	1599	8910608	64.14	1599	1593	66.9	0.009	1	196383	2.203923683	0.004083626	244.8804092	28	93.28	0.000336677	1	1	1
2079227	Arthrobacter sp. PGP41	N1-S18	Natural-soil	87	87	4270237	65.38	87	86	68.14	0.003	1	11039	0.258510242	0.011604956	86.17008065	3	99.29	0.00011709	1	1	1
1658665	Mitsuaria sp. 7	N1-S18	Natural-soil	354	354	6085092	68.33	354	353	68.84	0.002	1	42422	0.697146403	0.002868838	348.5732015	4	95.28	8.22E-05	1	1	1
506668	Bosea sp. BIWAKO-01	N1-S18	Natural-soil	336	336	7326961	64.77	336	328	66.92	0.014	1	41326	0.564026477	0.02482153	40.2876055	27	95.505	0.000545929	1	1	1
341722	Agrococcus lahaulensis	N1-S18	Natural-soil	183	70						0		0				0
1736463	Microbacterium sp. Root1433D1	N1-S18	Natural-soil	9	9						0		0				0
2212479	Mycobacterium kyogaense	N1-S18	Natural-soil	144	144	5759757	67.86	144	143	68.86	0.002	1	17029	0.295654834	0.006764645	147.827417	6	92.56	8.68E-05	1	1	1
765840	Moraxella macacae	N1-S18	Natural-soil	1	0						0		0				0
1855912	Luteitalea pratensis	N1-S18	Natural-soil	2888	2888	7480314	67.22	2888	2726	64.7	0.172	1.463	356815	4.77005377	0.036058294	27.73287076	424	95.21	0.010828422	0.555555556	0.518518519	0.364197531
166954	Kaistia adipata	N1-S18	Natural-soil	377	0	4839203	67.15	377	370	67.81	0.019	1	45500	0.940237473	0.020207661	49.48618279	21	93.65	0.00072326	1	1	1
1818881	Candidatus Thiodiazotropha endoloripes	N1-S18	Natural-soil	44	44	4466495	52.11	44	39	61.59	0.005	2.726	5652	0.126542177	0.039512518	25.30843536	5	97.62	0.000559723	0.2	0.4	0.2
2496759	Mesorhizobium sp. M1E.F.Ca.ET.041.01.1.1	N1-S18	Natural-soil	53	53	7134805	63.19	53	49	67.18	0.005	1.245	6076	0.085160001	0.05871301	17.03200017	6	97.9	0.000280316	0.75	0.75	0.75
620910	Luteimicrobium subarcticum	N1-S18	Natural-soil	328	328	3632746	73.19	328	327	70.42	0.004	1	39374	1.083863281	0.003690502	270.9658203	3	93.1	0.000137637	1	1	1
43304	Mycolicibacterium peregrinum	N1-S18	Natural-soil	573	573	6479047	66.41	573	570	68.82	0.004	1.441	69626	1.074633353	0.0037222	268.6583382	13	97.32	0.000231516	0.666666667	0.666666667	0.666666667
1118058	Actinomyces sp. ph3	N1-S18	Natural-soil	5	5						0		0				0
37330	Nocardia nova	N1-S18	Natural-soil	710	333						0		0				0
1921087	Mariprofundus ferrinatatus	N1-S18	Natural-soil	34	34						0		0				0
1461582	Jeotgalicoccus saudimassiliensis	N1-S18	Natural-soil	7	7						0		0				0
1844971	Curvibacter sp. AEP1-3	N1-S18	Natural-soil	44	44						0		0				2
1841610	Planctopirus hydrillae	N1-S18	Natural-soil	31	31						0		0				0
1841856	Bacteroides mediterraneensis	N1-S18	Natural-soil	26	26						0		0				0
2201	Methanofollis liminatans	N1-S18	Natural-soil	49	0						0		0				0
110505	Mycobacterium heckeshornense	N1-S18	Natural-soil	227	227	4865109	65.9	227	226	68.66	0.002	1	28555	0.586934435	0.003407536	293.4672173	4	93.75	0.000102773	1	1	1
2072	Saccharothrix australiensis	N1-S18	Natural-soil	675	675	7861373	73.46	675	665	71	0.013	1.036	79655	1.013245396	0.012830061	77.94195355	19	95.3	0.000636021	1	0.9	0.9
1736412	Nocardioides sp. Soil796	N1-S18	Natural-soil	29	29	5288659	69.47	29	25	69.72	0.009	1.173	3696	0.069885391	0.128782281	7.765043401	6	96.335	0.000378168	0.75	0.75	0.75
53368	Hamadaea tsunoensis	N1-S18	Natural-soil	932	0	9478888	70.81	932	917	69.88	0.013	1.312	111622	1.177585388	0.011039539	90.58349136	38	95.59	0.000791232	0.733333333	0.733333333	0.733333333
948102	Mycobacteroides franklinii	N1-S18	Natural-soil	232	232	5023635	64.17	232	231	67.93	0.003	1	27397	0.545362073	0.005500933	181.7873578	1	92.47	9.95E-05	1	1	1
1033736	Brevibacterium senegalense	N1-S18	Natural-soil	222	222	3427329	69.98	222	218	68.74	0.005	2.256	25873	0.754902725	0.00662337	150.9805449	10	96.15	0.000583545	0.25	0.25	0.25
1736234	Paenibacillus sp. Leaf72	N1-S18	Natural-soil	21	21						0		0				0
2492472	Caulobacter sp. 602-1	N1-S18	Natural-soil	204	204	5437054	67.79	204	203	69.07	0.003	1	24078	0.442850117	0.006774301	147.6167057	3	92.86	9.20E-05	1	1	1
2058894	Arthrobacter sp. GMC3	N1-S18	Natural-soil	62	62						0		0				1
1684789	Halomonas urumqiensis	N1-S18	Natural-soil	73	73						0		0				0
1463864	Streptomyces sp. NRRL F-5630	N1-S18	Natural-soil	260	260	7063039	72.9	260	259	71.14	0.002	1	30414	0.430607845	0.004644597	215.3039223	5	93.91	7.08E-05	1	1	1
2496869	Candidatus Chloroploca sp. Khr17	N1-S18	Natural-soil	103	103	6376501	58.86	103	99	64.03	0.002	3.697	13481	0.211416888	0.009459982	105.7084442	3	99.07	0.000313652	0.25	0.25	0.25
1873482	Xenorhabdus eapokensis	N1-S18	Natural-soil	2	2						0		0				0
591205	Paracoccus isoporae	N1-S18	Natural-soil	127	127	3523473	65.81	127	126	67.49	0.003	1	15351	0.435678094	0.006885818	145.2260312	1	97.83	0.000141905	1	1	1
1232219	Halococcus agarilyticus	N1-S18	Natural-soil	127	127						0		0				0
539	Eikenella corrodens	N1-S18	Natural-soil	45	44						0		0				0
2058088	Vibrio sp. vnigr-6D03	N1-S18	Natural-soil	4	4						0		0				0
83765	Formivibrio citricus	N1-S18	Natural-soil	92	92						0		0				5
1403540	Halomonas sp. BC04	N1-S18	Natural-soil	84	84						0		0				0
1273429	Vulcaniibacterium tengchongense	N1-S18	Natural-soil	223	223						0		0				1
1117244	Xanthobacter sp. 91	N1-S18	Natural-soil	96	96						0		0				0
405782	Streptacidiphilus anmyonensis	N1-S18	Natural-soil	492	492						0		0				1
643674	Paenalcaligenes hominis	N1-S18	Natural-soil	14	14						0		0				0
1943	Streptomyces griseoruber	N1-S18	Natural-soil	352	352	10217879	71.67	352	351	71.02	0.001	1	42472	0.415663564	0.002405792	415.6635638	4	93.75	4.89E-05	1	1	1
47883	Pseudomonas synxantha	N1-S18	Natural-soil	53	49						0		0				0
1747766	Mycobacterium sp. NAZ190054	N1-S18	Natural-soil	362	362	6094859	68.23	362	358	69.23	0.008	0.994	43203	0.708843305	0.011285992	88.60541319	15	93.875	0.000328145	1	1	1
1720192	Corynebacterium bouchesdurhonense	N1-S18	Natural-soil	136	136						0		0				1
1933035	Pseudoruegeria sp. SK021	N1-S18	Natural-soil	67	67						0		0				2
41276	Brevundimonas vesicularis	N1-S18	Natural-soil	121	116						0		0				0
2434	Roseobacter denitrificans	N1-S18	Natural-soil	48	48						0		0				0
683228	Micromonospora yangpuensis	N1-S18	Natural-soil	434	434	6524299	72.02	434	429	70.76	0.008	1	52004	0.797081801	0.010036611	99.63522518	31	95.6	0.000383183	1	1	1
1387883	Halomonas heilongjiangensis	N1-S18	Natural-soil	151	151	4994016	66.08	151	149	68.68	0.003	1.907	17844	0.357307626	0.008396126	119.1025419	9	94.39	0.00020024	0.5	0.5	0.5
1208599	Bacillus cihuensis	N1-S18	Natural-soil	3	3	5443019	37.07	3	1	34.63	0.003	1.376	410	0.007532584	0.398269683	2.510861466	1	94.92	0.000183722	0.5	0.5	0.5
1348429	Effusibacillus lacus	N1-S18	Natural-soil	26	26						0		0				0
376733	Paracoccus halophilus	N1-S18	Natural-soil	116	116						0		0				0
138595	Olsenella profusa	N1-S18	Natural-soil	221	125						0		0				2
161920	Dietzia natronolimnaea	N1-S18	Natural-soil	71	71						0		0				0
936381	Selenomonas sp. CM52	N1-S18	Natural-soil	39	39						0		0				0
381306	Thiohalorhabdus denitrificans	N1-S18	Natural-soil	224	224						0		0				4
1814	Amycolatopsis methanolica	N1-S18	Natural-soil	234	0	7196860	71.53	234	233	70.13	0.001	1	27864	0.387168849	0.002582852	387.1688486	9	97.03	6.95E-05	1	1	1
67348	Streptomyces prunicolor	N1-S18	Natural-soil	365	0						0		0				1
135719	Sphingobium amiense	N1-S18	Natural-soil	106	106						0		0				1
1922337	Leptolyngbya sp. 'hensonii'	N1-S18	Natural-soil	34	34						0		0				0
129922	Saccharomonospora halophila	N1-S18	Natural-soil	152	0	3685023	70.89	152	147	70.51	0.01	1.638	18049	0.489793415	0.020416771	48.97934151	10	95.65	0.000678422	0.6	0.6	0.6
105751	Aeromonas bestiarum	N1-S18	Natural-soil	20	20						0		0				0
2479367	Buttiauxella sp. 3AFRM03	N1-S18	Natural-soil	3	3						0		0				0
43357	Kutzneria albida	N1-S18	Natural-soil	767	0	9874926	70.6	767	755	70.03	0.014	1.089	91725	0.92886772	0.015072114	66.34769429	35	94.725	0.000607599	0.916666667	0.916666667	0.833333333
1856862	Mycobacterium sp. 1245805.9	N1-S18	Natural-soil	173	173	6098823	68.43	173	171	69.1	0.002	1.853	20534	0.336687915	0.005940219	168.3439575	7	94.105	0.000163966	0.5	0.5	0.5
1605367	Jiulongibacter sediminis	N1-S18	Natural-soil	13	13						0		0				0
308754	Rhodovulum sp. MB263	N1-S18	Natural-soil	89	89						0		0				0
519	Bordetella parapertussis	N1-S18	Natural-soil	17	9						0		0				0
257003	Sphingomonas phyllosphaerae	N1-S18	Natural-soil	348	3						0		0				3
1096243	Idiomarina piscisalsi	N1-S18	Natural-soil	4	4						0		0				0
285268	Acetobacter nitrogenifigens	N1-S18	Natural-soil	46	0						0		0				0
1464070	Streptomyces graminilatus	N1-S18	Natural-soil	294	294	9608680	70.14	294	291	70.4	0.002	1.47	35101	0.36530512	0.005474875	182.65256	8	95.41	0.000156109	0.666666667	0.666666667	0.666666667
426703	Alkalibacterium putridalgicola	N1-S18	Natural-soil	6	6						0		0				0
687412	Pseudorhodobacter aquimaris	N1-S18	Natural-soil	30	30						0		0				0
1653207	Bifidobacterium aquikefiri	N1-S18	Natural-soil	13	13						0		0				0
1445505	Gynuella sunshinyii	N1-S18	Natural-soil	14	0						0		0				0
2033437	Chitinophaga sp. MD30	N1-S18	Natural-soil	1	1						0		0				0
1547437	Hoeflea sp. BAL378	N1-S18	Natural-soil	263	263	5483543	65.37	263	262	68.38	0.002	1	31478	0.574044919	0.003484048	287.0224597	2	95.83	9.12E-05	1	1	1
146018	Mycolicibacterium neworleansense	N1-S18	Natural-soil	186	186	6287317	66.85	186	183	68.92	0.004	1.457	22766	0.362094038	0.011046854	90.52350947	11	95.58	0.000238576	0.666666667	0.666666667	0.666666667
1836972	Frankia canadensis	N1-S18	Natural-soil	601	601	7673585	72.39	601	597	70.6	0.006	1	71397	0.930425609	0.006448662	155.0709349	17	95.725	0.000260634	1	1	1
2050896	Brachybacterium timonense	N1-S18	Natural-soil	105	105						0		0				1
1894989	Thermodesulfitimonas autotrophica	N1-S18	Natural-soil	76	76						0		0				0
418702	Azonexus hydrophilus	N1-S18	Natural-soil	264	158						0		0				1
1280483	Tissierella sp. P1	N1-S18	Natural-soil	1	1						0		0				0
1930558	Micrococcus sp. FDAARGOS_333	N1-S18	Natural-soil	29	29						0		0				0
286420	Hahella ganghwensis	N1-S18	Natural-soil	24	0						0		0				0
2020324	Streptomyces sp. CB01201	N1-S18	Natural-soil	299	299						0		0				2
2126993	Paraburkholderia sp. C35	N1-S18	Natural-soil	140	140						0		0				1
474952	Granulicella rosea	N1-S18	Natural-soil	349	349	5293785	62.91	349	348	66.27	0.002	1	42262	0.798332384	0.002505222	399.1661921	9	93.81	9.45E-05	1	1	1
2071627	Plantactinospora sp. BB1	N1-S18	Natural-soil	161	161	8386853	72.4	161	156	71.04	0.007	1.192	19616	0.233889875	0.029928615	33.41283929	11	93.24	0.000298086	0.8	0.8	0.8
426371	Algoriphagus vanfongensis	N1-S18	Natural-soil	11	0						0		0				0
553814	Acidovorax carolinensis	N1-S18	Natural-soil	97	97	4058023	64.14	97	96	67.08	0.004	1	11872	0.292556252	0.013672584	73.13906304	1	93.88	0.000123213	1	1	1
39029	Megasphaera cerevisiae	N1-S18	Natural-soil	7	7						0		0				0
1932621	Nostoc sp. T09	N1-S18	Natural-soil	42	42	8251853	41.52	42	40	57.38	0.003	1	5049	0.061186257	0.049030618	20.39541907	7	94.635	0.000121185	1	1	1
2033486	Bacillus sp. AFS015802	N1-S18	Natural-soil	11	11						0		0				0
195907	Gillisia limnaea	N1-S18	Natural-soil	1	0						0		0				0
410	Methylobacterium organophilum	N1-S18	Natural-soil	424	424	5319780	69.8	424	422	69.55	0.004	1	50824	0.955377854	0.004186825	238.8444635	12	95.23	0.000187978	1	1	1
913326	Skermanella stibiiresistens	N1-S18	Natural-soil	1115	0	7868338	65.86	1115	970	66.29	0.161	1.37	134793	1.713106376	0.093981321	10.64041228	310	95.61	0.009214144	0.662068966	0.606896552	0.517241379
69373	Curtobacterium pusillum	N1-S18	Natural-soil	550	550						0		0				2
248026	Cupriavidus pinatubonensis	N1-S18	Natural-soil	107	107						0		0				0
117157	Actinopolymorpha singaporensis	N1-S18	Natural-soil	395	395	6403669	70.61	395	394	69.22	0.002	1	47151	0.736312261	0.002716239	368.1561305	7	92.86	7.81E-05	1	1	1
34015	Blastomonas natatoria	N1-S18	Natural-soil	100	100						0		0				1
1085	Rhodospirillum rubrum	N1-S18	Natural-soil	298	298						0		0				4
578942	Dokdonella immobilis	N1-S18	Natural-soil	241	241						0		0				0
263723	Idiomarina fontislapidosi	N1-S18	Natural-soil	6	6						0		0				0
53429	Nocardia flavorosea	N1-S18	Natural-soil	394	394	7440171	67.09	394	391	69.25	0.005	1	47606	0.639850885	0.007814321	127.970177	10	97.08	0.000201608	1	1	1
2099401	Corynebacterium sp. J010B-136	N1-S18	Natural-soil	7	7						0		0				0
219314	Aeromicrobium marinum	N1-S18	Natural-soil	263	0	3079840	71.11	263	261	69.49	0.008	1	31028	1.007454933	0.007940802	125.9318666	7	94.57	0.000324692	1	1	0.5
1392488	Flavimarina sp. Hel_I_48	N1-S18	Natural-soil	16	16						0		0				0
1792	Mycolicibacterium chitae	N1-S18	Natural-soil	366	366	5461769	68.88	366	363	69.58	0.005	1	44716	0.818709103	0.006107175	163.7418206	9	94.79	0.000274636	1	1	1
2040293	Lentibacillus sp. Marseille-P4043	N1-S18	Natural-soil	7	7						0		0				0
1542388	Defluviimonas aquaemixtae	N1-S18	Natural-soil	172	172	4235016	64.45	172	171	68.42	0.002	1	21001	0.495889508	0.004033157	247.9447539	3	96.39	0.000118063	1	1	1
574962	Pseudomonas taeanensis	N1-S18	Natural-soil	52	0						0		0				0
1736339	Cellulomonas sp. Leaf334	N1-S18	Natural-soil	347	347	4742537	72.31	347	336	70.67	0.025	1.021	41566	0.876450727	0.028524136	35.05802907	26	96.7	0.001159717	1	0.818181818	0.818181818
435	Acetobacter aceti	N1-S18	Natural-soil	81	81						0		0				0
720605	Halomonas smyrnensis	N1-S18	Natural-soil	31	0						0		0				1
1914756	Phenylobacterium deserti	N1-S18	Natural-soil	336	336	3878658	68.18	336	326	68.81	0.026	1.11	39451	1.017130152	0.025562117	39.12039045	29	94.365	0.001289106	0.9	0.9	0.9
1601833	Salipaludibacillus aurantiacus	N1-S18	Natural-soil	8	8						0		0				0
273678	Microbacterium hydrocarbonoxydans	N1-S18	Natural-soil	827	827	3476986	68.64	827	822	70.04	0.021	1	100097	2.878843918	0.007294595	137.0878056	5	96.67	0.000719014	1	0.8	0.8
1936993	Dictyobacter aurantiacus	N1-S18	Natural-soil	180	180						0		0				4
431489	Demequina lutea	N1-S18	Natural-soil	152	152						0		0				1
60706	Actinomadura formosensis	N1-S18	Natural-soil	416	0	7124672	71.5	416	409	69.94	0.011	1.151	49534	0.695246041	0.015821737	63.20418553	21	96.06	0.000491251	0.857142857	0.857142857	0.857142857
43656	Pseudoalteromonas denitrificans	N1-S18	Natural-soil	8	0						0		0				0
1897632	Saccharospirillum sp. MSK14-1	N1-S18	Natural-soil	41	41						0		0				0
52774	Actinomyces slackii	N1-S18	Natural-soil	146	145						0		0				2
1137280	Marinobacter nitratireducens	N1-S18	Natural-soil	34	34						0		0				0
1812810	Rhodohalobacter halophilus	N1-S18	Natural-soil	9	9						0		0				0
1048	Marichromatium gracile	N1-S18	Natural-soil	132	132						0		0				0
1945520	Psychrobacter pasteurii	N1-S18	Natural-soil	4	4						0		0				0
2027911	Cupriavidus sp. P-10	N1-S18	Natural-soil	191	191	9083096	65.3	191	189	67.97	0.001	1.803	23728	0.261232514	0.003828007	261.2325137	3	95.4	0.000110095	0.5	0.5	0.5
1450524	Caenimonas sp. SL110	N1-S18	Natural-soil	206	206	4721438	63.39	206	197	65.81	0.016	1.275	24778	0.524797742	0.030487936	32.79985886	13	96.4	0.000953099	0.777777778	0.777777778	0.777777778
150146	Flavobacterium gillisiae	N1-S18	Natural-soil	6	6						0		0				0
1736410	Arthrobacter sp. Soil782	N1-S18	Natural-soil	89	89	3422365	63.4	89	88	67.75	0.003	1	11206	0.327434391	0.009162141	109.144797	1	94.06	0.000146098	1	1	1
47500	Aneurinibacillus migulanus	N1-S18	Natural-soil	7	7						0		0				0
651662	Hymenobacter psychrophilus	N1-S18	Natural-soil	77	77						0		0				0
1295366	Mesorhizobium soli	N1-S18	Natural-soil	238	238	6267176	62.57	238	231	66.35	0.009	1.199	28451	0.453968422	0.019825167	50.44093579	20	95.05	0.000558465	0.857142857	0.857142857	0.857142857
1391910	Pseudooctadecabacter jejudonensis	N1-S18	Natural-soil	27	27						0		0				0
1605368	Bowmanella sp. JS7-9	N1-S18	Natural-soil	13	13						0		0				0
183	Leptonema illini	N1-S18	Natural-soil	45	45	4522760	54.26	45	44	65.49	0.002	1	5564	0.123022225	0.016257225	61.51111268	1	99.1	0.000110552	1	1	1
1743230	Mycobacterium sp. IEC1808	N1-S18	Natural-soil	68	68						0		0				2
1848729	Pseudomonas sp. MYb185	N1-S18	Natural-soil	55	55						0		0				0
876270	Methyloferula stellata	N1-S18	Natural-soil	133	0						0		0				1
504487	Jejuia pallidilutea	N1-S18	Natural-soil	7	7						0		0				0
39122	Skermania piniformis	N1-S18	Natural-soil	265	265	4230116	68.6	265	264	68.76	0.002	1	32451	0.767142083	0.002607079	383.5710416	5	96.04	0.0001182	1	1	1
964	Herbaspirillum seropedicae	N1-S18	Natural-soil	112	112						0		0				2
1118153	Halomonas sp. GFAJ-1	N1-S18	Natural-soil	11	11						0		0				0
131568	Kineococcus radiotolerans	N1-S18	Natural-soil	559	432						0		0				9
1736299	Sphingomonas sp. Leaf198	N1-S18	Natural-soil	10	10						0		0				0
2497686	Candidimonas sp. SYP-B2681	N1-S18	Natural-soil	43	43						0		0				0
1449068	Rhodococcus sp. UNC23MFCrub1.1	N1-S18	Natural-soil	23	23						0		0				0
172901	Victivallis vadensis	N1-S18	Natural-soil	148	148						0		0				0
1538158	Rhizobium acidisoli	N1-S18	Natural-soil	26	26						0		0				2
1788	Mycolicibacter terrae	N1-S18	Natural-soil	175	175						0		0				0
2035202	Acidovorax sp. 69	N1-S18	Natural-soil	66	66	4966379	63.46	66	64	66.24	0.001	2	8055	0.162190602	0.006165585	162.190602	0	100	0.000201354	0.5	0.5	0.5
2203782	Ensifer sp. M14	N1-S18	Natural-soil	21	21						0		0				1
1185415	Micromonospora wenchangensis	N1-S18	Natural-soil	191	191	7513761	73.04	191	187	70.7	0.007	1	22018	0.293035671	0.023887877	41.86223878	7	94.965	0.000266178	1	1	1
1158146	Thioalkalivibrio sp. ALJT	N1-S18	Natural-soil	75	75						0		0				1
232348	Synechococcus sp. CB0101	N1-S18	Natural-soil	54	54						0		0				0
421628	Ectothiorhodospira haloalkaliphila	N1-S18	Natural-soil	32	32						0		0				0
1889778	Amylibacter kogurei	N1-S18	Natural-soil	4	4						0		0				0
1776	Mycolicibacterium flavescens	N1-S18	Natural-soil	459	459	5973421	68.48	459	443	68.67	0.025	1.267	57333	0.959801762	0.026047045	38.39207047	56	94.02	0.001339266	0.75	0.75	0.75
360056	Schlesneria paludicola	N1-S18	Natural-soil	209	0	8702386	55.66	209	208	63.12	0.001	1	24740	0.284289849	0.003517537	284.2898488	3	97.87	5.75E-05	1	1	1
368603	Morganella psychrotolerans	N1-S18	Natural-soil	21	21						0		0				0
1347087	Paucisalibacillus sp. EB02	N1-S18	Natural-soil	2	2						0		0				0
252302	Oceanicola granulosus	N1-S18	Natural-soil	370	0	4053139	70.41	370	368	69.8	0.006	1	43675	1.077559886	0.005568136	179.5933144	8	93.74	0.000246722	1	1	1
2293838	Thermaerobacter sp. PB12/4term	N1-S18	Natural-soil	96	96						0		0				0
482462	Mycobacterium dioxanotrophicus	N1-S18	Natural-soil	267	267	8080416	66.46	267	266	69.22	0.001	1	31586	0.390895716	0.002558227	390.8957163	10	93.04	6.19E-05	1	1	1
1397108	Celeribacter marinus	N1-S18	Natural-soil	33	33						0		0				0
2175228	Ancrocorticia populi	N1-S18	Natural-soil	45	45						0		0				0
1296669	Aquabacterium olei	N1-S18	Natural-soil	181	181	4256308	67.29	181	180	69.03	0.003	1	21203	0.498154739	0.006022225	166.0515796	4	92.91	0.000117473	1	1	1
1317116	Oceanicola sp. 22II-s10i	N1-S18	Natural-soil	181	181						0		0				0
257440	Pleomorphomonas koreensis	N1-S18	Natural-soil	293	0	4620652	67.19	293	292	69.21	0.002	1	35576	0.769934633	0.002597623	384.9673163	4	95.83	0.00010821	1	1	1
170623	Azotobacter beijerinckii	N1-S18	Natural-soil	246	246						0		0				0
43670	Cellulomonas cellasea	N1-S18	Natural-soil	816	816	4734929	74.86	816	814	70.82	0.005	1	97092	2.050548171	0.002438372	410.1096342	8	95.775	0.000211196	1	1	1
720633	Lysinibacillus composti	N1-S18	Natural-soil	10	10						0		0				0
1333667	Geodermatophilus poikilotrophus	N1-S18	Natural-soil	824	824	4828156	74.65	824	584	72.23	0.521	1.165	95557	1.979161402	0.263242805	3.798774285	385	96.035	0.024854209	0.8	0.7625	0.6875
1978342	Leifsonia sp. NCR5	N1-S18	Natural-soil	88	88						0		0				0
1032623	Otariodibacter oris	N1-S18	Natural-soil	3	3						0		0				0
161528	Erythrobacter sp. SD-21	N1-S18	Natural-soil	63	63						0		0				0
188906	Jannaschia helgolandensis	N1-S18	Natural-soil	56	56						0		0				0
1603258	Williamsia herbipolensis	N1-S18	Natural-soil	172	172						0		0				0
114687	Streptomyces auratus	N1-S18	Natural-soil	90	0	7901452	71.43	90	89	70.52	0.001	1	10446	0.132203549	0.007564093	132.2035494	1	95.88	6.33E-05	1	1	1
1792543	Thauera phenolivorans	N1-S18	Natural-soil	240	240	3689630	68.21	240	238	69.02	0.005	1	28761	0.779509056	0.006414294	155.9018113	9	95.18	0.00027103	1	1	1
103	Flectobacillus major	N1-S18	Natural-soil	14	0						0		0				0
1300915	Anaeromyxobacter sp. PSR-1	N1-S18	Natural-soil	362	362	4863754	74.41	362	359	69.87	0.007	1	45131	0.92790466	0.007543878	132.5578085	6	96.36	0.000308404	1	1	1
150123	Plantibacter flavus	N1-S18	Natural-soil	132	132						0		0				4
663275	Fibrisoma limi	N1-S18	Natural-soil	58	0						0		0				0
194673	Streptomyces rubrogriseus	N1-S18	Natural-soil	165	165						0		0				0
327575	Capnocytophaga leadbetteri	N1-S18	Natural-soil	6	6						0		0				0
407164	Microbulbifer pacificus	N1-S18	Natural-soil	46	46						0		0				0
220343	Gemmobacter nectariphilus	N1-S18	Natural-soil	154	0						0		0				2
1137281	Xanthomarina gelatinilytica	N1-S18	Natural-soil	2	2						0		0				0
146919	Salinibacter ruber	N1-S18	Natural-soil	702	701						0		0				1
1463868	Streptomyces sp. NRRL F-5650	N1-S18	Natural-soil	193	193	8346799	72.45	193	191	71.21	0.003	1	23235	0.278370187	0.010777016	92.79006239	3	96.335	0.000119806	1	1	1
375760	Marinobacter gudaonensis	N1-S18	Natural-soil	63	63						0		0				1
2250576	Blastococcus sp. TF02-9	N1-S18	Natural-soil	849	849	4132992	73.72	849	682	71.75	0.413	1.176	103069	2.493810779	0.165609999	6.038282758	307	95.79	0.020203281	0.832335329	0.814371257	0.748502994
1560345	Sphingomonas panacis	N1-S18	Natural-soil	210	210	5322941	65.49	210	203	68.78	0.009	1.383	25083	0.47122446	0.019099178	52.35827337	10	95.65	0.000657531	0.714285714	0.714285714	0.714285714
137584	Thalassomonas viridans	N1-S18	Natural-soil	56	56						0		0				0
2039467	Marinobacter sp. ANT_B65	N1-S18	Natural-soil	10	10						0		0				0
429728	Devosia crocina	N1-S18	Natural-soil	98	98	3724570	61.34	98	97	66.66	0.002	1	12281	0.329729338	0.006065581	164.8646689	0	97.62	0.000134244	1	1	1
1414719	Corynebacterium jeddahense	N1-S18	Natural-soil	123	123						0		0				1
2080750	Corynebacterium senegalense	N1-S18	Natural-soil	142	142	2311850	68.65	142	138	70.14	0.009	1.311	17093	0.739364578	0.012172615	82.15161979	1	100	0.000865108	0.75	0.75	0.75
96468	Nocardia vinacea	N1-S18	Natural-soil	218	0	10155283	65.47	218	211	68.61	0.006	1.519	26811	0.264010368	0.02272638	44.00172797	10	96.36	0.000344648	0.571428571	0.571428571	0.571428571
1736229	Devosia sp. Leaf64	N1-S18	Natural-soil	46	46						0		0				1
1207504	Burkholderia pseudomultivorans	N1-S18	Natural-soil	316	316						0		0				0
873	Desulfocurvibacter africanus	N1-S18	Natural-soil	299	112						0		0				1
1186196	Natrinema salaciae	N1-S18	Natural-soil	117	117						0		0				0
1662285	Methylophilus sp. TWE2	N1-S18	Natural-soil	9	9						0		0				0
1938755	Methylobacterium sp. B4	N1-S18	Natural-soil	258	258	5122509	69.58	258	255	68.96	0.006	1	31689	0.618622632	0.009698966	103.103772	5	95.74	0.000292825	1	1	1
29394	Dolosigranulum pigrum	N1-S18	Natural-soil	10	10						0		0				0
351187	Salinispora pacifica	N1-S18	Natural-soil	272	121	5464752	69.96	272	270	69.49	0.005	1	32204	0.589303961	0.008484586	117.8607922	6	93.15	0.000182991	1	1	1
1898731	Curtobacterium sp. MCBA15_001	N1-S18	Natural-soil	185	185						0		0				0
262324	Lysobacter gummosus	N1-S18	Natural-soil	44	44						0		0				0
1736510	Microbacterium sp. Root280D1	N1-S18	Natural-soil	4	4						0		0				0
1680155	Bradyrhizobium sp. AS23.2	N1-S18	Natural-soil	186	186	8705449	63.15	186	183	66.25	0.003	1	22233	0.255391767	0.011746659	85.1305889	17	97.4	0.000172306	1	1	1
313589	Janibacter sp. HTCC2649	N1-S18	Natural-soil	256	256	4235068	68.44	256	253	68.96	0.006	1.331	31758	0.749881702	0.008001262	124.9802837	6	96.77	0.000354186	0.666666667	0.666666667	0.666666667
1985873	Sulfuriferula sp. AH1	N1-S18	Natural-soil	39	39						0		0				0
856736	Deinococcus reticulitermitis	N1-S18	Natural-soil	195	195	3501127	68.62	195	192	68.58	0.003	2.821	22623	0.646163364	0.004642789	215.387788	3	95.79	0.000428433	0.333333333	0.333333333	0.333333333
450362	Paenibacillus contaminans	N1-S18	Natural-soil	85	85						0		0				1
419479	Jiangella alkaliphila	N1-S18	Natural-soil	1107	1107	7716600	72.1	1107	821	70.67	0.374	1.231	131291	1.701409947	0.219817687	4.549224458	393	97.48	0.018531478	0.727272727	0.699300699	0.643356643
107637	Methylomonas sp. LW13	N1-S18	Natural-soil	2	2						0		0				0
1855315	Cupriavidus sp. YR651	N1-S18	Natural-soil	207	207	6960118	64.81	207	206	67.81	0.001	1	25333	0.363973714	0.002747451	363.9737142	3	95.19	7.18E-05	1	1	1
1936081	Seonamhaeicola sp. S2-3	N1-S18	Natural-soil	5	5						0		0				0
392828	Actinomadura chibensis	N1-S18	Natural-soil	461	460	9406515	72.84	460	455	70.8	0.005	1.275	53997	0.574038313	0.00871022	114.8076626	12	93.65	0.000265773	0.8	0.8	0.8
1027249	Gracilibacillus kekensis	N1-S18	Natural-soil	1	1						0		0				0
1016987	Novosphingobium sp. THN1	N1-S18	Natural-soil	35	35						0		0				0
913969	Knoellia flava	N1-S18	Natural-soil	252	252						0		0				1
2485838	Halorubrum sp. CSM-61	N1-S18	Natural-soil	85	85						0		0				0
237679	Lentibacillus halodurans	N1-S18	Natural-soil	11	11						0		0				0
563176	Siphonobacter aquaeclarae	N1-S18	Natural-soil	88	88						0		0				0
1803846	Flavivirga eckloniae	N1-S18	Natural-soil	12	12						0		0				0
1247613	Pseudooceanicola antarcticus	N1-S18	Natural-soil	129	129						0		0				1
68246	Streptomyces olivoreticuli	N1-S18	Natural-soil	369	0	8809793	71.11	369	367	70.84	0.003	1	44401	0.503995951	0.005952429	167.9986503	3	95.205	0.00011351	1	1	1
473531	Nitrosococcus watsonii	N1-S18	Natural-soil	23	0						0		0				0
35799	Nitrosospira briensis	N1-S18	Natural-soil	119	96	3210113	53.25	119	118	61.49	0.004	1	14145	0.440638694	0.009077732	110.1596735	2	92.31	0.000155758	1	1	1
1639348	Magnetospirillum sp. ME-1	N1-S18	Natural-soil	155	155	4551873	65.63	155	154	68.69	0.002	1	18740	0.411698657	0.004857922	205.8493284	2	96.74	0.000109845	1	1	1
35839	Holophaga foetida	N1-S18	Natural-soil	105	0						0		0				0
1563	Desulfosporosinus orientis	N1-S18	Natural-soil	13	0						0		0				0
68910	Deinococcus murrayi	N1-S18	Natural-soil	50	0						0		0				0
28045	Mycobacterium celatum	N1-S18	Natural-soil	197	197	4773526	66.94	197	195	68.96	0.004	1.424	22997	0.481761281	0.008302867	120.4403202	10	94.925	0.000209489	0.5	0.5	0.5
2249812	Roseovarius sp. TE539	N1-S18	Natural-soil	99	99						0		0				0
2070369	Sulfitobacter sp. JL08	N1-S18	Natural-soil	52	52						0		0				0
1736320	Brevundimonas sp. Leaf280	N1-S18	Natural-soil	20	20						0		0				0
2058896	Arthrobacter sp. SX1312	N1-S18	Natural-soil	149	149	3760502	68.94	149	147	69.57	0.005	1	16729	0.444860819	0.01123947	88.97216382	4	96.14	0.000265922	1	1	1
303380	Herminiimonas fonticola	N1-S18	Natural-soil	26	26						0		0				0
313367	Jannaschia seosinensis	N1-S18	Natural-soil	92	92						0		0				1
33069	Pseudomonas viridiflava	N1-S18	Natural-soil	910	910						0		0				0
1951	Streptomyces purpureus	N1-S18	Natural-soil	356	315	7458334	71.52	356	352	70.4	0.006	1	42991	0.576415591	0.010409156	96.06926516	5	96.04	0.000268156	1	1	1
1911	Streptomyces griseus	N1-S18	Natural-soil	891	303						0		0				1
1287878	Actinoplanes lutulentus	N1-S18	Natural-soil	692	692	9887594	69.19	692	678	70.01	0.015	1.068	84662	0.856244704	0.017518357	57.08298028	44	95.33	0.000707958	0.928571429	0.928571429	0.928571429
157592	Sterolibacterium denitrificans	N1-S18	Natural-soil	128	128						0		0				2
57043	Microbacterium esteraromaticum	N1-S18	Natural-soil	746	746						0		0				2
52561	Desulfomicrobium norvegicum	N1-S18	Natural-soil	18	18						0		0				0
189	Novispirillum itersonii	N1-S18	Natural-soil	242	137						0		0				0
1144304	Caulobacter sp. AP07	N1-S18	Natural-soil	211	211	5615958	68.95	211	210	69.51	0.002	1	25035	0.445783248	0.004486485	222.8916242	4	94.78	8.90E-05	1	1	1
1447782	Wenxinia saemankumensis	N1-S18	Natural-soil	284	284						0		0				0
2055947	Corynebacterium heidelbergense	N1-S18	Natural-soil	100	100						0		0				2
1781	Mycobacterium marinum	N1-S18	Natural-soil	166	160						0		0				2
136993	Methylosinus sp. LW4	N1-S18	Natural-soil	76	76	4824446	64.93	76	75	67.73	0.002	1	9181	0.190301643	0.010509631	95.15082146	1	94.87	0.000103639	1	1	1
1144312	Rhizobium sp. CF122	N1-S18	Natural-soil	15	15						0		0				0
2021234	Ahniella affigens	N1-S18	Natural-soil	129	129						0		0				0
225848	Shewanella psychrophila	N1-S18	Natural-soil	14	14						0		0				0
99655	Rhodopseudomonas faecalis	N1-S18	Natural-soil	221	221	4068611	64.24	221	219	67.36	0.006	1	26951	0.662412799	0.009057796	110.4021331	10	93.84	0.000245784	1	1	1
2306023	Gemmobacter lutimaris	N1-S18	Natural-soil	83	83						0		0				0
2250577	Blastococcus sp. TF02A-26	N1-S18	Natural-soil	769	769	4678378	74.22	769	673	71.61	0.211	1.168	91259	1.950654693	0.108168812	9.24480897	171	95.005	0.010259966	0.84375	0.822916667	0.770833333
1147684	Achromobacter arsenitoxydans	N1-S18	Natural-soil	159	0	6156664	66.01	159	158	68.09	0.001	1	20069	0.325971987	0.003067748	325.9719874	1	97.83	8.12E-05	1	1	1
1645914	Mangrovimonas sp. TPBH4	N1-S18	Natural-soil	6	6						0		0				0
2009329	Sagittula sp. P11	N1-S18	Natural-soil	188	188	5576178	66.28	188	187	69.11	0.002	1	22586	0.405044459	0.00493773	202.5222294	2	95.65	8.97E-05	1	1	1
861269	Microbacterium sp. 3J1	N1-S18	Natural-soil	187	187	3400308	69.1	187	184	69.47	0.013	1	22682	0.66705722	0.019488583	51.31209381	3	99.33	0.000441137	0.666666667	0.666666667	0.666666667
1689	Bifidobacterium dentium	N1-S18	Natural-soil	31	31						0		0				0
156978	Corynebacterium imitans	N1-S18	Natural-soil	64	64						0		0				0
1239307	Sodalis praecaptivus	N1-S18	Natural-soil	43	43						0		0				0
747645	Parvibacter caecicola	N1-S18	Natural-soil	91	91						0		0				0
1736213	Sphingomonas sp. Leaf30	N1-S18	Natural-soil	3	3						0		0				0
574349	Aidingimonas halophila	N1-S18	Natural-soil	40	40						0		0				0
2082950	Cyanothece sp. BG0011	N1-S18	Natural-soil	7	7						0		0				0
1736350	Sphingomonas sp. Leaf357	N1-S18	Natural-soil	168	168	3871084	65.42	168	167	68.3	0.003	1	20310	0.524659243	0.005717997	174.8864142	4	94.39	0.000129163	1	1	1
2005462	Calothrix sp. NIES-3974	N1-S18	Natural-soil	14	14						0		0				0
453783	Lysobacter soli	N1-S18	Natural-soil	378	378						0		0				0
548579	Isoptericola jiangsuensis	N1-S18	Natural-soil	340	340						0		0				2
317664	Quadrisphaera granulorum	N1-S18	Natural-soil	352	352	4884413	72.62	352	348	70.32	0.007	1.253	42426	0.868599768	0.008058948	124.0856812	9	96.845	0.000409466	0.75	0.75	0.75
1080	Afifella marina	N1-S18	Natural-soil	115	115	3963421	63.25	115	114	66.89	0.003	1	13495	0.340488684	0.008810866	113.496228	5	95.1	0.000126154	1	1	1
447217	Anaeromyxobacter sp. K	N1-S18	Natural-soil	248	248	5061632	74.84	248	244	69.47	0.007	1.312	29914	0.590995157	0.011844429	84.42787961	12	93.64	0.000395129	0.5	0.25	0.25
1930	Streptomyces scabiei	N1-S18	Natural-soil	603	603	10148695	71.45	603	601	70.79	0.002	1	72462	0.71400313	0.002801108	357.0015652	3	94.845	9.85E-05	1	1	1
47874	Micromonospora rosaria	N1-S18	Natural-soil	619	619	7383286	73.38	619	597	70.52	0.028	1.223	73434	0.994597798	0.028152083	35.52134994	51	96.17	0.001489852	0.863636364	0.818181818	0.818181818
2202154	Dyella sp. C9	N1-S18	Natural-soil	124	124						0		0				0
47850	Micromonospora aurantiaca	N1-S18	Natural-soil	233	213	7025559	72.82	233	230	68.63	0.003	1.432	26608	0.378731429	0.00792118	126.2438097	10	97.47	0.000213506	0.666666667	0.666666667	0.666666667
1415755	Halomonas sp. TG39a	N1-S18	Natural-soil	1	1						0		0				0
93369	Pseudaminobacter salicylatoxidans	N1-S18	Natural-soil	219	164	4836797	62.68	219	218	67.32	0.002	1	26639	0.55075704	0.003631365	275.3785201	5	95.51	0.000103374	1	1	1
1502852	Massilia sp. LC238	N1-S18	Natural-soil	95	95	5799572	65.29	95	92	68.23	0.004	1	11563	0.199376782	0.020062517	49.8441954	5	100	0.00025864	0.666666667	0.666666667	0.666666667
1884913	Candidatus Planktophila lacus	N1-S18	Natural-soil	15	15						0		0				0
676199	Demequina oxidasica	N1-S18	Natural-soil	83	83	2623557	64.05	83	82	68.12	0.003	1	10282	0.391910677	0.007654805	130.6368923	0	96.39	0.000190581	1	1	1
463301	Halomonas korlensis	N1-S18	Natural-soil	91	91						0		0				1
762213	Pacificibacter maritimus	N1-S18	Natural-soil	18	18						0		0				0
499555	Dietzia timorensis	N1-S18	Natural-soil	150	150						0		0				3
53374	Corynebacterium coyleae	N1-S18	Natural-soil	17	17						0		0				0
1736282	Frigoribacterium sp. Leaf164	N1-S18	Natural-soil	23	23						0		0				0
137658	Pseudomonas indica	N1-S18	Natural-soil	161	161						0		0				0
412687	Intrasporangium oryzae	N1-S18	Natural-soil	385	0	4636528	71.39	385	382	69.97	0.005	1.494	44969	0.969885224	0.005155249	193.9770449	9	93.91	0.000323518	0.666666667	0.666666667	0.666666667
2045014	Halobacillus sp. Marseille-P3879	N1-S18	Natural-soil	5	5						0		0				0
1620215	Sulfuricaulis limicola	N1-S18	Natural-soil	211	211	2864672	61.42	211	209	64.4	0.009	1	26140	0.912495392	0.009863064	101.3883769	9	94.76	0.00034908	1	1	1
241416	Mesorhizobium temperatum	N1-S18	Natural-soil	144	144	7165358	61.9	144	88	63.58	0.081	1.187	17074	0.238285372	0.339928545	2.941794722	76	97.155	0.00390769	0.821428571	0.803571429	0.785714286
436663	Sphingopyxis indica	N1-S18	Natural-soil	172	172	4683338	65.47	172	171	69.34	0.002	1	20022	0.427515588	0.004678192	213.7577941	2	98.73	0.000106761	1	1	1
861865	Sphingomonas laterariae	N1-S18	Natural-soil	213	213	4419388	65.46	213	208	67.49	0.011	1.217	26309	0.595308672	0.018477809	54.11897015	9	96.15	0.000565689	0.8	0.8	0.8
1385763	Novosphingobium sp. Chol11	N1-S18	Natural-soil	39	39						0		0				0
2487415	Streptomyces sp. WAC00469	N1-S18	Natural-soil	6	6	6035181	72.52	6	4	64.9	0.001	2	735	0.012178591	0.082111306	12.17859083	1	98.73	0.000165695	0.5	0.5	0.5
40520	Blautia obeum	N1-S18	Natural-soil	13	10						0		0				0
1045776	Kutzneria buriramensis	N1-S18	Natural-soil	921	921	11968322	70.35	921	913	69.61	0.005	1.546	109281	0.913085393	0.005475939	182.6170787	23	94.765	0.000334216	0.625	0.625	0.625
1379909	Rufibacter sp. DG15C	N1-S18	Natural-soil	26	26						0		0				0
1465823	Noviherbaspirillum massiliense	N1-S18	Natural-soil	133	133						0		0				6
2203205	Streptomyces sp. WAC 01529	N1-S18	Natural-soil	198	198	8270461	71.32	198	197	70.72	0.001	1	24187	0.292450445	0.003419383	292.450445	1	94.07	6.05E-05	1	1	1
366618	Haematobacter genomosp. 1	N1-S18	Natural-soil	86	86						0		0				2
2512220	Kribbella sp. VKM Ac-2569	N1-S18	Natural-soil	369	369	8427108	68.13	369	322	68.5	0.053	1.202	44790	0.531499062	0.099717956	10.02828419	69	95.49	0.00278862	0.765957447	0.765957447	0.680851064
1938617	Rathayibacter sp. VKM Ac-2630	N1-S18	Natural-soil	150	150	3882151	72.02	150	148	71.15	0.002	2	16771	0.432002774	0.0046296	216.0013869	3	96.47	0.000257589	0.5	0.5	0.5
299767	Enterobacter ludwigii	N1-S18	Natural-soil	34	34						0		0				0
191579	Fluviicola taffensis	N1-S18	Natural-soil	7	0						0		0				2
1909395	Nonomuraea sp. ATCC 55076	N1-S18	Natural-soil	3	3						0		0				0
1826607	Silicimonas algicola	N1-S18	Natural-soil	180	180						0		0				1
1122252	Marinospirillum celere	N1-S18	Natural-soil	11	11						0		0				0
660517	Halobellus clavatus	N1-S18	Natural-soil	98	98						0		0				0
1736419	Terrabacter sp. Soil811	N1-S18	Natural-soil	46	46						0		0				0
1163419	Hyphomicrobium sp. 99	N1-S18	Natural-soil	99	99	4108307	59.54	99	98	64.53	0.002	1	12289	0.29912565	0.006686153	149.5628248	2	96.55	0.000121705	1	1	1
2022747	Elstera cyanobacteriorum	N1-S18	Natural-soil	114	114						0		0				0
1176648	Planomicrobium soli	N1-S18	Natural-soil	3	3						0		0				0
1185843	Desulfatitalea tepidiphila	N1-S18	Natural-soil	114	114						0		0				1
1768765	Methylobacterium sp. CCH5-D2	N1-S18	Natural-soil	17	17						0		0				0
1144305	Novosphingobium sp. AP12	N1-S18	Natural-soil	213	213	5611617	65.91	213	212	68.8	0.002	1	25596	0.456125213	0.004384761	228.0626066	2	94.21	8.91E-05	1	1	1
1463921	Streptomyces sp. NRRL S-920	N1-S18	Natural-soil	155	155						0		0				1
505353	Roseovarius halotolerans	N1-S18	Natural-soil	85	85						0		0				0
1965651	Collinsella sp. An7	N1-S18	Natural-soil	24	24						0		0				0
164332	Roseicyclus mahoneyensis	N1-S18	Natural-soil	135	135						0		0				0
1121832	Fodinicurvata sediminis	N1-S18	Natural-soil	86	0						0		0				2
2315859	Pseudomonas sp. LS-2	N1-S18	Natural-soil	45	45						0		0				0
1978566	Cryobacterium sp. LW097	N1-S18	Natural-soil	15	15						0		0				0
156977	Microbacterium resistens	N1-S18	Natural-soil	427	392	4011347	71.26	427	426	69.9	0.002	1	51196	1.276279514	0.001567055	638.139757	2	95.65	0.000124646	1	1	1
34006	Paracoccus thiocyanatus	N1-S18	Natural-soil	164	164						0		0				1
36811	Mycolicibacterium agri	N1-S18	Natural-soil	554	554	7297392	66.43	554	538	67.47	0.021	1.16	67347	0.922891356	0.022754574	43.94720744	66	95.32	0.001096282	0.875	0.875	0.875
1534110	Pseudomonas sp. DR 5-09	N1-S18	Natural-soil	3	3						0		0				0
1690815	Pseudonocardia sp. HH130630-07	N1-S18	Natural-soil	654	654	6680451	73.73	654	650	70.95	0.007	1	78329	1.172510658	0.005970095	167.5015226	28	97.42	0.000299381	1	1	1
59405	Thauera aromatica	N1-S18	Natural-soil	364	335	3711792	67.17	364	363	67.34	0.003	1	43718	1.177813843	0.002547092	392.6046143	4	94.79	0.000134706	1	1	1
2093832	Neorhizobium sp. T7_12	N1-S18	Natural-soil	21	21	6633083	61.43	21	20	67.79	0.002	1	2456	0.037026523	0.054015334	18.51326148	3	98.67	7.54E-05	1	1	1
1938	Streptomyces viridochromogenes	N1-S18	Natural-soil	754	395	8653262	71.12	754	750	70.85	0.004	1.278	89941	1.039388383	0.003848417	259.8470958	8	96.335	0.000231127	0.75	0.75	0.75
1881057	Quadrisphaera sp. DSM 44207	N1-S18	Natural-soil	478	478	3195637	76.64	478	470	70.71	0.023	1.19	57240	1.791192179	0.01284061	77.87792081	15	96.76	0.001251707	0.875	0.75	0.75
1420916	Marinobacter similis	N1-S18	Natural-soil	24	24						0		0				0
536	Chromobacterium violaceum	N1-S18	Natural-soil	292	292						0		0				0
86342	Henriciella barbarensis	N1-S18	Natural-soil	72	72						0		0				3
607712	Neisseria shayeganii	N1-S18	Natural-soil	49	33						0		0				0
1679489	Haladaptatus sp. R4	N1-S18	Natural-soil	53	53						0		0				0
73919	Thermaerobacter marianensis	N1-S18	Natural-soil	208	0						0		0				2
2044885	Azospirillum palustre	N1-S18	Natural-soil	124	124	7997491	67.84	124	123	69.22	0.002	1	15849	0.198174653	0.010092108	99.08732626	2	94.96	6.25E-05	1	1	1
1436961	Pontibacter chinhatensis	N1-S18	Natural-soil	30	30						0		0				0
526729	Krasilnikoviella flava	N1-S18	Natural-soil	432	432	4846016	73.74	432	431	71.17	0.003	1	51470	1.062109576	0.002824567	354.0365254	2	91.22	0.000103178	1	1	1
1248917	Porphyrobacter sp. AAP82	N1-S18	Natural-soil	120	120						0		0				0
1697973	Sphingomonas crusticola	N1-S18	Natural-soil	178	178	3367145	64.71	178	175	67.69	0.011	1	21562	0.640364463	0.017177718	58.21495119	7	93.23	0.000445481	1	1	1
880157	Xenorhabdus khoisanae	N1-S18	Natural-soil	4	4						0		0				0
560555	Mycobacterium mantenii	N1-S18	Natural-soil	291	291						0		0				7
2005046	Stenotrophomonas sp. WZN-1	N1-S18	Natural-soil	21	21						0		0				0
1522315	Numidum massiliense	N1-S18	Natural-soil	35	35						0		0				0
155197	Fulvimonas soli	N1-S18	Natural-soil	217	217						0		0				2
75697	Castellaniella defragrans	N1-S18	Natural-soil	274	234						0		0				1
568872	Micromonospora rhizosphaerae	N1-S18	Natural-soil	653	653	7181580	71.61	653	565	69.79	0.087	1.703	78099	1.087490497	0.080000699	12.49989076	149	95.38	0.006126785	0.5	0.443181818	0.397727273
337	Burkholderia glumae	N1-S18	Natural-soil	355	345						0		0				3
336566	Stenotrophomonas ginsengisoli	N1-S18	Natural-soil	87	87						0		0				0
1650659	Thermoproteus sp. CP80	N1-S18	Natural-soil	24	24						0		0				0
1233951	Chryseobacterium sp. FH1	N1-S18	Natural-soil	1	1						0		0				0
2003188	Parolsenella catena	N1-S18	Natural-soil	86	86						0		0				0
351659	Xenorhabdus koppenhoeferi	N1-S18	Natural-soil	3	3						0		0				0
1373	Planococcus citreus	N1-S18	Natural-soil	8	8						0		0				0
1736230	Sphingomonas sp. Leaf67	N1-S18	Natural-soil	35	35						0		0				0
2058886	Arthrobacter sp. 4R501	N1-S18	Natural-soil	40	40	4680270	64.88	40	39	67.3	0.002	1	4645	0.099246411	0.020151862	49.6232055	1	94.9	0.000106831	1	1	1
656366	Arthrobacter alpinus	N1-S18	Natural-soil	144	144						0		0				0
242606	Luteibacter rhizovicinus	N1-S18	Natural-soil	266	125						0		0				0
416872	Halomonas saccharevitans	N1-S18	Natural-soil	75	75	3406698	67.34	75	74	69.5	0.002	1	9192	0.269821393	0.007412311	134.9106965	0	98.65	0.00014677	1	1	1
1214787	Paracoccus sediminis	N1-S18	Natural-soil	72	72						0		0				0
698828	Kushneria konosiri	N1-S18	Natural-soil	35	35						0		0				0
1343891	Salinimicrobium sediminis	N1-S18	Natural-soil	17	17						0		0				0
192903	Pseudozobellia thermophila	N1-S18	Natural-soil	16	16						0		0				0
1158291	Thiomonas sp. FB-6	N1-S18	Natural-soil	278	278						0		0				3
442714	Ulvibacter antarcticus	N1-S18	Natural-soil	6	6						0		0				0
40318	Streptomyces nodosus	N1-S18	Natural-soil	122	122						0		0				7
29422	Legionella brunensis	N1-S18	Natural-soil	3	3						0		0				0
1855324	Cellulomonas sp. KH9	N1-S18	Natural-soil	283	283						0		0				0
1935	Streptomyces violaceoruber	N1-S18	Natural-soil	29	29						0		0				0
577470	Demequina salsinemoris	N1-S18	Natural-soil	254	254						0		0				0
1985880	Sphingomonas sp. ABOLG	N1-S18	Natural-soil	51	51						0		0				0
191768	Plesiocystis pacifica	N1-S18	Natural-soil	972	0	10587646	70.66	972	970	69.78	0.001	1.633	115760	1.09334974	0.00091462	1093.34974	12	94.24	9.44E-05	0.5	0.5	0.5
1166950	Candidatus Thiodictyon syntrophicum	N1-S18	Natural-soil	379	379						0		0				3
1735121	Sphingomonas oleivorans	N1-S18	Natural-soil	240	240	3873878	65.35	240	235	67.97	0.011	1.216	29426	0.759600586	0.014481295	69.05459875	11	95.97	0.000645348	0.8	0.8	0.8
1882749	Opitutus sp. GAS368	N1-S18	Natural-soil	439	439	4150883	65.67	439	434	65.45	0.009	1.45	52877	1.273873535	0.007065066	141.5415039	9	95.1	0.000602281	0.6	0.6	0.6
665550	Dietzia alimentaria	N1-S18	Natural-soil	139	17						0		0				1
2302915	Emticicia sp. C21	N1-S18	Natural-soil	18	18						0		0				0
1736443	Brevundimonas sp. Root1279	N1-S18	Natural-soil	215	215	3425771	69.03	215	211	68.52	0.012	1.143	25278	0.737877692	0.016262858	61.4898077	6	94.515	0.00058381	0.75	0.75	0.75
758803	Nocardiopsis flavescens	N1-S18	Natural-soil	463	463	7172933	74.09	463	462	70.71	0.002	1.022	55374	0.771985463	0.002590722	385.9927313	5	92.03	6.97E-05	1	1	1
64988	Alcanivorax jadensis	N1-S18	Natural-soil	30	0						0		0				0
209252	Nocardia asiatica	N1-S18	Natural-soil	239	0	8461316	68.44	239	238	69.03	0.001	1	28050	0.331508716	0.003016512	331.5087157	2	98.61	5.91E-05	1	1	1
69960	Rhodospira trueperi	N1-S18	Natural-soil	212	212	4211331	67.04	212	210	68.45	0.004	1	25202	0.598433132	0.006684122	149.608283	6	96.465	0.000237455	1	1	1
1471761	Novibacillus thermophilus	N1-S18	Natural-soil	31	31	3629225	50.44	31	30	59.56	0.003	1	3769	0.103851373	0.028887437	34.61712441	2	100	0.00013777	1	1	1
256466	Pseudomonas japonica	N1-S18	Natural-soil	211	211						0		0				0
1073196	Pseudoxanthomonas wuyuanensis	N1-S18	Natural-soil	137	137	4669744	65.76	137	135	67.24	0.004	1	16161	0.346078929	0.011558057	86.51973213	6	96.29	0.000214145	1	1	1
1920129	Sphingomonas sp. S-NIH.Pt15_0812	N1-S18	Natural-soil	197	197	4204415	67.38	197	196	68.98	0.003	1	24441	0.581317496	0.005160691	193.7724987	5	94.93	0.000118923	1	1	1
556530	Serinibacter salmoneus	N1-S18	Natural-soil	236	236						0		0				2
1260918	Mycobacterium fragae	N1-S18	Natural-soil	249	249	4731047	66.01	249	243	68.4	0.016	1	30618	0.647171757	0.024722958	40.44823482	18	96.24	0.000634109	1	1	1
762209	Bifidobacterium callitrichos	N1-S18	Natural-soil	119	99						0		0				0
1082479	Limimonas halophila	N1-S18	Natural-soil	301	301						0		0				4
354630	Mucilaginibacter lappiensis	N1-S18	Natural-soil	24	24						0		0				0
997	Eisenibacter elegans	N1-S18	Natural-soil	20	0						0		0				0
114	Gemmata obscuriglobus	N1-S18	Natural-soil	873	873	9032617	67.35	873	849	67.43	0.024	1.171	107977	1.195412138	0.020076758	49.80883908	71	95.7	0.001328519	0.833333333	0.833333333	0.833333333
2051957	Rubrobacter indicoceani	N1-S18	Natural-soil	2220	2220	3078689	63.76	2220	2179	64.55	0.079	1.814	270574	8.788610996	0.008988906	111.2482405	158	96.43	0.006658678	0.414634146	0.43902439	0.365853659
2282311	Halomonas sp. DQ26W	N1-S18	Natural-soil	52	52						0		0				0
1608407	Puniceibacterium sediminis	N1-S18	Natural-soil	52	52						0		0				0
210408	Thiorhodococcus drewsii	N1-S18	Natural-soil	167	0	5524189	62.27	167	166	66.12	0.002	1	19310	0.349553572	0.005721584	174.7767862	1	98.85	9.05E-05	1	1	1
1076594	Acetobacter okinawensis	N1-S18	Natural-soil	41	37						0		0				0
347534	Zobellella denitrificans	N1-S18	Natural-soil	100	100						0		0				1
1278207	Micromonospora violae	N1-S18	Natural-soil	223	223	7139733	71.11	223	210	70.85	0.017	1.373	26977	0.377843261	0.044992201	22.22607418	20	94.74	0.000910398	0.692307692	0.692307692	0.692307692
257274	Nocardia vermiculata	N1-S18	Natural-soil	226	226						0		0				7
42253	Nitrospira moscoviensis	N1-S18	Natural-soil	348	348	4589485	61.99	348	343	64	0.012	1.145	42508	0.926204138	0.012956107	77.1836782	14	96.38	0.000544723	0.8	0.8	0.8
144185	Leifsonia aquatica	N1-S18	Natural-soil	448	145						0		0				0
1510197	Streptomyces sp. PT12	N1-S18	Natural-soil	394	394	6922703	72.91	394	393	70.73	0.001	1	47328	0.683663592	0.001462708	683.6635921	7	98.77	7.22E-05	1	1	1
1798194	Collimonas sp. OK607	N1-S18	Natural-soil	40	40						0		0				0
551276	Pseudonocardia acaciae	N1-S18	Natural-soil	1552	0	9931328	72.27	1552	1476	70.29	0.077	1.165	184983	1.862620991	0.041339596	24.189883	181	95.695	0.003826276	0.789473684	0.776315789	0.723684211
2249761	Halorubrum sp. 48-1-W	N1-S18	Natural-soil	103	103						0		0				0
420996	Thalassobaculum litoreum	N1-S18	Natural-soil	64	0						0		0				0
128	Isosphaera pallida	N1-S18	Natural-soil	283	0	5529304	62.49	283	281	66.62	0.004	1	34195	0.618432266	0.006467968	154.6080664	10	95.365	0.000180855	1	1	1
168480	Gordonia namibiensis	N1-S18	Natural-soil	31	0	4941607	67.58	31	30	70.84	0.002	1	3724	0.0753601	0.026539243	37.68005023	2	94.74	0.000101182	1	1	1
1619950	Pseudomonas sp. 2(2015)	N1-S18	Natural-soil	7	7						0		0				0
1538294	Micromonospora sp. HK10	N1-S18	Natural-soil	433	433	6916919	73.39	433	424	71.32	0.011	1.223	52008	0.751895461	0.014629693	68.35413282	24	95.83	0.000650579	0.777777778	0.777777778	0.777777778
546364	Amycolatopsis australiensis	N1-S18	Natural-soil	633	633	9312140	71.87	633	622	70.6	0.011	1.224	76173	0.817996723	0.013447487	74.36333841	18	96.09	0.000590627	0.818181818	0.818181818	0.818181818
1287727	Roseovarius azorensis	N1-S18	Natural-soil	90	90	3857113	63.14	90	89	69.47	0.003	1	11257	0.291850407	0.010279239	97.2834691	0	94.29	0.000129631	1	1	1
1333651	Bifidobacterium moukalabense	N1-S18	Natural-soil	65	65						0		0				0
33984	Luteococcus japonicus	N1-S18	Natural-soil	232	186	3452849	67.8	232	231	68.71	0.003	1	28842	0.835310203	0.00359148	278.4367344	1	97.83	0.000144808	1	1	1
1149773	Phyllobacterium endophyticum	N1-S18	Natural-soil	228	228	5512535	57	228	136	60.75	0.161	1.298	26862	0.487289423	0.330399127	3.02664238	112	98.86	0.008344618	0.641304348	0.565217391	0.543478261
639004	Ruegeria marina	N1-S18	Natural-soil	108	108						0		0				0
1445034	Phenylobacterium kunshanense	N1-S18	Natural-soil	421	421	4184663	69.24	421	397	68.19	0.055	1.246	50905	1.216465938	0.045212939	22.1175625	59	95.89	0.002867614	0.791666667	0.791666667	0.791666667
279215	Bacillus alveayuensis	N1-S18	Natural-soil	9	9						0		0				0
909613	Actinokineospora spheciospongiae	N1-S18	Natural-soil	457	457	7546603	72.78	457	452	71.09	0.007	0.998	53941	0.714771931	0.009793334	102.1102759	12	95.62	0.000331275	1	1	1
67301	Streptomyces fragilis	N1-S18	Natural-soil	366	366						0		0				6
1727	Corynebacterium variabile	N1-S18	Natural-soil	189	181						0		0				2
2060726	Neorhizobium sp. SOG26	N1-S18	Natural-soil	38	38						0		0				0
2498850	Labedella populi	N1-S18	Natural-soil	170	170						0		0				0
433330	Propioniciclava tarda	N1-S18	Natural-soil	231	231						0		0				2
1855348	Streptomyces sp. 3213.3	N1-S18	Natural-soil	170	170						0		0				1
69670	Brevundimonas halotolerans	N1-S18	Natural-soil	75	75						0		0				0
1141889	Sphingomonas spermidinifaciens	N1-S18	Natural-soil	213	213						0		0				6
1546029	Pseudomonas sp. 10-1B	N1-S18	Natural-soil	44	44						0		0				0
2494375	Aequorivita sp. H23M31	N1-S18	Natural-soil	10	10						0		0				0
1745182	Paracoccus sp. MKU1	N1-S18	Natural-soil	121	121	5388713	66.7	121	119	68.69	0.002	2	14351	0.266315909	0.007509878	133.1579544	3	94.74	0.000185573	0.5	0.5	0.5
1938605	Brevundimonas sp. LM2	N1-S18	Natural-soil	159	159	3564519	68.37	159	157	69.77	0.005	1	17911	0.502480138	0.009950642	100.4960277	4	95.71	0.000280543	1	1	1
1463884	Streptomyces sp. NRRL S-146	N1-S18	Natural-soil	102	102						0		0				0
386892	Frondihabitans australicus	N1-S18	Natural-soil	303	303						0		0				2
1661694	Streptomyces sp. Tue 6075	N1-S18	Natural-soil	75	75						0		0				0
999141	Halomonas sp. TD01	N1-S18	Natural-soil	12	12						0		0				0
104	Cyclobacterium marinum	N1-S18	Natural-soil	10	9						0		0				0
60894	Saccharopolyspora spinosa	N1-S18	Natural-soil	311	308	8876435	67.97	308	302	68.19	0.009	1.003	36541	0.411663016	0.021862542	45.74033507	23	93.675	0.000337974	1	0.833333333	0.833333333
333368	Rhodoblastus sphagnicola	N1-S18	Natural-soil	214	214						0		0				2
1884377	Paenibacillus sp. OV219	N1-S18	Natural-soil	35	35						0		0				0
595502	Kushneria sinocarnis	N1-S18	Natural-soil	72	72						0		0				3
431269	Mycolicibacterium setense	N1-S18	Natural-soil	291	291	6065527	66.53	291	288	68.95	0.005	1	35966	0.592957545	0.008432307	118.591509	12	94.74	0.000247299	1	1	1
300028	Rhodococcus triatomae	N1-S18	Natural-soil	261	261	4776162	68.68	261	258	69.35	0.005	1.432	31057	0.650250138	0.007689349	130.0500276	6	97.03	0.00031406	0.333333333	0.333333333	0.333333333
189691	Paenibacillus elgii	N1-S18	Natural-soil	99	90						0		0				0
569862	Streptosporangium minutum	N1-S18	Natural-soil	202	202	9581188	70.77	202	196	69.96	0.005	1.521	24211	0.25269309	0.019786849	50.53861797	7	97.87	0.000313114	0.666666667	0.666666667	0.666666667
37333	Nocardia transvalensis	N1-S18	Natural-soil	691	691	8383303	69.22	691	689	69.25	0.003	1	83147	0.99181671	0.003024752	330.60557	6	93.035	0.000119285	1	1	1
1736524	Bosea sp. Root381	N1-S18	Natural-soil	380	380	5690728	66.74	380	370	68.09	0.017	1.08	46044	0.809105619	0.021010854	47.59444817	23	97.27	0.000878622	0.9	0.9	0.9
472175	Nitratireductor basaltis	N1-S18	Natural-soil	90	90	3551806	59.81	90	87	65.12	0.004	1.526	10777	0.303423104	0.013182912	75.85577591	0	98.61	0.00042232	0.666666667	0.666666667	0.666666667
1628193	Chromobacterium sp. LK1	N1-S18	Natural-soil	26	26						0		0				0
[truncated: 176,607 more rows]
